# Supplementary material for: Fibroblast growth factor-2 bound to specific dermal fibroblast-derived extracellular vesicles is protected from degradation
Source: Sci Rep. 2022 Dec 22;12:22131. doi: 10.1038/s41598-022-26217-8 (PMC9780220; doi:10.1038/s41598-022-26217-8)
Supplement: Supplementary file 1 — Supplementary Information 1. [file 41598_2022_26217_MOESM1_ESM.xlsx]

## Sheet: 824 proteins
Parameters: •abs. fold change ≥ 1, •p-value ≤ 0.05, •all peptides ≥ 3, •Loose filtering: For each protein, all quantifications are displayed if at least 1 matches red filters
824/824 proteins	Gene & Synonyms	PD-FGF2-EVs vs PD-CTL-EVs				PD-FGF2-EVs vs FT-FGF2-EVs				MW (kDa)	Description	Species
		Ratio	Log2	p-value	Peptides used	Ratio	Log2	p-value	Peptides used
MSRA	MSRA	1000	9.96578		3	0.001	-9.96578		7	26.1	Mitochondrial peptide methionine sulfoxide reductase	Homo sapiens
ANGPTL4	ANGPTL4,ARP4,HFARP,PGAR,PP1158,PSEC0166,UNQ171/PRO197	1000	9.96578		3	1000	9.96578		3	45.2	Angiopoietin-related protein 4	Homo sapiens
HARS	HARS,HRS	1000	9.96578		3	1000	9.96578		3	57.4	Histidine--tRNA ligase, cytoplasmic	Homo sapiens
SLC30A1	SLC30A1,ZNT1	1000	9.96578		1	1000	9.96578		5	55.3	Zinc transporter 1	Homo sapiens
TUBB4A	TUBB4A,TUBB4,TUBB5	1000	9.96578		3	1000	9.96578		3	49.6	Tubulin beta-4A chain	Homo sapiens
FGF2	FGF2,FGFB	397.328	8.63419		6	1.3475	0.430288	0.340774	27	30.8	Fibroblast growth factor 2	Homo sapiens
POLR3B	POLR3B	70.3548	6.13658		6	1000	9.96578		3	127.8	DNA-directed RNA polymerase III subunit RPC2	Homo sapiens
RPL28	RPL28	12.6643	3.6627		5	1000	9.96578		3	15.7	60S ribosomal protein L28	Homo sapiens
MGP	MGP,MGLAP,GIG36	11.0405	3.46474		5	1000	9.96578		3	12.4	Matrix Gla protein	Homo sapiens
RACGAP1	RACGAP1,KIAA1478,MGCRACGAP	7.24324	2.85663	8.02816e-11	34	0.935272	-0.0965422	0.826224	5	71	Rac GTPase-activating protein 1	Homo sapiens
PLAT	PLAT	7.13198	2.8343	0.302207	7	1000	9.96578		5	62.9	Tissue-type plasminogen activator	Homo sapiens
NDUFS5	NDUFS5	6.31513	2.65881		6	1000	9.96578		4	12.5	NADH dehydrogenase [ubiquinone] iron-sulfur protein 5	Homo sapiens
SVIP	SVIP	6.22376	2.63779	0.50335	6	1000	9.96578		3	8.4	Small VCP/p97-interacting protein	Homo sapiens
PLAU	PLAU	6.20338	2.63305	1.4925e-07	22	1000	9.96578		24	48.5	Urokinase-type plasminogen activator	Homo sapiens
KIF23	KIF23,KNSL5,MKLP1	5.92956	2.56793	9.63866e-11	50	2.30863	1.20704	0.130775	13	110.1	Kinesin-like protein KIF23	Homo sapiens
ALMS1	ALMS1,KIAA0328	5.79887	2.53577	0.449113	9	1000	9.96578		5	461	Alstrom syndrome protein 1	Homo sapiens
MYO1H	MYO1H	5.51015	2.46209	0.472492	8	1000	9.96578		4	119	Unconventional myosin-Ih	Homo sapiens
TAS1R2	TAS1R2,GPR71,T1R2,TR2	5.1427	2.36253	0.0672929	7	1000	9.96578		4	95.2	Taste receptor type 1 member 2	Homo sapiens
ETFB	ETFB,FP585	4.59168	2.19902	0.291767	9	1000	9.96578		4	27.8	Electron transfer flavoprotein subunit beta	Homo sapiens
IFT74	IFT74,CCDC2,CMG1	4.57345	2.19328	0.538376	7	1000	9.96578		3	69.2	Intraflagellar transport protein 74 homolog	Homo sapiens
COL15A1	COL15A1	3.96796	1.9884	1.23226e-51	206	9.32626	3.2213	3.26751e-11	34	141.7	Collagen alpha-1(XV) chain	Homo sapiens
KLC1	KLC1,KLC,KNS2	3.77065	1.91481	0.0224262	22	1.91175	0.934897	0.442933	10	65.3	Kinesin light chain 1	Homo sapiens
CDSN	CDSN	3.66738	1.87475	0.0208143	14	1000	9.96578		8	51.5	Corneodesmosin	Homo sapiens
ZCCHC6	TUT7,HS2,KIAA1711,ZCCHC6	3.66712	1.87465	0.368469	6	1000	9.96578		4	171.2	Terminal uridylyltransferase 7	Homo sapiens
THAP5	THAP5	3.36394	1.75015	0.240907	8	1000	9.96578		5	45.4	THAP domain-containing protein 5	Homo sapiens
HAS2	HAS2	3.33529	1.73781	0.00560799	23	3.63482	1.86188	0.125771	8	63.6	Hyaluronan synthase 2	Homo sapiens
FAM180A	FAM180A,UNQ1940/PRO4423	3.1152	1.63932	0.0108245	16	1.54905	0.631387	0.320061	17	19.7	Protein FAM180A	Homo sapiens
OLFML2B	OLFML2B	3.11324	1.63842	0.00171017	31	0.80124	-0.319693	0.560145	24	84	Olfactomedin-like protein 2B	Homo sapiens
FAM20C	FAM20C,DMP4	3.06686	1.61676	0.455731	11	1.68527	0.752977	0.00797926	10	66.2	Extracellular serine/threonine protein kinase FAM20C	Homo sapiens
DDOST	DDOST,KIAA0115,OST48,OK/SW-cl.45	3.04875	1.60822	0.118846	9	1000	9.96578		5	50.8	Dolichyl-diphosphooligosaccharide--protein glycosyltransferase 48 kDa subunit	Homo sapiens
AQP1	AQP1,CHIP28	3.02111	1.59508	0.643993	6	1000	9.96578		3	28.5	Aquaporin-1	Homo sapiens
CTHRC1	CTHRC1,UNQ762/PRO1550	2.99653	1.58329	0.357989	13	1000	9.96578		13	26.2	Collagen triple helix repeat-containing protein 1	Homo sapiens
ATP6AP1	ATP6AP1,ATP6IP1,ATP6S1,VATPS1,XAP3	2.97864	1.57466	0.555761	7	1000	9.96578		4	52	V-type proton ATPase subunit S1	Homo sapiens
DOCK10	DOCK10,KIAA0694,ZIZ3	2.93724	1.55446	0.440869	7	1000	9.96578		3	249.5	Dedicator of cytokinesis protein 10	Homo sapiens
LRP6	LRP6	2.83116	1.50139	0.384295	8	1000	9.96578		5	180.4	Low-density lipoprotein receptor-related protein 6	Homo sapiens
PDCD1LG2	PDCD1LG2,B7DC,CD273,PDCD1L2,PDL2	2.73812	1.45319	0.424242	7	1000	9.96578		9	31	Programmed cell death 1 ligand 2	Homo sapiens
SERINC1	SERINC1,KIAA1253,TDE1L,TDE2,UNQ396/PRO732	2.72434	1.44591	0.358156	7	1000	9.96578		3	50.5	Serine incorporator 1	Homo sapiens
STAM	STAM,STAM1	2.71125	1.43896	0.00585626	12	1000	9.96578		7	59.2	Signal transducing adapter molecule 1	Homo sapiens
APOC3	APOC3	2.68321	1.42396	0.278839	9	2.91765	1.54481	0.0153081	10	10.9	Apolipoprotein C-III	Homo sapiens
CHAD	CHAD,SLRR4A	2.67089	1.41732	0.154819	12	1000	9.96578		4	40.5	Chondroadherin	Homo sapiens
CLDND1	CLDND1,C3orf4,HSPC174,PSEC0054,UNQ2511/PRO6000	2.62817	1.39406		5	1000	9.96578		3	28.6	Claudin domain-containing protein 1	Homo sapiens
LOX	LOX	2.54655	1.34854	1.15468e-06	60	2.37352	1.24703	0.00144931	25	46.9	Protein-lysine 6-oxidase	Homo sapiens
ATP5C1	ATP5F1C,ATP5C,ATP5C1,ATP5CL1	2.52596	1.33683	0.52379	11	1000	9.96578		5	33	ATP synthase subunit gamma, mitochondrial	Homo sapiens
TBRG4	TBRG4,CPR2,FASTKD4,KIAA0948	2.52359	1.33548	0.477396	8	1000	9.96578		5	70.7	Protein TBRG4	Homo sapiens
ISLR	ISLR,UNQ189/PRO215	2.491	1.31672		2	1000	9.96578		4	46	Immunoglobulin superfamily containing leucine-rich repeat protein	Homo sapiens
CP	CP	2.46596	1.30215	0.0494972	9	1000	9.96578		5	122.2	Ceruloplasmin	Homo sapiens
LGALS7	LGALS7,PIG1,LGALS7B	2.45982	1.29855	0.0420618	16	1000	9.96578		8	15.1	Galectin-7	Homo sapiens
GALNT2	GALNT2	2.40203	1.26425	0.417395	8	1000	9.96578		4	64.7	Polypeptide N-acetylgalactosaminyltransferase 2	Homo sapiens
SNRPD3	SNRPD3	2.39909	1.26249	0.294378	8	1000	9.96578		5	13.9	Small nuclear ribonucleoprotein Sm D3	Homo sapiens
S100A8	S100A8,CAGA,CFAG,MRP8	2.34736	1.23104	0.187571	18	1000	9.96578		9	10.8	Protein S100-A8	Homo sapiens
CFD	CFD,DF,PFD	2.3415	1.22743	0.100355	18	1000	9.96578		9	27	Complement factor D	Homo sapiens
CPNE8	CPNE8	2.32892	1.21966	0.000762658	34	1.51764	0.601825	0.0955367	8	63.1	Copine-8	Homo sapiens
ABI3BP	ABI3BP,NESHBP,TARSH	2.32623	1.21799	2.00771e-05	56	0.352298	-1.50513	0.00174392	34	118.6	Target of Nesh-SH3	Homo sapiens
RASA3	RASA3	2.27263	1.18436	0.239328	5	1000	9.96578		3	95.7	Ras GTPase-activating protein 3	Homo sapiens
MPP6	MPP6,VAM1	2.24896	1.16925	0.308188	10	1000	9.96578		6	61.1	MAGUK p55 subfamily member 6	Homo sapiens
CAST	CAST	2.24627	1.16753	0.530627	8	1000	9.96578		5	76.6	Calpastatin	Homo sapiens
LPL	LPL,LIPD	2.22688	1.15502	0.407628	7	1000	9.96578		3	53.2	Lipoprotein lipase	Homo sapiens
AFF2	AFF2,FMR2,OX19	2.21895	1.14988	0.83864	9	1000	9.96578		5	144.8	AF4/FMR2 family member 2	Homo sapiens
DIMT1	DIMT1,DIMT1L,HUSSY-05	2.19299	1.1329	0.288118	9	1000	9.96578		4	35.2	Probable dimethyladenosine transferase	Homo sapiens
C1orf198	C1orf198	2.16243	1.11265	0.699642	7	1000	9.96578		5	36.3	Uncharacterized protein C1orf198	Homo sapiens
NAPRT1	NAPRT,FHIP,NAPRT1	2.15391	1.10696	0.704965	6	1000	9.96578		3	57.6	Nicotinate phosphoribosyltransferase	Homo sapiens
LOXL1	LOXL1,LOXL	2.12373	1.0866	0.0324521	26	1000	9.96578		17	63.1	Lysyl oxidase homolog 1	Homo sapiens
DNAJC13	DNAJC13,KIAA0678,RME8	2.1105	1.07759		6	1000	9.96578		4	254.4	DnaJ homolog subfamily C member 13	Homo sapiens
MARCKS	MARCKS,MACS,PRKCSL	2.10911	1.07664	0.22886	18	1000	9.96578		9	31.6	Myristoylated alanine-rich C-kinase substrate	Homo sapiens
RDX	RDX	2.10705	1.07523	0.00264767	30	1000	9.96578		20	68.6	Radixin	Homo sapiens
HYDIN	HYDIN,HYDIN1,KIAA1864	2.08585	1.06064	0.367236	9	1000	9.96578		5	575.9	Hydrocephalus-inducing protein homolog	Homo sapiens
CRTAP	CRTAP,CASP	2.03956	1.02826	0.603962	8	1000	9.96578		5	46.6	Cartilage-associated protein	Homo sapiens
XYLT2	XYLT2,XT2,UNQ3058/PRO9878	2.02935	1.02102	0.49097	7	1000	9.96578		3	96.8	Xylosyltransferase 2	Homo sapiens
PLEKHB2	PLEKHB2,EVT2	2.02928	1.02097	0.22699	16	1000	9.96578		9	24.7	Pleckstrin homology domain-containing family B member 2	Homo sapiens
RBP1	RBP1,CRBP1	2.0184	1.01321	0.717551	9	1000	9.96578		4	15.9	Retinol-binding protein 1	Homo sapiens
MUM1	MUM1,EXPAND1	2.00391	1.00282	0.551161	10	1000	9.96578		5	78.6	PWWP domain-containing protein MUM1	Homo sapiens
WASF2	WASF2,WAVE2	1.98716	0.990711	0.544428	8	1000	9.96578		4	54.3	Wiskott-Aldrich syndrome protein family member 2	Homo sapiens
ANKRD13A	ANKRD13A,ANKRD13	1.98561	0.98958	0.0166739	13	0.001	-9.96578		17	67.6	Ankyrin repeat domain-containing protein 13A	Homo sapiens
LGALSL	LGALSL,GRP,HSPC159	1.9736	0.980829	0.226734	7	1000	9.96578		8	19	Galectin-related protein	Homo sapiens
WNT5B	WNT5B	1.96793	0.976678	0.0364919	18	0.319435	-1.64641	3.47389e-05	16	40.3	Protein Wnt-5b	Homo sapiens
C1RL	C1RL,C1RL1,C1RLP,CLSPA	1.91143	0.934653	0.672204	7	1000	9.96578		4	53.5	Complement C1r subcomponent-like protein	Homo sapiens
RALA	RALA,RAL	1.89289	0.920592	0.018546	13	0.473355	-1.079	0.244078	9	23.6	Ras-related protein Ral-A	Homo sapiens
AOC3	AOC3,VAP1	1.8792	0.910115	0.80329	7	1000	9.96578		3	84.6	Membrane primary amine oxidase	Homo sapiens
CENPP	CENPP	1.87208	0.904639	0.717551	9	1000	9.96578		4	33.2	Centromere protein P	Homo sapiens
LTBP2	LTBP2,C14orf141,LTBP3	1.86419	0.898548	7.95475e-05	33	1000	9.96578		26	195.1	Latent-transforming growth factor beta-binding protein 2	Homo sapiens
STK24	STK24,MST3,STK3	1.84589	0.884316	0.172953	10	1000	9.96578		5	49.3	Serine/threonine-protein kinase 24	Homo sapiens
ALDH1L1	ALDH1L1,FTHFD	1.84209	0.88134	0.0120127	32	2.03518	1.02516	0.0140419	8	98.8	Cytosolic 10-formyltetrahydrofolate dehydrogenase	Homo sapiens
SMS	SMS	1.83292	0.874143	0.526306	9	1000	9.96578		3	41.3	Spermine synthase	Homo sapiens
EGFR	EGFR,ERBB,ERBB1,HER1	1.82592	0.868623	0.00512497	38	0.682278	-0.551569	0.668758	7	134.3	Epidermal growth factor receptor	Homo sapiens
DDX17	DDX17	1.81925	0.863345	0.863462	7	1000	9.96578		3	80.3	Probable ATP-dependent RNA helicase DDX17	Homo sapiens
GAS6	GAS6,AXLLG	1.81807	0.862408	0.000276729	25	1000	9.96578		15	79.7	Growth arrest-specific protein 6	Homo sapiens
BMPER	BMPER,KIAA1965	1.81098	0.85677	0.645311	9	1000	9.96578		4	76	BMP-binding endothelial regulator protein	Homo sapiens
GOT2	GOT2,KYAT4	1.8084	0.854713	0.617559	9	1000	9.96578		5	47.5	Aspartate aminotransferase, mitochondrial	Homo sapiens
DCD	DCD,AIDD,DSEP	1.79937	0.847491	0.548821	9	1000	9.96578		5	11.3	Dermcidin	Homo sapiens
LOXL4	LOXL4,LOXC	1.79878	0.84702	0.0929098	68	1000	9.96578		46	84.5	Lysyl oxidase homolog 4	Homo sapiens
NDNF	NDNF,C4orf31,UNQ2748/PRO6487	1.79693	0.845534	0.0595585	35	1000	9.96578		20	64.7	Protein NDNF	Homo sapiens
MTPN	MTPN	1.78316	0.834439	0.617559	10	5.28997	2.40326	0.00519268	10	12.9	Myotrophin	Homo sapiens
PPIE	PPIE,CYP33	1.78172	0.833274	0.130628	8	1000	9.96578		5	33.4	Peptidyl-prolyl cis-trans isomerase E	Homo sapiens
CPXM2	CPXM2,CPX2,UNQ676/PRO1310	1.77326	0.826403	0.015602	45	1000	9.96578		28	85.9	Inactive carboxypeptidase-like protein X2	Homo sapiens
SUCO	SUCO,C1orf9,CH1,OPT,SLP1	1.76498	0.819649	0.738672	10	1000	9.96578		5	139.4	SUN domain-containing ossification factor	Homo sapiens
RASGRP2	RASGRP2,CDC25L,MCG7	1.76442	0.819196	0.892383	7	1000	9.96578		4	69.2	RAS guanyl-releasing protein 2	Homo sapiens
ANGPTL6	ANGPTL6,AGF,ARP5,UNQ152/PRO178	1.75825	0.814142	0.331318	11	1000	9.96578		6	51.7	Angiopoietin-related protein 6	Homo sapiens
SCIN	SCIN,KIAA1905	1.75337	0.810129	0.620217	10	1000	9.96578		5	80.5	Adseverin	Homo sapiens
SLIT2	SLIT2,SLIL3	1.75245	0.809376	2.895e-14	174	3.23469	1.69363	1.93786e-10	62	169.9	Slit homolog 2 protein	Homo sapiens
DDAH1	DDAH1,DDAH	1.74796	0.805673	0.206187	13	1000	9.96578		16	31.1	N(G),N(G)-dimethylarginine dimethylaminohydrolase 1	Homo sapiens
STAM2	STAM2,HBP	1.73458	0.79459	0.331318	16	1000	9.96578		9	58.2	Signal transducing adapter molecule 2	Homo sapiens
EXT2	EXT2	1.71436	0.777666	0.11147	24	1000	9.96578		15	82.3	Exostosin-2	Homo sapiens
SPON1	SPON1,KIAA0762,VSGP	1.70754	0.771916	0.0929098	45	1000	9.96578		29	91	Spondin-1	Homo sapiens
CHST2	CHST2,GN6ST	1.70461	0.769442	0.401641	9	1000	9.96578		5	57.9	Carbohydrate sulfotransferase 2	Homo sapiens
NME2	NME2,NM23B	1.70038	0.765857	0.42951	7	1000	9.96578		4	17.3	Nucleoside diphosphate kinase B	Homo sapiens
MAN2A1	MAN2A1,MANA2	1.69317	0.759728	0.442577	9	1000	9.96578		4	131.1	Alpha-mannosidase 2	Homo sapiens
SH2B1	SH2B1,KIAA1299,SH2B	1.68536	0.753055	0.508041	10	1000	9.96578		5	79.4	SH2B adapter protein 1	Homo sapiens
COL14A1	COL14A1,UND	1.68035	0.748765	0.22886	36	1000	9.96578		25	193.5	Collagen alpha-1(XIV) chain	Homo sapiens
AEBP1	AEBP1,ACLP	1.67746	0.746276	0.004199	92	1000	9.96578		52	130.9	Adipocyte enhancer-binding protein 1	Homo sapiens
BROX	BROX,BROFTI,C1orf58	1.67621	0.745202	0.261338	26	1000	9.96578		14	46.5	BRO1 domain-containing protein BROX	Homo sapiens
GCLC	GCLC,GLCL,GLCLC	1.67165	0.741269	0.385009	16	1000	9.96578		9	72.8	Glutamate--cysteine ligase catalytic subunit	Homo sapiens
CASK	CASK,LIN2	1.66903	0.739013	0.0191766	50	1000	9.96578		22	105.1	Peripheral plasma membrane protein CASK	Homo sapiens
CCBE1	CCBE1,KIAA1983,UNQ1921/PRO4395	1.6678	0.737943	0.00729987	40	1.20842	0.273128	0.399371	24	44.1	Collagen and calcium-binding EGF domain-containing protein 1	Homo sapiens
VWA1	VWA1	1.66547	0.735931	0.440802	9	1000	9.96578		5	46.8	von Willebrand factor A domain-containing protein 1	Homo sapiens
BLVRB	BLVRB,FLR	1.66375	0.73444	0.241456	22	1000	9.96578		11	22.1	Flavin reductase (NADPH)	Homo sapiens
PCDH15	PCDH15,USH1F	1.65702	0.728591	0.806211	8	1000	9.96578		5	216.1	Protocadherin-15	Homo sapiens
PRKCDBP	PRKCDBP,SRBC	1.65512	0.726936	0.778574	13	1000	9.96578		10	27.7	Caveolae-associated protein 3	Homo sapiens
CALM1	CALM1,CALM,CAM,CAM1	1.65387	0.725844	0.529796	8	1000	9.96578		5	16.8	Calmodulin-1	Homo sapiens
CD97	CD97	1.64175	0.715231	0.047873	58	4.13294	2.04717	0.000459961	22	91.9	CD97 antigen	Homo sapiens
MXRA5	MXRA5	1.63813	0.712048	5.36097e-43	527	3.13919	1.65039	2.39227e-24	155	312.1	Matrix-remodeling-associated protein 5	Homo sapiens
SERPINE1	SERPINE1,PAI1,PLANH1	1.63296	0.707486	1.47955e-09	83	0.443607	-1.17265	0.0289103	9	45.1	Serpin E1	Homo sapiens
RRM1	RRM1,RR1	1.62498	0.700426	0.265411	9	1000	9.96578		6	90.1	Ribonucleoside-diphosphate reductase large subunit	Homo sapiens
S100A13	S100A13	1.62266	0.698364	0.00389584	42	1000	9.96578		25	11.5	Protein S100-A13	Homo sapiens
NAP1L4	NAP1L4,NAP2	1.61775	0.693989	0.428091	10	1000	9.96578		5	42.8	Nucleosome assembly protein 1-like 4	Homo sapiens
EPHX2	EPHX2	1.61711	0.69342	0.760968	7	1000	9.96578		4	62.6	Bifunctional epoxide hydrolase 2	Homo sapiens
S100A12	S100A12	1.61553	0.692005	0.608356	9	1000	9.96578		5	10.6	Protein S100-A12	Homo sapiens
TXN	TXN,TRDX,TRX,TRX1	1.60849	0.685706	0.892383	6	1000	9.96578		3	11.7	Thioredoxin	Homo sapiens
GNAQ	GNAQ,GAQ	1.60672	0.684119	0.241204	11	1000	9.96578		7	42.1	Guanine nucleotide-binding protein G(q) subunit alpha	Homo sapiens
RPL6	RPL6,TXREB1	1.59634	0.674767	0.603962	22	1000	9.96578		12	32.7	60S ribosomal protein L6	Homo sapiens
CCM2	CCM2,C7orf22,PP10187	1.5958	0.674276	0.613249	12	1000	9.96578		12	48.8	Cerebral cavernous malformations 2 protein	Homo sapiens
COL18A1	COL18A1	1.59245	0.671246	3.83627e-10	175	4.22557	2.07915	3.94983e-05	52	178.2	Collagen alpha-1(XVIII) chain	Homo sapiens
NECAP2	NECAP2	1.57951	0.659479	0.476806	6	1000	9.96578		3	28.3	Adaptin ear-binding coat-associated protein 2	Homo sapiens
UFM1	UFM1,C13orf20,BM-002	1.56201	0.643403	0.672236	9	1000	9.96578		5	9.1	Ubiquitin-fold modifier 1	Homo sapiens
CSNK2B	CSNK2B,CK2N,G5A	1.56149	0.642926	0.712652	6	1000	9.96578		3	24.9	Casein kinase II subunit beta	Homo sapiens
ATP13A3	ATP13A3,AFURS1	1.56069	0.642189		5	1000	9.96578		3	138	Probable cation-transporting ATPase 13A3	Homo sapiens
CKM	CKM,CKMM	1.56058	0.642085	0.42951	9	1000	9.96578		5	43.1	Creatine kinase M-type	Homo sapiens
ZFAT	ZFAT,KIAA1485,ZFAT1,ZNF406	1.55895	0.640571	0.639239	8	1000	9.96578		5	139	Zinc finger protein ZFAT	Homo sapiens
ETFA	ETFA	1.54064	0.623532	0.637405	8	1000	9.96578		3	35.1	Electron transfer flavoprotein subunit alpha, mitochondrial	Homo sapiens
VPRBP	VPRBP,DCAF1,KIAA0800,RIP	1.5404	0.623302	0.505724	14	1000	9.96578		8	169	DDB1- and CUL4-associated factor 1	Homo sapiens
COPS6	COPS6,CSN6,HVIP	1.53859	0.621609	0.442577	16	1000	9.96578		7	36.2	COP9 signalosome complex subunit 6	Homo sapiens
DAG1	DAG1	1.53845	0.621473	0.258521	14	1000	9.96578		18	97.4	Dystroglycan	Homo sapiens
SLC25A3	SLC25A3,PHC,OK/SW-cl.48	1.5378	0.620869	0.728435	14	1000	9.96578		8	40.1	Phosphate carrier protein, mitochondrial	Homo sapiens
COL16A1	COL16A1,FP1572	1.53367	0.616987	0.387771	29	1000	9.96578		17	157.8	Collagen alpha-1(XVI) chain	Homo sapiens
HTRA1	HTRA1,HTRA,PRSS11	1.52693	0.610637	0.000275367	93	1.24152	0.312109	0.218012	80	51.3	Serine protease HTRA1	Homo sapiens
SLC25A6	SLC25A6,ANT3,CDABP0051	1.52562	0.6094	0.713378	8	1000	9.96578		3	32.9	ADP/ATP translocase 3	Homo sapiens
GGCT	GGCT,C7orf24,CRF21	1.52377	0.607643	0.713577	12	1000	9.96578		8	21	Gamma-glutamylcyclotransferase	Homo sapiens
EPB41L2	EPB41L2	1.52287	0.606794	0.000996676	144	1.06016	0.084287	0.849027	57	112.6	Band 4.1-like protein 2	Homo sapiens
PLOD3	PLOD3	1.51719	0.601398	6.38945e-07	105	1.13453	0.182094	0.512665	38	84.8	Procollagen-lysine,2-oxoglutarate 5-dioxygenase 3	Homo sapiens
ERBB2IP	ERBB2IP,ERBIN,KIAA1225,LAP2	1.5108	0.595309	0.259275	22	1000	9.96578		19	158.3	Erbin	Homo sapiens
CFAP97	CFAP97,KIAA1430	1.5106	0.595119	0.725546	8	1000	9.96578		5	59.5	Cilia- and flagella-associated protein 97	Homo sapiens
FKBP4	FKBP4,FKBP52	1.50545	0.590198	0.384407	15	1000	9.96578		7	51.8	Peptidyl-prolyl cis-trans isomerase FKBP4	Homo sapiens
STIP1	STIP1	1.50493	0.5897	0.129668	26	1000	9.96578		15	62.6	Stress-induced-phosphoprotein 1	Homo sapiens
TRRAP	TRRAP,PAF400	1.49873	0.583737	0.613721	8	1000	9.96578		5	437.6	Transformation/transcription domain-associated protein	Homo sapiens
COL8A1	COL8A1,C3orf7	1.49273	0.57795	0.125574	31	1000	9.96578		16	73.4	Collagen alpha-1(VIII) chain	Homo sapiens
PRELP	PRELP,SLRR2A	1.48782	0.573199	0.0124922	31	2.34159	1.22749	0.00210889	17	43.8	Prolargin	Homo sapiens
AZGP1	AZGP1,ZAG,ZNGP1	1.48632	0.571746	0.171161	27	1000	9.96578		13	34.3	Zinc-alpha-2-glycoprotein	Homo sapiens
TGFBR3	TGFBR3	1.47615	0.561838	0.338988	16	1000	9.96578		8	93.5	Transforming growth factor beta receptor type 3	Homo sapiens
IMPDH2	IMPDH2,IMPD2	1.46426	0.550171	0.696566	11	1000	9.96578		5	55.8	Inosine-5'-monophosphate dehydrogenase 2	Homo sapiens
MIA	MIA	1.46317	0.549093	0.615621	9	1000	9.96578		5	14.5	Melanoma-derived growth regulatory protein	Homo sapiens
APOC2	APOC2,APC2	1.4593	0.545275	0.41374	9	1000	9.96578		5	11.3	Apolipoprotein C-II	Homo sapiens
ACSL4	ACSL4,ACS4,FACL4,LACS4	1.457	0.542999	0.196912	20	1000	9.96578		11	79.2	Long-chain-fatty-acid--CoA ligase 4	Homo sapiens
SLIT3	SLIT3,KIAA0814,MEGF5,SLIL2,UNQ691/PRO1336	1.45679	0.542797	0.000991156	101	0.529971	-0.916015	0.0566757	9	167.7	Slit homolog 3 protein	Homo sapiens
PPID	PPID,CYP40,CYPD	1.45447	0.540494	0.608878	8	1000	9.96578		4	40.8	Peptidyl-prolyl cis-trans isomerase D	Homo sapiens
ATP6V1E1	ATP6V1E1,ATP6E,ATP6E2	1.4531	0.539129	0.675843	9	1000	9.96578		5	26.1	V-type proton ATPase subunit E 1	Homo sapiens
IGHG1	IGHG1	1.45165	0.537691	0.484599	13	1000	9.96578		7	36.1	Immunoglobulin heavy constant gamma 1	Homo sapiens
DSC1	DSC1,CDHF1	1.44658	0.532645	0.645988	13	1000	9.96578		9	100	Desmocollin-1	Homo sapiens
RSU1	RSU1,RSP1	1.44547	0.531535	0.00389584	59	1000	9.96578		37	31.5	Ras suppressor protein 1	Homo sapiens
SRPX	SRPX,ETX1	1.44319	0.529262	0.137924	37	1000	9.96578		19	51.6	Sushi repeat-containing protein SRPX	Homo sapiens
PIP4K2C	PIP4K2C,PIP5K2C	1.42753	0.513523	0.816459	5	1000	9.96578		3	47.3	Phosphatidylinositol 5-phosphate 4-kinase type-2 gamma	Homo sapiens
PI4KA	PI4KA,PIK4,PIK4CA	1.42464	0.510598	0.0230072	25	1000	9.96578		17	236.8	Phosphatidylinositol 4-kinase alpha	Homo sapiens
PLCB3	PLCB3	1.42411	0.510064	0.325884	18	1000	9.96578		8	138.8	1-phosphatidylinositol 4,5-bisphosphate phosphodiesterase beta-3	Homo sapiens
ITGA5	ITGA5,FNRA	1.42072	0.506622	0.0100391	112	1.89291	0.920606	0.000308048	63	114.5	Integrin alpha-5	Homo sapiens
FARP1	FARP1,CDEP,PLEKHC2	1.41764	0.503492	0.0107149	142	0.23466	-2.09136	0.0264521	13	118.6	FERM, ARHGEF and pleckstrin domain-containing protein 1	Homo sapiens
QPCT	QPCT	1.41753	0.503376	0.607532	10	1000	9.96578		5	40.9	Glutaminyl-peptide cyclotransferase	Homo sapiens
NID1	NID1,NID	1.41724	0.503085	2.52655e-06	212	1.68221	0.750356	0.00203637	107	136.4	Nidogen-1	Homo sapiens
MME	MME,EPN	1.41689	0.502732	0.0151187	56	2.33784	1.22518	0.0566757	8	85.5	Neprilysin	Homo sapiens
ABCA7	ABCA7	1.41559	0.501403		5	1000	9.96578		3	234.3	ATP-binding cassette sub-family A member 7	Homo sapiens
TAOK3	TAOK3,DPK,JIK,KDS,MAP3K18	1.41226	0.498008	0.447648	10	1000	9.96578		5	105.4	Serine/threonine-protein kinase TAO3	Homo sapiens
KTN1	KTN1,CG1,KIAA0004	1.40877	0.494437	0.610754	10	1000	9.96578		5	156.3	Kinectin	Homo sapiens
SERINC5	SERINC5,C5orf12	1.40717	0.492798	0.609706	10	1000	9.96578		5	47	Serine incorporator 5	Homo sapiens
DPP4	DPP4,ADCP2,CD26	1.40268	0.48819	0.181835	47	1000	9.96578		26	88.3	Dipeptidyl peptidase 4	Homo sapiens
FBLN5	FBLN5,DANCE,UNQ184/PRO210	1.40079	0.486237	0.0199093	19	1000	9.96578		10	50.2	Fibulin-5	Homo sapiens
ATP1B1	ATP1B1,ATP1B	1.39757	0.48292	0.226808	28	16.2105	4.01886	0.0316167	8	35.1	Sodium/potassium-transporting ATPase subunit beta-1	Homo sapiens
PCDHGC3	PCDHGC3,PCDH2	1.39364	0.478862	0.610754	10	1000	9.96578		7	101.1	Protocadherin gamma-C3	Homo sapiens
RPL5	RPL5,MSTP030	1.39068	0.475789	0.442577	14	125.694	6.97378		6	34.4	60S ribosomal protein L5	Homo sapiens
TIE1	TIE1,TIE	1.38921	0.474267		4	1000	9.96578		3	125.1	Tyrosine-protein kinase receptor Tie-1	Homo sapiens
HGS	HGS,HRS	1.38824	0.473262	0.60055	22	1000	9.96578		21	86.2	Hepatocyte growth factor-regulated tyrosine kinase substrate	Homo sapiens
IGF2R	IGF2R,MPRI	1.37987	0.464532	0.619608	19	4.77234	2.2547	0.00532639	11	274.4	Cation-independent mannose-6-phosphate receptor	Homo sapiens
GYPC	GYPC,GLPC,GPC	1.37852	0.463121	0.280782	7	1000	9.96578		3	13.8	Glycophorin-C	Homo sapiens
DCTN2	DCTN2,DCTN50	1.37824	0.462827	0.0527129	43	2.67382	1.4189	0.000962353	12	44.2	Dynactin subunit 2	Homo sapiens
STEAP3	STEAP3,TSAP6	1.37582	0.460288	0.52398	11	1000	9.96578		5	54.6	Metalloreductase STEAP3	Homo sapiens
C1QTNF3	C1QTNF3,CTRP3,UNQ753/PRO1484	1.37153	0.45579	0.717551	10	1000	9.96578		10	27	Complement C1q tumor necrosis factor-related protein 3	Homo sapiens
UBAC2	UBAC2,PHGDHL1,PSEC0110	1.36114	0.444816	0.721134	8	1000	9.96578		5	39	Ubiquitin-associated domain-containing protein 2	Homo sapiens
SCRIB	SCRIB,CRIB1,KIAA0147,LAP4,SCRB1,VARTUL	1.36108	0.444756	0.243246	11	1000	9.96578		7	174.9	Protein scribble homolog	Homo sapiens
NBEAL2	NBEAL2,KIAA0540,UNQ253/PRO290	1.35964	0.443227	0.440802	17	1000	9.96578		12	302.5	Neurobeachin-like protein 2	Homo sapiens
TIMP3	TIMP3	1.35704	0.440466	0.0348542	19	1000	9.96578		10	24.1	Metalloproteinase inhibitor 3	Homo sapiens
ABCC1	ABCC1,MRP,MRP1	1.35103	0.434064	0.621008	15	1000	9.96578		7	171.6	Multidrug resistance-associated protein 1	Homo sapiens
PFAS	PFAS,KIAA0361	1.3451	0.427711	0.675828	14	1000	9.96578		7	144.7	Phosphoribosylformylglycinamidine synthase	Homo sapiens
SH3GL1	SH3GL1,CNSA1,SH3D2B	1.34324	0.425712	0.603962	12	1000	9.96578		5	41.5	Endophilin-A2	Homo sapiens
PTPRA	PTPRA,PTPA,PTPRL2	1.34081	0.423109	0.892383	6	1000	9.96578		3	90.6	Receptor-type tyrosine-protein phosphatase alpha	Homo sapiens
FAT1	FAT1,CDHF7,FAT	1.34043	0.422693	0.00454751	115	0.466777	-1.0992	0.000195233	42	506.3	Protocadherin Fat 1	Homo sapiens
PSME4	PSME4,KIAA0077	1.33954	0.421738	0.800557	9	1000	9.96578		4	211.3	Proteasome activator complex subunit 4	Homo sapiens
FZD7	FZD7	1.33416	0.415935	0.767282	8	1000	9.96578		4	63.6	Frizzled-7	Homo sapiens
CHST3	CHST3	1.33357	0.415294	0.778574	7	1000	9.96578		3	54.7	Carbohydrate sulfotransferase 3	Homo sapiens
STX7	STX7	1.32834	0.409624	0.688217	9	1000	9.96578		8	29.8	Syntaxin-7	Homo sapiens
S100A9	S100A9,CAGB,CFAG,MRP14	1.32452	0.405473	0.400512	53	1000	9.96578		26	13.2	Protein S100-A9	Homo sapiens
SLC1A4	SLC1A4,ASCT1,SATT	1.32408	0.404986	0.366325	45	1000	9.96578		24	55.7	Neutral amino acid transporter A	Homo sapiens
TFG	TFG	1.32036	0.400927	0.0782132	9	1000	9.96578		5	43.4	Protein TFG	Homo sapiens
AKAP9	AKAP9,AKAP350,AKAP450,KIAA0803	1.31884	0.399272	0.557823	10	1000	9.96578		5	453.7	A-kinase anchor protein 9	Homo sapiens
EFR3A	EFR3A,KIAA0143	1.31724	0.39752	0.564848	11	1000	9.96578		7	92.9	Protein EFR3 homolog A	Homo sapiens
VDAC2	VDAC2	1.31216	0.391941	0.486311	25	1000	9.96578		10	31.6	Voltage-dependent anion-selective channel protein 2	Homo sapiens
ITGA6	ITGA6	1.31185	0.391603	0.00111812	81	1.01531	0.0219141	0.97999	13	126.6	Integrin alpha-6	Homo sapiens
ITGA4	ITGA4,CD49D	1.31049	0.390104	0.0146688	143	1.8121	0.857662	0.000476751	73	114.9	Integrin alpha-4	Homo sapiens
SHC1	SHC1,SHC,SHCA	1.30838	0.38778		5	1000	9.96578		3	62.8	SHC-transforming protein 1	Homo sapiens
ARHGDIA	ARHGDIA,GDIA1	1.30628	0.38546	0.558023	9	1000	9.96578		9	23.2	Rho GDP-dissociation inhibitor 1	Homo sapiens
CHP1	CHP1,CHP	1.30562	0.384735	0.760873	8	1000	9.96578		4	22.5	Calcineurin B homologous protein 1	Homo sapiens
GSTM3	GSTM3,GST5	1.30344	0.382328	0.473771	8	1000	9.96578		4	26.6	Glutathione S-transferase Mu 3	Homo sapiens
RMND1	RMND1,C6orf96	1.2997	0.378177	0.819461	9	1000	9.96578		4	51.6	Required for meiotic nuclear division protein 1 homolog	Homo sapiens
PGM1	PGM1	1.29707	0.375254	0.844531	9	1000	9.96578		11	61.4	Phosphoglucomutase-1	Homo sapiens
NEDD4	NEDD4,KIAA0093,NEDD4-1,PIG53	1.29691	0.375074	0.68635	11	1000	9.96578		5	149.1	E3 ubiquitin-protein ligase NEDD4	Homo sapiens
FBLN2	FBLN2	1.29498	0.372933	0.0095642	101	10.9866	3.45767	5.90461e-06	18	126.6	Fibulin-2	Homo sapiens
PDCD6IP	PDCD6IP,AIP1,ALIX,KIAA1375	1.29483	0.372767	0.000353079	231	1.14455	0.194784	0.477939	112	96	Programmed cell death 6-interacting protein	Homo sapiens
AXL	AXL,UFO	1.2938	0.371616	0.924849	6	1000	9.96578		3	98.3	Tyrosine-protein kinase receptor UFO	Homo sapiens
CS	CS	1.29203	0.369645	0.419546	9	1000	9.96578		4	51.7	Citrate synthase, mitochondrial	Homo sapiens
GPC1	GPC1	1.29191	0.369508	0.016479	134	2.13657	1.0953	0.000462475	62	61.7	Glypican-1	Homo sapiens
PYGL	PYGL	1.2907	0.368151	0.22699	78	2.62459	1.39209	0.00222637	24	97.1	Glycogen phosphorylase, liver form	Homo sapiens
TBC1D10B	TBC1D10B,FP2461	1.28942	0.366717	0.892383	8	1000	9.96578		5	87.2	TBC1 domain family member 10B	Homo sapiens
PDE5A	PDE5A,PDE5	1.28752	0.36459	0.808821	16	1000	9.96578		13	100	cGMP-specific 3',5'-cyclic phosphodiesterase	Homo sapiens
DAB2	DAB2,DOC2	1.28736	0.364416	0.50335	29	1000	9.96578		12	82.4	Disabled homolog 2	Homo sapiens
PFKL	PFKL	1.28519	0.361979	0.0322016	61	0.950654	-0.073008	0.916821	9	85	ATP-dependent 6-phosphofructokinase, liver type	Homo sapiens
GNA11	GNA11,GA11	1.28429	0.360969	0.155261	38	1000	9.96578		20	42.1	Guanine nucleotide-binding protein subunit alpha-11	Homo sapiens
GDI2	GDI2,RABGDIB	1.28332	0.359884	0.156815	48	1.8516	0.888774	0.000452338	22	50.7	Rab GDP dissociation inhibitor beta	Homo sapiens
HNRNPC	HNRNPC,HNRPC	1.27803	0.353927	0.892383	10	1000	9.96578		5	33.7	Heterogeneous nuclear ribonucleoproteins C1/C2	Homo sapiens
MATN2	MATN2,UNQ193/PRO219	1.27769	0.353533	0.177078	138	4.08474	2.03024	4.23884e-05	20	106.8	Matrilin-2	Homo sapiens
MMP2	MMP2,CLG4A	1.27155	0.346584	0.000312403	178	0.606929	-0.720401	0.000294271	83	73.9	72 kDa type IV collagenase	Homo sapiens
MYO1C	MYO1C	1.2711	0.346083	0.0142169	232	5.47424	2.45266	1.4064e-12	72	121.7	Unconventional myosin-Ic	Homo sapiens
IQGAP3	IQGAP3	1.26853	0.343154	0.506325	14	1000	9.96578		9	184.7	Ras GTPase-activating-like protein IQGAP3	Homo sapiens
PFKP	PFKP,PFKF	1.2676	0.342098	0.317478	59	1000	9.96578		34	85.6	ATP-dependent 6-phosphofructokinase, platelet type	Homo sapiens
ATP6AP2	ATP6AP2,ATP6IP2,CAPER,ELDF10,HT028,MSTP009,PSEC0072	1.2578	0.330902	0.185823	25	1000	9.96578		14	39	Renin receptor	Homo sapiens
CYB5A	CYB5A,CYB5	1.25739	0.330435	0.277366	7	1000	9.96578		3	15.3	Cytochrome b5	Homo sapiens
DCTN4	DCTN4	1.25643	0.329327	0.629058	8	1000	9.96578		4	52.3	Dynactin subunit 4	Homo sapiens
ARF4	ARF4,ARF2	1.25627	0.329151	0.591713	28	1000	9.96578		12	20.5	ADP-ribosylation factor 4	Homo sapiens
PLOD1	PLOD1,LLH,PLOD	1.25106	0.323151	5.69792e-08	143	0.804971	-0.312991	0.182763	80	83.6	Procollagen-lysine,2-oxoglutarate 5-dioxygenase 1	Homo sapiens
MT-CO2	MT-CO2,COII,COX2,COXII,MTCO2	1.25037	0.322354	0.660398	7	1000	9.96578		3	25.6	Cytochrome c oxidase subunit 2	Homo sapiens
RAB3B	RAB3B	1.24998	0.32191	0.603962	25	1000	9.96578		14	24.8	Ras-related protein Rab-3B	Homo sapiens
MYO1G	MYO1G,HA2	1.24905	0.320827	0.849676	8	1000	9.96578		3	116.4	Unconventional myosin-Ig	Homo sapiens
FAT4	FAT4,CDHF14,FATJ,Nbla00548	1.24847	0.320163	0.0375237	111	0.948866	-0.0757241	0.797108	27	542.7	Protocadherin Fat 4	Homo sapiens
FGL1	FGL1,HFREP1	1.24839	0.32007	0.879238	9	1000	9.96578		4	36.4	Fibrinogen-like protein 1	Homo sapiens
NQO1	NQO1,DIA4,NMOR1	1.24724	0.318735	0.816459	22	1000	9.96578		13	30.9	NAD(P)H dehydrogenase [quinone] 1	Homo sapiens
PRDX3	PRDX3,AOP1	1.24518	0.316351	0.72695	20	1000	9.96578		9	27.7	Thioredoxin-dependent peroxide reductase, mitochondrial	Homo sapiens
TOM1	TOM1	1.24484	0.31596	0.503791	20	1000	9.96578		10	53.8	Target of Myb protein 1	Homo sapiens
SERPINE2	SERPINE2,PI7,PN1	1.24204	0.312706	0.000695418	158	1.12964	0.175865	0.409545	112	44	Glia-derived nexin	Homo sapiens
CASP14	CASP14	1.24058	0.311017	0.675828	28	1000	9.96578		13	27.7	Caspase-14	Homo sapiens
RPL27	RPL27	1.23897	0.309138	0.868818	8	1000	9.96578		3	15.8	60S ribosomal protein L27	Homo sapiens
NCKAP1	NCKAP1,HEM2,KIAA0587,NAP1	1.23414	0.303507	0.127247	55	1000	9.96578		27	128.8	Nck-associated protein 1	Homo sapiens
CLTA	CLTA	1.23387	0.303187	0.808821	11	1000	9.96578		6	27.1	Clathrin light chain A	Homo sapiens
RP2	RP2	1.23277	0.301903	0.780739	17	1000	9.96578		8	39.6	Protein XRP2	Homo sapiens
NRP1	NRP1,NRP,VEGF165R	1.23236	0.301418	0.000305693	258	1.79844	0.846748	1.49414e-05	133	103.1	Neuropilin-1	Homo sapiens
CDC42BPB	CDC42BPB,KIAA1124	1.22764	0.295892	0.725546	10	1000	9.96578		4	194.3	Serine/threonine-protein kinase MRCK beta	Homo sapiens
IL1RAP	IL1RAP,C3orf13,IL1R3	1.22734	0.29554	0.608878	10	1000	9.96578		5	65.4	Interleukin-1 receptor accessory protein	Homo sapiens
GNG2	GNG2	1.22655	0.294612	0.786979	10	1000	9.96578		5	7.9	Guanine nucleotide-binding protein G(I)/G(S)/G(O) subunit gamma-2	Homo sapiens
PSMB4	PSMB4,PROS26	1.22518	0.292993	0.672236	32	1000	9.96578		21	29.2	Proteasome subunit beta type-4	Homo sapiens
LANCL1	LANCL1,GPR69A	1.22454	0.292236	0.892383	6	1000	9.96578		5	45.3	LanC-like protein 1	Homo sapiens
BSG	BSG,UNQ6505/PRO21383	1.22433	0.291993	0.491259	54	2.23533	1.16049	0.00866463	27	42.2	Basigin	Homo sapiens
FAM129B	FAM129B,C9orf88	1.22277	0.29015	0.208319	81	3.58409	1.84161	0.00746208	13	84.1	Niban-like protein 1	Homo sapiens
CTTN	CTTN,EMS1	1.22181	0.289021	0.719739	17	1000	9.96578		10	61.6	Src substrate cortactin	Homo sapiens
AFP	AFP,HPAFP	1.21877	0.28543	0.633572	10	3.37362	1.7543	0.0104702	9	68.7	Alpha-fetoprotein	Homo sapiens
TALDO1	TALDO1,TAL,TALDO,TALDOR	1.21766	0.284109	0.664083	8	1000	9.96578		4	37.5	Transaldolase	Homo sapiens
PLXND1	PLXND1,KIAA0620	1.21715	0.28351	0.680711	6	1000	9.96578		3	212	Plexin-D1	Homo sapiens
TADA2B	TADA2B,ADA2B	1.21593	0.282058	0.961946	6	1000	9.96578		3	48.5	Transcriptional adapter 2-beta	Homo sapiens
CRKL	CRKL	1.21537	0.281391	0.425721	10	1000	9.96578		5	33.8	Crk-like protein	Homo sapiens
PTPRG	PTPRG,PTPG	1.21258	0.278084	0.497166	12	1000	9.96578		14	162	Receptor-type tyrosine-protein phosphatase gamma	Homo sapiens
HSPH1	HSPH1,HSP105,HSP110,KIAA0201	1.21234	0.277794	0.766032	11	1000	9.96578		6	96.9	Heat shock protein 105 kDa	Homo sapiens
FBN1	FBN1,FBN	1.21031	0.275378	0.557823	52	2.4729	1.3062	0.00661805	23	312.2	Fibrillin-1	Homo sapiens
HPX	HPX	1.20866	0.273404	0.643707	9	1000	9.96578		5	51.7	Hemopexin	Homo sapiens
MTAP	MTAP,MSAP	1.20622	0.270499	0.724809	10	1000	9.96578		5	31.2	MTA phosphorylase	Homo sapiens
ITM2B	ITM2B,BRI,BRI2	1.20492	0.268939	0.930463	8	1000	9.96578		4	30.3	Integral membrane protein 2B	Homo sapiens
PYGB	PYGB	1.20068	0.263853	0.603962	30	1000	9.96578		20	96.7	Glycogen phosphorylase, brain form	Homo sapiens
ARHGAP1	ARHGAP1,CDC42GAP,RHOGAP1	1.20051	0.263642	0.644987	35	1000	9.96578		15	50.4	Rho GTPase-activating protein 1	Homo sapiens
F2	F2	1.20033	0.26343	0.707755	19	1000	9.96578		9	70	Prothrombin	Homo sapiens
BLMH	BLMH	1.20013	0.263195	0.808848	10	1000	9.96578		5	52.6	Bleomycin hydrolase	Homo sapiens
ZFP28	ZFP28,KIAA1431	1.19928	0.262172		6	1000	9.96578		5	98.7	Zinc finger protein 28 homolog	Homo sapiens
RPL8	RPL8	1.19626	0.258531	0.72947	9	1000	9.96578		6	28	60S ribosomal protein L8	Homo sapiens
CTSK	CTSK,CTSO,CTSO2	1.19583	0.258007	0.801365	18	1000	9.96578		21	37	Cathepsin K	Homo sapiens
ARG1	ARG1	1.19438	0.256267	0.844531	14	1000	9.96578		8	34.7	Arginase-1	Homo sapiens
NUTF2	NUTF2,NTF2	1.1932	0.254834	0.222532	16	1000	9.96578		15	14.5	Nuclear transport factor 2	Homo sapiens
VDAC3	VDAC3	1.19177	0.253104	0.755813	13	1000	9.96578		7	30.7	Voltage-dependent anion-selective channel protein 3	Homo sapiens
STARD7	STARD7,GTT1	1.19168	0.252996	0.886818	9	1000	9.96578		5	43.1	StAR-related lipid transfer protein 7, mitochondrial	Homo sapiens
GNA13	GNA13	1.19007	0.251052	0.582468	31	1000	9.96578		20	44	Guanine nucleotide-binding protein subunit alpha-13	Homo sapiens
PDGFRA	PDGFRA,PDGFR2,RHEPDGFRA	1.19007	0.251046	0.59157	13	1000	9.96578		9	122.7	Platelet-derived growth factor receptor alpha	Homo sapiens
DBN1	DBN1,D0S117E	1.18946	0.250308	0.643993	21	1000	9.96578		10	71.4	Drebrin	Homo sapiens
SLC39A10	SLC39A10,KIAA1265,ZIP10	1.18797	0.248503	0.819444	9	1000	9.96578		4	94.1	Zinc transporter ZIP10	Homo sapiens
YES1	YES1,YES	1.18543	0.245412	0.675828	14	1000	9.96578		8	60.8	Tyrosine-protein kinase Yes	Homo sapiens
LAMC1	LAMC1,LAMB2	1.18536	0.245323	0.0093171	222	1.66959	0.739492	2.72761e-05	152	177.6	Laminin subunit gamma-1	Homo sapiens
ASPN	ASPN,PLAP1,SLRR1C,UNQ215/PRO241	1.18164	0.240791	0.88372	12	3.8844	1.95769	0.0108983	9	43.4	Asporin	Homo sapiens
TUBB2A	TUBB2A,TUBB2	1.18109	0.240118		6	1000	9.96578		3	49.9	Tubulin beta-2A chain	Homo sapiens
PIP	PIP,GCDFP15,GPIP4	1.17763	0.235881	0.739398	15	1000	9.96578		9	16.6	Prolactin-inducible protein	Homo sapiens
TENM3	TENM3,KIAA1455,ODZ3,TNM3	1.17754	0.235779	0.808821	10	1000	9.96578		4	301	Teneurin-3	Homo sapiens
CD109	CD109,CPAMD7	1.17642	0.234401	0.00468125	233	1.87142	0.904136	5.41492e-09	116	161.7	CD109 antigen	Homo sapiens
HSPB6	HSPB6	1.17448	0.232021	0.857262	10	1000	9.96578		4	17.1	Heat shock protein beta-6	Homo sapiens
SLC3A2	SLC3A2,MDU1	1.17387	0.231269	0.342791	136	5.53474	2.46852	4.10075e-12	49	68	4F2 cell-surface antigen heavy chain	Homo sapiens
RAB11B	RAB11B,YPT3	1.17359	0.230933	0.724563	20	1000	9.96578		10	24.5	Ras-related protein Rab-11B	Homo sapiens
NAGK	NAGK	1.16924	0.225568	0.548821	10	1000	9.96578		6	37.4	N-acetyl-D-glucosamine kinase	Homo sapiens
GSTO1	GSTO1,GSTTLP28	1.16591	0.221461	0.615908	32	1000	9.96578		16	27.6	Glutathione S-transferase omega-1	Homo sapiens
PSAT1	PSAT1,PSA	1.1658	0.221321	0.548821	33	2.40199	1.26423	0.0103225	7	40.4	Phosphoserine aminotransferase	Homo sapiens
ATP1B3	ATP1B3	1.16313	0.21801	0.750707	29	1000	9.96578		14	31.5	Sodium/potassium-transporting ATPase subunit beta-3	Homo sapiens
TAX1BP3	TAX1BP3,TIP1	1.16243	0.217141	0.892383	9	1000	9.96578		4	13.7	Tax1-binding protein 3	Homo sapiens
TCEB1	ELOC,TCEB1	1.15984	0.213928	0.698033	9	1000	9.96578		5	12.5	Elongin-C	Homo sapiens
DYNC1LI2	DYNC1LI2,DNCLI2,LIC2	1.15821	0.211895	0.704295	17	1000	9.96578		10	54.1	Cytoplasmic dynein 1 light intermediate chain 2	Homo sapiens
AGRN	AGRN,AGRIN	1.15762	0.211158	0.0474077	269	7.82122	2.96739	1.7715e-20	70	217.2	Agrin	Homo sapiens
PPP2R4	PTPA,PPP2R4	1.15621	0.209403	0.863381	10	1000	9.96578		5	40.7	Serine/threonine-protein phosphatase 2A activator	Homo sapiens
RBBP8NL	RBBP8NL,C20orf151	1.15338	0.205873	0.88372	10	1000	9.96578		5	71.4	RBBP8 N-terminal-like protein	Homo sapiens
FUCA1	FUCA1,Nbla10230	1.15313	0.205557	0.892383	9	1000	9.96578		5	53.7	Tissue alpha-L-fucosidase	Homo sapiens
ACHE	ACHE	1.15259	0.204879	0.892383	17	1000	9.96578		11	67.8	Acetylcholinesterase	Homo sapiens
COLEC10	COLEC10,CLL1,UNQ366/PRO702	1.15016	0.201833	0.724563	19	1000	9.96578		9	30.7	Collectin-10	Homo sapiens
RPL30	RPL30	1.1459	0.196478	0.922367	8	1000	9.96578		3	12.8	60S ribosomal protein L30	Homo sapiens
PGM3	PGM3,AGM1	1.14478	0.195072	0.72695	17	1000	9.96578		11	59.9	Phosphoacetylglucosamine mutase	Homo sapiens
ANXA7	ANXA7,ANX7,SNX,OK/SW-cl.95	1.14469	0.194954	0.628675	19	1000	9.96578		10	52.7	Annexin A7	Homo sapiens
NT5E	NT5E,NT5,NTE	1.14419	0.194323	0.22699	194	2.10987	1.07715	3.08105e-06	110	63.4	5'-nucleotidase	Homo sapiens
GPS1	GPS1,COPS1,CSN1	1.14187	0.191397		4	1000	9.96578		3	55.5	COP9 signalosome complex subunit 1	Homo sapiens
LAMA4	LAMA4	1.14072	0.189946	0.00683276	412	1.62413	0.699667	0.000235196	211	202.5	Laminin subunit alpha-4	Homo sapiens
FAM129A	FAM129A,C1orf24,NIBAN,GIG39	1.13999	0.189018	0.582468	58	1000	9.96578		29	103.1	Protein Niban	Homo sapiens
CSPG4	CSPG4,MCSP	1.13786	0.186323	1.43548e-05	464	1.63046	0.705279	6.61401e-08	227	250.5	Chondroitin sulfate proteoglycan 4	Homo sapiens
PCOLCE	PCOLCE,PCPE1	1.13588	0.183816	0.490089	65	3.52911	1.81931	0.00039364	38	48	Procollagen C-endopeptidase enhancer 1	Homo sapiens
HSPA4	HSPA4,APG2	1.13412	0.181579	0.591713	51	1000	9.96578		27	94.3	Heat shock 70 kDa protein 4	Homo sapiens
ATP1A1	ATP1A1	1.13411	0.181566	0.623009	69	1.53975	0.622697	0.0231517	19	112.9	Sodium/potassium-transporting ATPase subunit alpha-1	Homo sapiens
CTSA	CTSA,PPGB	1.1331	0.180269	0.88372	9	1000	9.96578		5	54.5	Lysosomal protective protein	Homo sapiens
RELL1	RELL1,PSEC0162	1.13292	0.180052	0.892383	9	1000	9.96578		5	29.3	RELT-like protein 1	Homo sapiens
GSG1L	GSG1L,UNQ5831/PRO19651	1.13286	0.179967	0.877802	9	1000	9.96578		4	36.8	Germ cell-specific gene 1-like protein	Homo sapiens
PTPRZ1	PTPRZ1,HTPZP2,PTPRZ,PTPRZ2,PTPZ	1.12772	0.173407	0.960458	8	1000	9.96578		4	254.6	Receptor-type tyrosine-protein phosphatase zeta	Homo sapiens
FRMD6	FRMD6,C14orf31	1.12675	0.172174	0.788165	12	1000	9.96578		7	72	FERM domain-containing protein 6	Homo sapiens
EFCAB2	EFCAB2	1.12503	0.169961	0.892383	9	1000	9.96578		4	29.7	EF-hand calcium-binding domain-containing protein 2	Homo sapiens
ARHGAP35	ARHGAP35,GRF1,GRLF1,KIAA1722,P190A,p190ARHOGAP	1.12376	0.168335	0.96633	5	1000	9.96578		3	170.5	Rho GTPase-activating protein 35	Homo sapiens
RPL23A	RPL23A	1.12017	0.163718		5	1000	9.96578		4	17.7	60S ribosomal protein L23a	Homo sapiens
DLST	DLST,DLTS	1.11983	0.16328	0.86872	12	1000	9.96578		5	48.8	Dihydrolipoyllysine-residue succinyltransferase component of 2-oxoglutarate dehydrogenase complex, mitochondrial	Homo sapiens
FAM200B	FAM200B,C4orf53	1.11881	0.161963	0.773115	10	1000	9.96578		5	76	Protein FAM200B	Homo sapiens
GOLGA7	GOLGA7,GCP16,HDCKB03P,HSPC041	1.11701	0.159637	0.836576	21	1000	9.96578		12	15.8	Golgin subfamily A member 7	Homo sapiens
IPO7	IPO7,RANBP7	1.11354	0.155155	0.713378	32	1000	9.96578		17	119.5	Importin-7	Homo sapiens
RPL10A	RPL10A,NEDD6	1.11309	0.154565	0.863462	15	1000	9.96578		8	24.8	60S ribosomal protein L10a	Homo sapiens
PGM2L1	PGM2L1,BM32A	1.11091	0.151739	0.904312	8	1000	9.96578		5	70.4	Glucose 1,6-bisphosphate synthase	Homo sapiens
OSTF1	OSTF1	1.11043	0.151113	0.892383	15	1000	9.96578		8	23.8	Osteoclast-stimulating factor 1	Homo sapiens
MYO1D	MYO1D,KIAA0727	1.11011	0.150701	0.490089	157	2.17946	1.12397	0.0496645	23	116.2	Unconventional myosin-Id	Homo sapiens
FKBP1A	FKBP1A,FKBP1,FKBP12	1.10943	0.149823	0.97642	7	1000	9.96578		3	12	Peptidyl-prolyl cis-trans isomerase FKBP1A	Homo sapiens
CNN3	CNN3	1.10248	0.140756	0.979019	17	1000	9.96578		9	36.4	Calponin-3	Homo sapiens
OAT	OAT	1.10086	0.138626		4	1000	9.96578		3	48.5	Ornithine aminotransferase, mitochondrial	Homo sapiens
SLC16A3	SLC16A3,MCT4	1.10055	0.138223	0.928263	20	1000	9.96578		10	49.5	Monocarboxylate transporter 4	Homo sapiens
RPL31	RPL31	1.10035	0.137968	0.813823	7	1000	9.96578		3	14.5	60S ribosomal protein L31	Homo sapiens
PDIA6	PDIA6,ERP5,P5,TXNDC7	1.09892	0.136088	0.841668	8	1000	9.96578		5	48.1	Protein disulfide-isomerase A6	Homo sapiens
GLRX3	GLRX3,PICOT,TXNL2,HUSSY-22	1.09844	0.135451	0.75657	8	1000	9.96578		5	37.4	Glutaredoxin-3	Homo sapiens
HSPA13	HSPA13,STCH	1.09792	0.134772	0.728982	52	2.1552	1.10782	0.00267782	17	51.9	Heat shock 70 kDa protein 13	Homo sapiens
GSTP1	GSTP1,FAEES3,GST3	1.09781	0.13463	0.72695	39	19.1419	4.25867	0.00203637	10	23.4	Glutathione S-transferase P	Homo sapiens
PRKACB	PRKACB	1.09781	0.134624	0.892383	9	1000	9.96578		5	40.6	cAMP-dependent protein kinase catalytic subunit beta	Homo sapiens
F8	F8,F8C	1.09722	0.133852	0.927557	10	1000	9.96578		5	267	Coagulation factor VIII	Homo sapiens
NRP2	NRP2,VEGF165R2	1.09547	0.131549	0.849676	19	1000	9.96578		23	104.9	Neuropilin-2	Homo sapiens
PLXNB2	PLXNB2,KIAA0315	1.09206	0.127054	0.440802	145	1.67452	0.743748	0.00362438	74	205.1	Plexin-B2	Homo sapiens
RPLP2	RPLP2,D11S2243E,RPP2	1.09022	0.124615	0.780739	40	1000	9.96578		20	11.7	60S acidic ribosomal protein P2	Homo sapiens
MYOC	MYOC,GLC1A,TIGR	1.08864	0.122532	0.892383	17	1000	9.96578		9	57	Myocilin	Homo sapiens
GSS	GSS	1.08794	0.121602	0.813823	16	1000	9.96578		13	52.4	Glutathione synthetase	Homo sapiens
USP14	USP14,TGT	1.08465	0.117228	0.732892	23	1000	9.96578		13	56.1	Ubiquitin carboxyl-terminal hydrolase 14	Homo sapiens
PTPRF	PTPRF,LAR	1.0828	0.114769	0.779524	36	1000	9.96578		21	212.9	Receptor-type tyrosine-protein phosphatase F	Homo sapiens
COL6A2	COL6A2	1.08131	0.112779	0.566139	182	3.65348	1.86927	1.46e-11	120	108.6	Collagen alpha-2(VI) chain	Homo sapiens
PYGO2	PYGO2,PP7910	1.08066	0.111918	0.848279	9	1000	9.96578		4	41.2	Pygopus homolog 2	Homo sapiens
CIITA	CIITA,MHC2TA	1.08031	0.111445	0.91997	8	1000	9.96578		5	123.5	MHC class II transactivator	Homo sapiens
PPFIBP1	PPFIBP1,KIAA1230	1.08005	0.111103	0.816661	19	1000	9.96578		9	114	Liprin-beta-1	Homo sapiens
COL12A1	COL12A1,COL12A1L	1.0771	0.107155	0.0210265	1032	4.10291	2.03665	1.72231e-52	632	333.1	Collagen alpha-1(XII) chain	Homo sapiens
ACOT7	ACOT7,BACH	1.07665	0.10655	0.725546	26	1000	9.96578		13	41.8	Cytosolic acyl coenzyme A thioester hydrolase	Homo sapiens
NCSTN	NCSTN,KIAA0253,UNQ1874/PRO4317	1.07648	0.10632	0.896038	13	1000	9.96578		6	78.4	Nicastrin	Homo sapiens
POSTN	POSTN,OSF2	1.0761	0.105815	0.785552	52	18.6769	4.22318	0.00600054	13	93.3	Periostin	Homo sapiens
COL1A2	COL1A2	1.0742	0.103267	0.333429	399	1.80658	0.853261	7.43827e-08	274	129.3	Collagen alpha-2(I) chain	Homo sapiens
EFEMP2	EFEMP2,FBLN4,UNQ200/PRO226	1.07212	0.100467	0.841668	45	2.13217	1.09232	6.76881e-05	25	49.4	EGF-containing fibulin-like extracellular matrix protein 2	Homo sapiens
STOM	STOM,BND7,EPB72	1.07105	0.0990273	0.873386	66	3.82031	1.93369	0.0122608	32	31.7	Erythrocyte band 7 integral membrane protein	Homo sapiens
NEDD4L	NEDD4L,KIAA0439,NEDL3	1.06585	0.0920003	0.892383	8	1000	9.96578		4	111.9	E3 ubiquitin-protein ligase NEDD4-like	Homo sapiens
ITIH5	ITIH5,KIAA1953,PP14776,UNQ311/PRO354	1.0657	0.0917984	0.669071	124	1000	9.96578		66	104.6	Inter-alpha-trypsin inhibitor heavy chain H5	Homo sapiens
ME1	ME1	1.06277	0.0878247	0.808821	30	1000	9.96578		15	64.1	NADP-dependent malic enzyme	Homo sapiens
PCBP2	PCBP2	1.06073	0.0850631	0.967966	8	1000	9.96578		7	38.6	Poly(rC)-binding protein 2	Homo sapiens
TNXB	TNXB,HXBL,TNX,TNXB1,TNXB2,XB	1.05962	0.0835466	0.428091	679	3.739	1.90265	1.24272e-23	199	458.2	Tenascin-X	Homo sapiens
GNPNAT1	GNPNAT1,GNA1	1.05915	0.0829011	0.892383	7	1000	9.96578		3	20.7	Glucosamine 6-phosphate N-acetyltransferase	Homo sapiens
HSPG2	HSPG2	1.05677	0.0796623	0.449113	868	6.70899	2.7461	2.96897e-35	280	468.8	Basement membrane-specific heparan sulfate proteoglycan core protein	Homo sapiens
AMH	AMH,MIF	1.05573	0.0782353	0.928263	9	1000	9.96578		5	59.2	Muellerian-inhibiting factor	Homo sapiens
ALDH7A1	ALDH7A1,ATQ1	1.05386	0.0756786	0.892383	10	1000	9.96578		5	58.5	Alpha-aminoadipic semialdehyde dehydrogenase	Homo sapiens
TWF2	TWF2,PTK9L,MSTP011	1.05352	0.0752141	0.971719	10	1000	9.96578		5	39.5	Twinfilin-2	Homo sapiens
F13A1	F13A1,F13A	1.05305	0.0745692	0.892383	18	7.80208	2.96386	0.00643421	15	83.3	Coagulation factor XIII A chain	Homo sapiens
ARMC5	ARMC5	1.05144	0.0723734	0.979019	10	1000	9.96578		5	97.7	Armadillo repeat-containing protein 5	Homo sapiens
ENG	ENG,END	1.05107	0.0718572	0.892383	35	4.88102	2.28718	0.0152553	7	70.6	Endoglin	Homo sapiens
TCTEX1D4	TCTEX1D4	1.04844	0.0682485	0.978043	7	1000	9.96578		5	23.4	Tctex1 domain-containing protein 4	Homo sapiens
PLXDC2	PLXDC2,TEM7R,UNQ2514/PRO6003	1.04724	0.0665868	0.918886	28	1000	9.96578		12	59.6	Plexin domain-containing protein 2	Homo sapiens
AK5	AK5	1.04663	0.0657496	0.978043	6	1000	9.96578		4	63.3	Adenylate kinase isoenzyme 5	Homo sapiens
HSPD1	HSPD1,HSP60	1.0453	0.0639227	0.872713	65	1.92662	0.946069	0.0134808	25	61.1	60 kDa heat shock protein, mitochondrial	Homo sapiens
RUNDC3A	RUNDC3A,RAP2IP,RPIP8	1.04524	0.0638335	0.929235	9	1000	9.96578		5	49.7	RUN domain-containing protein 3A	Homo sapiens
VPS26A	VPS26A,VPS26	1.0448	0.0632274	0.892383	12	1000	9.96578		5	38.2	Vacuolar protein sorting-associated protein 26A	Homo sapiens
OTUB1	OTUB1,OTB1,OTU1,HSPC263	1.04337	0.0612504	0.892383	31	1000	9.96578		15	31.3	Ubiquitin thioesterase OTUB1	Homo sapiens
STOML3	STOML3	1.04327	0.0611159	0.977528	9	15.8444	3.98591	0.0264521	8	32.1	Stomatin-like protein 3	Homo sapiens
ENPP1	ENPP1,M6S1,NPPS,PC1,PDNP1	1.0409	0.0578367	0.910134	30	3.62151	1.85659	0.00039364	10	104.9	Ectonucleotide pyrophosphatase/phosphodiesterase family member 1	Homo sapiens
LMO7	LMO7,FBX20,FBXO20,KIAA0858	1.03734	0.0528912	0.936939	8	1000	9.96578		5	192.7	LIM domain only protein 7	Homo sapiens
LLGL1	LLGL1,DLG4,HUGL,HUGL1	1.03687	0.0522418	0.973817	10	1000	9.96578		4	115.4	Lethal(2) giant larvae protein homolog 1	Homo sapiens
C15orf57	C15orf57,CCDC32	1.03679	0.0521275	0.979019	9	1000	9.96578		4	20.7	Coiled-coil domain-containing protein 32	Homo sapiens
FLRT1	FLRT1,UNQ752/PRO1483	1.03631	0.0514605	0.947409	8	1000	9.96578		5	71.4	Leucine-rich repeat transmembrane protein FLRT1	Homo sapiens
FZD1	FZD1	1.03464	0.0491338	0.949677	7	1000	9.96578		4	71.2	Frizzled-1	Homo sapiens
CD55	CD55,CR,DAF	1.03188	0.0452798	0.979019	9	1000	9.96578		4	41.4	Complement decay-accelerating factor	Homo sapiens
ADAM8	ADAM8,MS2	1.02561	0.036483	0.91997	10	1000	9.96578		5	88.8	Disintegrin and metalloproteinase domain-containing protein 8	Homo sapiens
NID2	NID2	1.02402	0.0342375	0.778574	292	7.58219	2.92261	3.80202e-19	82	151.3	Nidogen-2	Homo sapiens
LAMB2	LAMB2,LAMS	1.01763	0.025217	0.819444	278	1.99473	0.996194	4.21961e-10	114	196	Laminin subunit beta-2	Homo sapiens
CPNE2	CPNE2	1.01708	0.0244287	0.960178	45	3.05103	1.6093	0.0308044	13	61.2	Copine-2	Homo sapiens
TGFBR3L	TGFBR3L	1.01694	0.0242365	0.97642	9	1000	9.96578		5	32.8	Transforming growth factor-beta receptor type 3-like protein	Homo sapiens
HMBS	HMBS,PBGD,UPS	1.01113	0.0159717	0.979019	9	1000	9.96578		4	39.3	Porphobilinogen deaminase	Homo sapiens
SLC16A1	SLC16A1,MCT1	1.00704	0.0101235	0.991405	22	1000	9.96578		11	53.9	Monocarboxylate transporter 1	Homo sapiens
PTBP1	PTBP1,PTB	1.00584	0.00839487	0.984393	29	1000	9.96578		14	57.2	Polypyrimidine tract-binding protein 1	Homo sapiens
ADSL	ADSL,AMPS	1.00368	0.00530214	0.993708	8	1000	9.96578		4	54.9	Adenylosuccinate lyase	Homo sapiens
GARS	GARS	1.00074	0.00106918	0.995361	86	1000	9.96578		50	83.2	Glycine--tRNA ligase	Homo sapiens
PRRC1	PRRC1	0.996489	-0.00507399	0.98924	8	1000	9.96578		4	46.7	Protein PRRC1	Homo sapiens
ITGA11	ITGA11,MSTP018	0.995102	-0.00708415	0.978043	188	1.89735	0.923986	5.67605e-05	83	133.5	Integrin alpha-11	Homo sapiens
ERCC6L	ERCC6L,PICH	0.993104	-0.00998369	0.98139	10	1000	9.96578		5	141.1	DNA excision repair protein ERCC-6-like	Homo sapiens
PCF11	PCF11,KIAA0824	0.99186	-0.0117912	0.979019	10	1000	9.96578		5	173.1	Pre-mRNA cleavage complex 2 protein Pcf11	Homo sapiens
MLEC	MLEC,KIAA0152	0.990624	-0.0135907	0.979019	10	1000	9.96578		5	32.2	Malectin	Homo sapiens
SARS	SARS1,SARS,SERS	0.990349	-0.0139915	0.982709	13	1000	9.96578		5	58.8	Serine--tRNA ligase, cytoplasmic	Homo sapiens
RPS3A	RPS3A,FTE1,MFTL	0.988327	-0.0169395	0.979019	14	1000	9.96578		7	29.9	40S ribosomal protein S3a	Homo sapiens
RPS11	RPS11	0.988009	-0.0174032	0.991405	7	1000	9.96578		4	18.4	40S ribosomal protein S11	Homo sapiens
COLGALT1	COLGALT1,GLT25D1,PSEC0241	0.987614	-0.0179812	0.979019	9	1000	9.96578		5	71.6	Procollagen galactosyltransferase 1	Homo sapiens
CTPS1	CTPS1,CTPS	0.985734	-0.0207304	0.977957	15	1000	9.96578		9	66.7	CTP synthase 1	Homo sapiens
FGB	FGB	0.984268	-0.022877	0.988095	10	1000	9.96578		5	55.9	Fibrinogen beta chain	Homo sapiens
ATP5B	ATP5F1B,ATP5B,ATPMB,ATPSB	0.982374	-0.0256554	0.931781	119	2.55221	1.35175	0.000676413	36	56.6	ATP synthase subunit beta, mitochondrial	Homo sapiens
PPA1	PPA1,IOPPP,PP	0.981348	-0.0271638	0.96633	15	1000	9.96578		7	32.7	Inorganic pyrophosphatase	Homo sapiens
PIWIL1	PIWIL1,HIWI	0.980084	-0.0290227	0.983255	10	1000	9.96578		5	98.6	Piwi-like protein 1	Homo sapiens
CTSD	CTSD,CPSD	0.978213	-0.0317796	0.972528	24	1000	9.96578		12	44.6	Cathepsin D	Homo sapiens
NSF	NSF	0.977914	-0.0322211	0.932947	37	1000	9.96578		26	82.6	Vesicle-fusing ATPase	Homo sapiens
BAG2	BAG2	0.976141	-0.0348386	0.984497	6	1000	9.96578		3	23.8	BAG family molecular chaperone regulator 2	Homo sapiens
COPS8	COPS8,CSN8	0.975817	-0.0353171	0.975149	10	1000	9.96578		5	23.2	COP9 signalosome complex subunit 8	Homo sapiens
RANGAP1	RANGAP1,KIAA1835,SD	0.974466	-0.0373161	0.977528	14	1000	9.96578		9	63.5	Ran GTPase-activating protein 1	Homo sapiens
TOP3B	TOP3B,TOP3B1	0.973475	-0.038784	0.960458	10	1000	9.96578		5	96.7	DNA topoisomerase 3-beta-1	Homo sapiens
SGCE	SGCE,ESG,UNQ433/PRO840	0.97224	-0.0406163	0.947409	8	1000	9.96578		8	49.9	Epsilon-sarcoglycan	Homo sapiens
ARL2	ARL2	0.971772	-0.0413106	0.849482	9	1000	9.96578		5	20.9	ADP-ribosylation factor-like protein 2	Homo sapiens
UCHL1	UCHL1	0.970111	-0.043778	0.97642	9	1000	9.96578		6	24.8	Ubiquitin carboxyl-terminal hydrolase isozyme L1	Homo sapiens
CUTA	CUTA,ACHAP,C6orf82	0.96564	-0.0504426	0.96633	10	1000	9.96578		5	19.1	CutA	Homo sapiens
LRRC8A	LRRC8A,KIAA1437,LRRC8,SWELL1,UNQ221/PRO247	0.963832	-0.0531471	0.97642	9	1000	9.96578		4	94.2	Volume-regulated anion channel subunit LRRC8A	Homo sapiens
ATP5J2	ATP5MF,ATP5J2,ATP5JL	0.963198	-0.0540961	0.953418	8	1000	9.96578		4	10.9	ATP synthase subunit f, mitochondrial	Homo sapiens
EPHA2	EPHA2,ECK	0.960633	-0.057942	0.892383	37	1000	9.96578		20	108.3	Ephrin type-A receptor 2	Homo sapiens
ITGAV	ITGAV,MSK8,VNRA,VTNR	0.960178	-0.0586256	0.808821	157	2.84279	1.50731	3.22716e-07	53	116	Integrin alpha-V	Homo sapiens
ETF1	ETF1,ERF1,RF1,SUP45L1	0.959846	-0.0591245	0.914699	18	1000	9.96578		11	49	Eukaryotic peptide chain release factor subunit 1	Homo sapiens
DSP	DSP	0.959015	-0.060375	0.892383	118	1000	9.96578		68	331.8	Desmoplakin	Homo sapiens
TPD52L2	TPD52L2	0.958867	-0.0605976	0.961946	11	1000	9.96578		4	22.2	Tumor protein D54	Homo sapiens
PDLIM5	PDLIM5,ENH,L9	0.957624	-0.0624689	0.910383	8	1000	9.96578		4	63.9	PDZ and LIM domain protein 5	Homo sapiens
STX4	STX4,STX4A	0.956478	-0.0641964	0.953418	15	1000	9.96578		8	34.2	Syntaxin-4	Homo sapiens
PSMD11	PSMD11	0.956227	-0.0645746	0.813823	36	1000	9.96578		28	47.5	26S proteasome non-ATPase regulatory subunit 11	Homo sapiens
ACTR1B	ACTR1B,CTRN2	0.955745	-0.0653027	0.966162	9	1000	9.96578		4	42.3	Beta-centractin	Homo sapiens
COL6A3	COL6A3	0.954254	-0.0675541	0.296045	1265	4.14981	2.05305	1.94094e-73	867	343.7	Collagen alpha-3(VI) chain	Homo sapiens
VTA1	VTA1,C6orf55,HSPC228,My012	0.952566	-0.0701084	0.892383	9	1000	9.96578		5	33.9	Vacuolar protein sorting-associated protein VTA1 homolog	Homo sapiens
AP2M1	AP2M1,CLAPM1,KIAA0109	0.948049	-0.0769665	0.892383	39	1000	9.96578		19	49.7	AP-2 complex subunit mu	Homo sapiens
MPST	MPST,TST2	0.947867	-0.0772432	0.931781	10	1000	9.96578		5	33.2	3-mercaptopyruvate sulfurtransferase	Homo sapiens
UAP1	UAP1,SPAG2	0.947697	-0.0775022	0.844531	39	1000	9.96578		20	58.8	UDP-N-acetylhexosamine pyrophosphorylase	Homo sapiens
PSMB7	PSMB7,Z	0.944361	-0.0825891	0.842424	19	1000	9.96578		10	30	Proteasome subunit beta type-7	Homo sapiens
P4HB	P4HB,ERBA2L,PDI,PDIA1,PO4DB	0.944092	-0.0830006	0.699642	74	1000	9.96578		40	57.1	Protein disulfide-isomerase	Homo sapiens
LPHN2	LPHN2,KIAA0786,LEC1,LPHH1	0.942971	-0.0847153	0.892383	19	1000	9.96578		10	163.3	Adhesion G protein-coupled receptor L2	Homo sapiens
PSMB5	PSMB5,LMPX,MB1,X	0.942856	-0.0848904	0.959981	7	1000	9.96578		3	28.5	Proteasome subunit beta type-5	Homo sapiens
MSN	MSN	0.941789	-0.0865235	0.813823	137	4.66961	2.2233	4.21961e-10	82	67.8	Moesin	Homo sapiens
TNPO1	TNPO1,KPNB2,MIP1,TRN	0.93997	-0.0893138	0.770206	22	1000	9.96578		13	102.4	Transportin-1	Homo sapiens
TAOK1	TAOK1,KIAA1361,MAP3K16,MARKK	0.937189	-0.0935885		4	1000	9.96578		3	116.1	Serine/threonine-protein kinase TAO1	Homo sapiens
COPS2	COPS2,CSN2,TRIP15	0.934525	-0.0976948	0.898435	14	1000	9.96578		7	51.6	COP9 signalosome complex subunit 2	Homo sapiens
TAGLN	TAGLN,SM22,WS3-10	0.932764	-0.100417	0.855835	42	8.05852	3.01051	0.00059917	17	22.6	Transgelin	Homo sapiens
SMURF1	SMURF1,KIAA1625	0.932482	-0.100852	0.892383	10	1000	9.96578		5	86.1	E3 ubiquitin-protein ligase SMURF1	Homo sapiens
PRDX2	PRDX2,NKEFB,TDPX1	0.932389	-0.100996	0.892383	16	1000	9.96578		8	21.9	Peroxiredoxin-2	Homo sapiens
VPS28	VPS28	0.932281	-0.101163	0.773115	15	4.1822	2.06426	0.00341492	10	25.4	Vacuolar protein sorting-associated protein 28 homolog	Homo sapiens
HMCN1	HMCN1,FIBL6	0.931765	-0.101962	0.690677	37	1000	9.96578		23	613.4	Hemicentin-1	Homo sapiens
THBS2	THBS2,TSP2	0.930221	-0.104355	0.440869	178	2.57286	1.36337	1.94191e-16	121	130	Thrombospondin-2	Homo sapiens
DYNC1LI1	DYNC1LI1,DNCLI1	0.928334	-0.107285	0.931781	12	1000	9.96578		5	56.6	Cytoplasmic dynein 1 light intermediate chain 1	Homo sapiens
C3P1	C3P1	0.92792	-0.107927	0.8992	10	1000	9.96578		5	40.2	Putative protein C3P1	Homo sapiens
CTGF	CTGF,CCN2,HCS24,IGFBP8	0.927788	-0.108133		4	1000	9.96578		3	38.1	Connective tissue growth factor	Homo sapiens
SLC2A1	SLC2A1,GLUT1	0.926714	-0.109803	0.892383	19	1000	9.96578		10	54.1	Solute carrier family 2, facilitated glucose transporter member 1	Homo sapiens
CCER1	CCER1,C12orf12	0.92255	-0.116302	0.97642	7	1000	9.96578		5	46.5	Coiled-coil domain-containing glutamate-rich protein 1	Homo sapiens
CSTA	CSTA,STF1,STFA	0.921793	-0.117485	0.971719	9	1000	9.96578		5	11	Cystatin-A	Homo sapiens
RARS	RARS1,RARS	0.916499	-0.125795	0.892383	15	1000	9.96578		6	75.4	Arginine--tRNA ligase, cytoplasmic	Homo sapiens
DCTN3	DCTN3,DCTN22	0.916417	-0.125925	0.918886	16	1000	9.96578		7	21.1	Dynactin subunit 3	Homo sapiens
QARS	QARS1,QARS	0.915108	-0.127987	0.858118	14	1000	9.96578		6	87.8	Glutamine--tRNA ligase	Homo sapiens
IFT57	IFT57,DERP8,ESRRBL1,HIPPI	0.915023	-0.128119	0.892383	10	1000	9.96578		5	49.1	Intraflagellar transport protein 57 homolog	Homo sapiens
USO1	USO1,VDP	0.914928	-0.128269	0.84509	14	1000	9.96578		8	107.9	General vesicular transport factor p115	Homo sapiens
ADCY1	ADCY1	0.914011	-0.129717	0.435185	8	1000	9.96578		5	123.4	Adenylate cyclase type 1	Homo sapiens
HBA1	HBA1,HBA2	0.91369	-0.130224	0.930463	9	35.9549	5.16812	0.0123156	9	15.3	Hemoglobin subunit alpha	Homo sapiens
PTK7	PTK7,CCK4	0.912383	-0.132289	0.42951	184	1.41873	0.504605	0.00667602	96	118.4	Inactive tyrosine-protein kinase 7	Homo sapiens
RAD23B	RAD23B	0.912255	-0.132491	0.892383	13	1000	9.96578		9	43.2	UV excision repair protein RAD23 homolog B	Homo sapiens
SLC34A3	SLC34A3,NPT2C,NPTIIC	0.91081	-0.134778	0.938089	10	1000	9.96578		5	63.5	Sodium-dependent phosphate transport protein 2C	Homo sapiens
EVA1A	EVA1A,FAM176A,TMEM166,SP24	0.91066	-0.135015	0.90214	10	3.60434	1.84973	0.0130779	9	17.5	Protein eva-1 homolog A	Homo sapiens
ASPRV1	ASPRV1,SASP	0.90837	-0.138648	0.960178	8	1000	9.96578		4	37	Retroviral-like aspartic protease 1	Homo sapiens
ADH5	ADH5,ADHX,FDH	0.907929	-0.139348	0.717551	49	1000	9.96578		28	39.7	Alcohol dehydrogenase class-3	Homo sapiens
HK1	HK1	0.907865	-0.13945	0.83864	14	1000	9.96578		9	102.5	Hexokinase-1	Homo sapiens
CAND1	CAND1,KIAA0829,TIP120,TIP120A	0.907562	-0.139932	0.428091	59	1000	9.96578		36	136.4	Cullin-associated NEDD8-dissociated protein 1	Homo sapiens
CD81	CD81,TAPA1,TSPAN28	0.905288	-0.143552	0.884618	14	18.0223	4.17171	0.0374433	8	25.8	CD81 antigen	Homo sapiens
PDLIM1	PDLIM1,CLIM1,CLP36	0.904277	-0.145163	0.804758	9	1000	9.96578		9	36.1	PDZ and LIM domain protein 1	Homo sapiens
APOE	APOE	0.904019	-0.145575	0.892383	15	1000	9.96578		8	36.2	Apolipoprotein E	Homo sapiens
SYNCRIP	SYNCRIP,HNRPQ,NSAP1	0.903488	-0.146422	0.816459	25	1000	9.96578		12	69.6	Heterogeneous nuclear ribonucleoprotein Q	Homo sapiens
CD276	CD276,B7H3,PSEC0249,UNQ309/PRO352	0.902417	-0.148134	0.745921	16	1000	9.96578		8	57.2	CD276 antigen	Homo sapiens
CALR	CALR,CRTC	0.901452	-0.149678	0.808821	28	1000	9.96578		14	48.1	Calreticulin	Homo sapiens
EIF4H	EIF4H,KIAA0038,WBSCR1,WSCR1	0.901444	-0.149691	0.816459	8	1000	9.96578		5	27.4	Eukaryotic translation initiation factor 4H	Homo sapiens
SLC38A2	SLC38A2,ATA2,KIAA1382,SAT2,SNAT2	0.901381	-0.149791	0.892383	9	1000	9.96578		5	56	Sodium-coupled neutral amino acid transporter 2	Homo sapiens
LYZ	LYZ,LZM	0.900642	-0.150974	0.935523	9	1000	9.96578		5	16.5	Lysozyme C	Homo sapiens
JUP	JUP,CTNNG,DP3	0.896108	-0.158255	0.825342	52	1000	9.96578		28	81.7	Junction plakoglobin	Homo sapiens
PAICS	PAICS,ADE2,AIRC,PAIS	0.895255	-0.159629	0.831132	14	1000	9.96578		8	47.1	Multifunctional protein ADE2	Homo sapiens
IGFBP3	IGFBP3,IBP3	0.894992	-0.160053	0.961946	9	1000	9.96578		5	31.7	Insulin-like growth factor-binding protein 3	Homo sapiens
COPS4	COPS4,CSN4	0.892329	-0.164353	0.687058	10	1000	9.96578		6	46.3	COP9 signalosome complex subunit 4	Homo sapiens
RAB5A	RAB5A,RAB5	0.890831	-0.166776	0.72947	21	1000	9.96578		11	23.7	Ras-related protein Rab-5A	Homo sapiens
ANKDD1A	ANKDD1A	0.890013	-0.168101	0.391908	9	1000	9.96578		5	57.6	Ankyrin repeat and death domain-containing protein 1A	Homo sapiens
NAP1L1	NAP1L1,NRP	0.889642	-0.168703	0.486311	37	2.86953	1.52082	0.000249694	25	45.4	Nucleosome assembly protein 1-like 1	Homo sapiens
AIMP1	AIMP1,EMAP2,SCYE1	0.886928	-0.173111	0.892383	10	1000	9.96578		5	34.4	Aminoacyl tRNA synthase complex-interacting multifunctional protein 1	Homo sapiens
SNED1	SNED1	0.886175	-0.174337	0.884346	10	1000	9.96578		5	152.2	Sushi, nidogen and EGF-like domain-containing protein 1	Homo sapiens
ATG9A	ATG9A,APG9L1	0.885954	-0.174696	0.849676	8	1000	9.96578		4	94.4	Autophagy-related protein 9A	Homo sapiens
BGN	BGN,SLRR1A	0.884478	-0.177103	0.548821	73	2.09101	1.0642	0.0316959	19	41.7	Biglycan	Homo sapiens
DSG1	DSG1,CDHF4	0.881864	-0.181372	0.698376	68	1000	9.96578		42	113.7	Desmoglein-1	Homo sapiens
SHISA4	SHISA4,C1orf40,TMEM58,UNQ583/PRO1153	0.881843	-0.181406	0.873025	9	1000	9.96578		5	21.5	Protein shisa-4	Homo sapiens
ALCAM	ALCAM,MEMD	0.881603	-0.181799	0.575836	69	1000	9.96578		35	65.1	CD166 antigen	Homo sapiens
PXN	PXN	0.880977	-0.182824	0.808821	7	1000	9.96578		3	64.5	Paxillin	Homo sapiens
PSMA3	PSMA3,HC8,PSC8	0.880361	-0.183833	0.672236	30	1000	9.96578		15	28.4	Proteasome subunit alpha type-3	Homo sapiens
CARHSP1	CARHSP1	0.878423	-0.187012	0.196912	7	1000	9.96578		3	15.9	Calcium-regulated heat-stable protein 1	Homo sapiens
CAPZB	CAPZB	0.876735	-0.189787	0.721134	49	3.19539	1.67599	0.00278344	28	31.4	F-actin-capping protein subunit beta	Homo sapiens
CYFIP1	CYFIP1,KIAA0068	0.876437	-0.190278	0.608878	63	1000	9.96578		32	145.2	Cytoplasmic FMR1-interacting protein 1	Homo sapiens
TMEM127	TMEM127	0.876039	-0.190933	0.892918	10	1000	9.96578		5	25.8	Transmembrane protein 127	Homo sapiens
IST1	IST1,KIAA0174	0.874533	-0.193416	0.663447	19	1000	9.96578		10	39.8	IST1 homolog	Homo sapiens
RRAS2	RRAS2,TC21	0.874003	-0.194291	0.766032	37	2.00503	1.00363	0.00260878	19	23.4	Ras-related protein R-Ras2	Homo sapiens
PSMB3	PSMB3	0.873452	-0.195199	0.395525	29	1000	9.96578		15	22.9	Proteasome subunit beta type-3	Homo sapiens
ANPEP	ANPEP,APN,CD13,PEPN	0.872675	-0.196484	0.101814	275	3.67256	1.87679	2.26877e-14	89	109.5	Aminopeptidase N	Homo sapiens
AIDA	AIDA,C1orf80	0.872185	-0.197294	0.617559	44	1000	9.96578		23	35	Axin interactor, dorsalization-associated protein	Homo sapiens
CLIC4	CLIC4	0.869429	-0.201861	0.644987	56	2.50876	1.32697	0.00272308	25	28.8	Chloride intracellular channel protein 4	Homo sapiens
PABPC1	PABPC1,PAB1,PABP1,PABPC2	0.868861	-0.202803	0.538199	21	1000	9.96578		10	70.7	Polyadenylate-binding protein 1	Homo sapiens
RASA1	RASA1,GAP,RASA	0.868659	-0.203138	0.806211	7	1000	9.96578		4	116.4	Ras GTPase-activating protein 1	Homo sapiens
FAM126A	FAM126A,DRCTNNB1A	0.868655	-0.203144	0.892383	9	1000	9.96578		5	57.6	Hyccin	Homo sapiens
STAT2	STAT2	0.867004	-0.205889		5	1000	9.96578		3	97.9	Signal transducer and activator of transcription 2	Homo sapiens
UBE2N	UBE2N,BLU	0.864636	-0.209834	0.440802	19	1000	9.96578		10	17.1	Ubiquitin-conjugating enzyme E2 N	Homo sapiens
DCLRE1B	DCLRE1B,SNM1B	0.864186	-0.210586	0.816661	9	1000	9.96578		5	60	5' exonuclease Apollo	Homo sapiens
UBE2L3	UBE2L3,UBCE7,UBCH7	0.86418	-0.210597	0.928404	7	1000	9.96578		3	17.9	Ubiquitin-conjugating enzyme E2 L3	Homo sapiens
CALML5	CALML5,CLSP	0.863556	-0.211639	0.874705	15	1000	9.96578		8	15.9	Calmodulin-like protein 5	Homo sapiens
PSMB8	PSMB8,LMP7,PSMB5i,RING10,Y2	0.862696	-0.213076	0.819444	8	1000	9.96578		3	30.4	Proteasome subunit beta type-8	Homo sapiens
POTEJ	POTEJ	0.862162	-0.213968	0.72695	16	1000	9.96578		9	117.4	POTE ankyrin domain family member J	Homo sapiens
HSPA2	HSPA2	0.857855	-0.221194	0.819444	7	2.89232	1.53223	0.0384916	8	70	Heat shock-related 70 kDa protein 2	Homo sapiens
SH3GLB2	SH3GLB2,KIAA1848,PP578	0.857084	-0.222492	0.892383	8	1000	9.96578		4	44	Endophilin-B2	Homo sapiens
EDIL3	EDIL3,DEL1	0.856807	-0.222957	0.606623	163	3.22326	1.68852	1.82428e-11	95	53.8	EGF-like repeat and discoidin I-like domain-containing protein 3	Homo sapiens
SETD7	SETD7,KIAA1717,KMT7,SET7,SET9	0.855572	-0.225038	0.729211	7	1000	9.96578		3	40.7	Histone-lysine N-methyltransferase SETD7	Homo sapiens
PSMB1	PSMB1,PSC5	0.855536	-0.225099	0.338706	24	1000	9.96578		14	26.5	Proteasome subunit beta type-1	Homo sapiens
CNN2	CNN2	0.850168	-0.23418	0.607532	30	1.43104	0.517064	0.0103225	15	33.7	Calponin-2	Homo sapiens
FAH	FAH	0.847981	-0.237896	0.821845	9	1000	9.96578		5	46.4	Fumarylacetoacetase	Homo sapiens
LIMA1	LIMA1,EPLIN,SREBP3,PP624	0.847626	-0.238501	0.749249	31	1000	9.96578		14	85.2	LIM domain and actin-binding protein 1	Homo sapiens
MOXD1	MOXD1,MOX,UNQ2493/PRO5780	0.844622	-0.243622	0.27172	61	8.79362	3.13646	0.00207598	12	69.7	DBH-like monooxygenase protein 1	Homo sapiens
TUBB6	TUBB6	0.842927	-0.246521	0.344624	72	2.23559	1.16065	0.0353102	30	49.9	Tubulin beta-6 chain	Homo sapiens
PSMA5	PSMA5	0.842065	-0.247996	0.440802	35	1000	9.96578		25	26.4	Proteasome subunit alpha type-5	Homo sapiens
BTF3	BTF3,NACB,OK/SW-cl.8	0.841715	-0.248597	0.537171	10	1000	9.96578		5	22.2	Transcription factor BTF3	Homo sapiens
PSMB6	PSMB6,LMPY,Y	0.84055	-0.250595	0.509415	25	1000	9.96578		15	25.4	Proteasome subunit beta type-6	Homo sapiens
VDAC1	VDAC1,VDAC	0.839944	-0.251635	0.656495	47	1000	9.96578		23	30.8	Voltage-dependent anion-selective channel protein 1	Homo sapiens
MYH9	MYH9	0.837106	-0.256518	0.000459577	371	1.25138	0.323519	0.0254327	166	226.5	Myosin-9	Homo sapiens
ACAT2	ACAT2,ACTL	0.837033	-0.256644	0.603962	16	1000	9.96578		9	41.4	Acetyl-CoA acetyltransferase, cytosolic	Homo sapiens
RPL21	RPL21	0.835836	-0.258709	0.790267	9	1000	9.96578		5	18.6	60S ribosomal protein L21	Homo sapiens
SRM	SRM,SPS1,SRML1	0.835301	-0.259632	0.852296	7	1000	9.96578		3	33.8	Spermidine synthase	Homo sapiens
DYNLT1	DYNLT1,TCTEL1,TCTEX-1,TCTEX1	0.83401	-0.261863	0.816661	16	1000	9.96578		6	12.5	Dynein light chain Tctex-type 1	Homo sapiens
TUBA4B	TUBA4B,TUBA4	0.831269	-0.266613	0.468211	20	1000	9.96578		10	27.6	Putative tubulin-like protein alpha-4B	Homo sapiens
EIF5	EIF5	0.828615	-0.271226	0.526306	18	1000	9.96578		8	49.2	Eukaryotic translation initiation factor 5	Homo sapiens
PCMT1	PCMT1	0.827838	-0.272579	0.477844	26	1000	9.96578		13	24.6	Protein-L-isoaspartate(D-aspartate) O-methyltransferase	Homo sapiens
PCNA	PCNA	0.827808	-0.272631	0.68556	12	1000	9.96578		12	28.8	Proliferating cell nuclear antigen	Homo sapiens
LGALS3BP	LGALS3BP,M2BP	0.827646	-0.272914	0.0576949	122	3.22545	1.6895	1.91824e-07	109	65.3	Galectin-3-binding protein	Homo sapiens
CCT2	CCT2,99D8.1,CCTB	0.827526	-0.273124	0.0149914	127	1.47892	0.564545	0.00338284	51	57.5	T-complex protein 1 subunit beta	Homo sapiens
PSMD12	PSMD12	0.826765	-0.274451	0.72947	7	1000	9.96578		4	52.9	26S proteasome non-ATPase regulatory subunit 12	Homo sapiens
PDCD10	PDCD10,CCM3,TFAR15	0.82622	-0.275403	0.90214	15	1000	9.96578		10	24.7	Programmed cell death protein 10	Homo sapiens
CAMK2D	CAMK2D,CAMKD	0.825908	-0.275947	0.785552	17	1000	9.96578		9	56.4	Calcium/calmodulin-dependent protein kinase type II subunit delta	Homo sapiens
PSMD6	PSMD6,KIAA0107,PFAAP4	0.823927	-0.279412	0.70551	15	1000	9.96578		7	45.5	26S proteasome non-ATPase regulatory subunit 6	Homo sapiens
EIF4A1	EIF4A1,DDX2A,EIF4A	0.823892	-0.279472	0.283505	33	1000	9.96578		18	46.2	Eukaryotic initiation factor 4A-I	Homo sapiens
RHOG	RHOG,ARHG	0.823736	-0.279747	0.72947	15	1000	9.96578		8	21.3	Rho-related GTP-binding protein RhoG	Homo sapiens
YKT6	YKT6	0.823311	-0.28049	0.508034	33	1000	9.96578		17	22.4	Synaptobrevin homolog YKT6	Homo sapiens
SCAMP3	SCAMP3,C1orf3,PROPIN1	0.823141	-0.280789	0.767282	14	1000	9.96578		8	38.3	Secretory carrier-associated membrane protein 3	Homo sapiens
PSMA7	PSMA7,HSPC	0.822909	-0.281195	0.514499	16	1000	9.96578		9	27.9	Proteasome subunit alpha type-7	Homo sapiens
TMEM119	TMEM119,PSEC0199,UNQ731/PRO1415	0.820933	-0.284664	0.61658	22	9.01308	3.17202	0.000711398	18	29.2	Transmembrane protein 119	Homo sapiens
APRT	APRT	0.817411	-0.290866	0.375639	18	1000	9.96578		10	19.6	Adenine phosphoribosyltransferase	Homo sapiens
DNAJA1	DNAJA1,DNAJ2,HDJ2,HSJ2,HSPF4	0.814631	-0.295782	0.813823	8	1000	9.96578		4	44.9	DnaJ homolog subfamily A member 1	Homo sapiens
MACF1	MACF1,ABP620,ACF7,KIAA0465,KIAA1251	0.813243	-0.298242	0.852659	7	1000	9.96578		5	838.3	Microtubule-actin cross-linking factor 1, isoforms 1/2/3/5	Homo sapiens
ARF6	ARF6	0.810619	-0.302904	0.441	55	1000	9.96578		27	20.1	ADP-ribosylation factor 6	Homo sapiens
C3	C3,CPAMD1	0.809026	-0.305742	0.0375237	18	1.67863	0.747285	0.041019	19	187.1	Complement C3	Homo sapiens
RAP2B	RAP2B	0.808905	-0.305958	0.620217	20	1000	9.96578		10	20.5	Ras-related protein Rap-2b	Homo sapiens
MYO1B	MYO1B	0.808378	-0.306898	0.0922191	112	1000	9.96578		51	132	Unconventional myosin-Ib	Homo sapiens
UPF1	UPF1,KIAA0221,RENT1	0.807874	-0.307798	0.663447	17	1000	9.96578		8	124.3	Regulator of nonsense transcripts 1	Homo sapiens
DDX39B	DDX39B,BAT1,UAP56	0.807263	-0.308889	0.917565	7	1000	9.96578		3	49	Spliceosome RNA helicase DDX39B	Homo sapiens
PSMD8	PSMD8	0.805601	-0.311863	0.713378	11	1000	9.96578		6	39.6	26S proteasome non-ATPase regulatory subunit 8	Homo sapiens
RTCB	RTCB,C22orf28,HSPC117	0.805368	-0.312279	0.441	22	1000	9.96578		15	55.2	tRNA-splicing ligase RtcB homolog	Homo sapiens
RPS9	RPS9	0.805145	-0.31268	0.573323	26	1000	9.96578		20	22.6	40S ribosomal protein S9	Homo sapiens
ADRA2C	ADRA2C,ADRA2L2,ADRA2RL2	0.802001	-0.318323	0.819444	6	1000	9.96578		3	49.5	Alpha-2C adrenergic receptor	Homo sapiens
C5orf64	C5orf64	0.798412	-0.324794	0.926463	6	1000	9.96578		3	14.8	Uncharacterized protein C5orf64	Homo sapiens
ARL3	ARL3,ARFL3	0.797697	-0.326087	0.494694	27	1000	9.96578		12	20.5	ADP-ribosylation factor-like protein 3	Homo sapiens
PXDN	PXDN,KIAA0230,MG50,PRG2,VPO,VPO1	0.796995	-0.327358	4.60789e-07	299	1.44137	0.527438	1.01323e-05	172	165.3	Peroxidasin homolog	Homo sapiens
IPO5	IPO5,KPNB3,RANBP5	0.794071	-0.33266	0.156454	55	1000	9.96578		25	123.6	Importin-5	Homo sapiens
GPR176	GPR176	0.793207	-0.334231	0.60055	7	1000	9.96578		8	57	G-protein coupled receptor 176	Homo sapiens
GRWD1	GRWD1,GRWD,KIAA1942,WDR28	0.792855	-0.33487	0.759355	8	1000	9.96578		4	49.4	Glutamate-rich WD repeat-containing protein 1	Homo sapiens
SDCBP	SDCBP,MDA9,SYCL	0.792756	-0.335051	0.0136853	80	10.9444	3.45213	1.18874e-30	64	32.4	Syntenin-1	Homo sapiens
TXNDC5	TXNDC5,TLP46,UNQ364/PRO700	0.788422	-0.342959	0.404193	7	1000	9.96578		4	47.6	Thioredoxin domain-containing protein 5	Homo sapiens
MYADM	MYADM,UNQ553/PRO1110	0.788294	-0.343194	0.844531	10	5.85449	2.54954	0.00469738	9	35.3	Myeloid-associated differentiation marker	Homo sapiens
CD47	CD47,MER6	0.786976	-0.345608	0.652397	15	2.97956	1.5751	0.000535378	15	35.2	Leukocyte surface antigen CD47	Homo sapiens
CAP2	CAP2	0.783651	-0.351716	0.773115	8	1000	9.96578		5	52.8	Adenylyl cyclase-associated protein 2	Homo sapiens
DNPEP	DNPEP,ASPEP,DAP	0.783385	-0.352206	0.603962	9	1000	9.96578		4	52.4	Aspartyl aminopeptidase	Homo sapiens
FLNA	FLNA,FLN,FLN1	0.782477	-0.35388	3.44922e-11	544	1.29325	0.371006	0.0153702	271	280.7	Filamin-A	Homo sapiens
CPNE3	CPNE3,CPN3,KIAA0636	0.78226	-0.35428	0.442577	24	3.60156	1.84862	0.0260043	9	60.1	Copine-3	Homo sapiens
DYNLRB1	DYNLRB1,BITH,DNCL2A,DNLC2A,ROBLD1,HSPC162	0.779774	-0.358872	0.745695	9	1000	9.96578		4	10.9	Dynein light chain roadblock-type 1	Homo sapiens
AHNAK	AHNAK,PM227	0.77932	-0.359713	1.10368e-10	988	2.3773	1.24932	5.56632e-22	305	629.1	Neuroblast differentiation-associated protein AHNAK	Homo sapiens
EIF3B	EIF3B,EIF3S9	0.778662	-0.360932	0.401641	24	1000	9.96578		11	92.5	Eukaryotic translation initiation factor 3 subunit B	Homo sapiens
DNAJB2	DNAJB2,HSJ1,HSPF3	0.776718	-0.364537		5	1000	9.96578		3	35.6	DnaJ homolog subfamily B member 2	Homo sapiens
UBE2M	UBE2M,UBC12	0.776379	-0.365167	0.485248	8	1000	9.96578		4	20.9	NEDD8-conjugating enzyme Ubc12	Homo sapiens
CLIC1	CLIC1,G6,NCC27	0.775512	-0.36678	0.0832627	82	2.59824	1.37753	2.46485e-05	50	26.9	Chloride intracellular channel protein 1	Homo sapiens
STOML2	STOML2,SLP2,HSPC108	0.77525	-0.367266	0.819444	9	1000	9.96578		3	38.5	Stomatin-like protein 2, mitochondrial	Homo sapiens
FLII	FLII,FLIL	0.774655	-0.368374	0.892305	8	1000	9.96578		5	144.8	Protein flightless-1 homolog	Homo sapiens
HNRNPA1	HNRNPA1,HNRPA1	0.774038	-0.369523	0.885201	10	1000	9.96578		4	38.7	Heterogeneous nuclear ribonucleoprotein A1	Homo sapiens
FAS	FAS,APT1,FAS1,TNFRSF6	0.772833	-0.371771	0.551347	18	1000	9.96578		10	37.7	Tumor necrosis factor receptor superfamily member 6	Homo sapiens
HAPLN1	HAPLN1,CRTL1	0.772098	-0.373145	0.291358	76	1.68425	0.752106	0.0402749	43	40.2	Hyaluronan and proteoglycan link protein 1	Homo sapiens
THBS1	THBS1,TSP,TSP1	0.77094	-0.375309	0.141565	74	4.99493	2.32046	0.00267782	34	129.4	Thrombospondin-1	Homo sapiens
CHORDC1	CHORDC1,CHP1	0.770559	-0.376023	0.705037	7	1000	9.96578		4	37.5	Cysteine and histidine-rich domain-containing protein 1	Homo sapiens
ABCE1	ABCE1,RLI,RNASEL1,RNASELI,RNS4I,OK/SW-cl.40	0.77038	-0.376357	0.812099	9	1000	9.96578		5	67.3	ATP-binding cassette sub-family E member 1	Homo sapiens
NOC4L	NOC4L	0.769644	-0.377736	0.265411	9	1000	9.96578		5	58.5	Nucleolar complex protein 4 homolog	Homo sapiens
STX2	STX2,EPIM,STX2A,STX2B,STX2C	0.769219	-0.378533	0.766032	8	1000	9.96578		4	33.3	Syntaxin-2	Homo sapiens
EPRS	EPRS1,EPRS,GLNS,PARS,QARS,QPRS,PIG32	0.768287	-0.380282	0.2291	42	1000	9.96578		21	170.6	Bifunctional glutamate/proline--tRNA ligase	Homo sapiens
PRDX6	PRDX6,AOP2,KIAA0106	0.766292	-0.384033	0.221809	69	6.89069	2.78465	0.00296126	17	25	Peroxiredoxin-6	Homo sapiens
FHL1	FHL1,SLIM1	0.763566	-0.389176	0.489082	7	1000	9.96578		4	36.3	Four and a half LIM domains protein 1	Homo sapiens
PSMC5	PSMC5,SUG1	0.762177	-0.391801	0.221907	25	1000	9.96578		18	45.6	26S proteasome regulatory subunit 8	Homo sapiens
STRAP	STRAP,MAWD,UNRIP	0.761559	-0.392972	0.3615	20	1000	9.96578		12	38.4	Serine-threonine kinase receptor-associated protein	Homo sapiens
BHLHE41	BHLHE41,BHLHB3,DEC2,SHARP1	0.759481	-0.396913	0.892383	7	1000	9.96578		4	50.5	Class E basic helix-loop-helix protein 41	Homo sapiens
IARS	IARS1,IARS	0.759373	-0.39712	0.0641212	42	1000	9.96578		18	144.5	Isoleucine--tRNA ligase, cytoplasmic	Homo sapiens
PHPT1	PHPT1,PHP14,CGI-202,HSPC141	0.757012	-0.401611	0.196912	8	1000	9.96578		5	13.8	14 kDa phosphohistidine phosphatase	Homo sapiens
COPA	COPA	0.75658	-0.402435	0.107495	38	1000	9.96578		21	138.3	Coatomer subunit alpha	Homo sapiens
ANGPTL2	ANGPTL2,ARP2,UNQ170/PRO196	0.754576	-0.406262	0.0527129	130	2.62243	1.3909	1.89243e-06	41	57.1	Angiopoietin-related protein 2	Homo sapiens
CFAP47	CFAP47,CHDC2,CXorf22,CXorf30,CXorf59	0.75074	-0.413615	0.770206	8	1000	9.96578		4	351.9	Cilia- and flagella-associated protein 47	Homo sapiens
TGFBI	TGFBI,BIGH3	0.74977	-0.41548	0.0623124	170	4.87591	2.28567	1.58565e-09	82	74.7	Transforming growth factor-beta-induced protein ig-h3	Homo sapiens
KIF5B	KIF5B,KNS,KNS1	0.749475	-0.416048	0.141565	36	1000	9.96578		25	109.7	Kinesin-1 heavy chain	Homo sapiens
ATG3	ATG3,APG3,APG3L	0.735132	-0.443924	0.334594	16	1000	9.96578		8	35.9	Ubiquitin-like-conjugating enzyme ATG3	Homo sapiens
CYB5R3	CYB5R3,DIA1	0.733204	-0.447713	0.42951	31	1000	9.96578		15	34.2	NADH-cytochrome b5 reductase 3	Homo sapiens
COPB1	COPB1,COPB,MSTP026	0.731387	-0.451293	0.267128	31	1000	9.96578		17	107.1	Coatomer subunit beta	Homo sapiens
CSE1L	CSE1L,CAS,XPO2	0.73051	-0.453023	0.146996	15	1000	9.96578		9	110.4	Exportin-2	Homo sapiens
APMAP	APMAP,C20orf3,UNQ1869/PRO4305	0.730332	-0.453375	0.813823	9	1000	9.96578		5	46.5	Adipocyte plasma membrane-associated protein	Homo sapiens
CRYAB	CRYAB,CRYA2,HSPB5	0.729172	-0.455669	0.344629	49	3.4283	1.77749	0.00166976	26	20.2	Alpha-crystallin B chain	Homo sapiens
UAP1L1	UAP1L1	0.728725	-0.456554	0.603811	10	1000	9.96578		5	57	UDP-N-acetylhexosamine pyrophosphorylase-like protein 1	Homo sapiens
UBA6	UBA6,MOP4,UBE1L2	0.728709	-0.456586	0.663447	20	1000	9.96578		11	118	Ubiquitin-like modifier-activating enzyme 6	Homo sapiens
LRGUK	LRGUK	0.724292	-0.465357	0.486311	9	1000	9.96578		5	93.6	Leucine-rich repeat and guanylate kinase domain-containing protein	Homo sapiens
ANXA1	ANXA1,ANX1,LPC1	0.72302	-0.467892	0.00425673	144	2.01422	1.01022	3.11548e-05	95	38.7	Annexin A1	Homo sapiens
DNAJA2	DNAJA2,CPR3,HIRIP4	0.721528	-0.470874	0.842424	8	1000	9.96578		5	45.7	DnaJ homolog subfamily A member 2	Homo sapiens
COL10A1	COL10A1	0.720879	-0.472172	0.384407	9	1000	9.96578		5	66.2	Collagen alpha-1(X) chain	Homo sapiens
PPIB	PPIB,CYPB	0.719791	-0.474349	0.0832627	60	1000	9.96578		28	23.7	Peptidyl-prolyl cis-trans isomerase B	Homo sapiens
RPS19	RPS19	0.71861	-0.476719	0.577004	17	1000	9.96578		7	16.1	40S ribosomal protein S19	Homo sapiens
FN1	FN1,FN	0.717893	-0.478159	5.24399e-06	713	22.7117	4.50536	9.32339e-41	283	262.6	Fibronectin	Homo sapiens
LGALS3	LGALS3,MAC2	0.714298	-0.485402	0.255054	28	1000	9.96578		13	26.2	Galectin-3	Homo sapiens
ENO1	ENO1,ENO1L1,MBPB1,MPB1	0.713756	-0.486498	0.0095642	143	2.50061	1.32228	2.39156e-06	93	47.2	Alpha-enolase	Homo sapiens
PCDH1	PCDH1	0.712906	-0.488217	0.617559	8	1000	9.96578		5	114.7	Protocadherin-1	Homo sapiens
COMMD3	COMMD3,BUP,C10orf8	0.712375	-0.489292	0.468211	7	1000	9.96578		4	22.2	COMM domain-containing protein 3	Homo sapiens
NEGR1	NEGR1,IGLON4,UNQ2433/PRO4993	0.711642	-0.490776	0.643889	16	1000	9.96578		9	38.7	Neuronal growth regulator 1	Homo sapiens
PRDX5	PRDX5,ACR1,SBBI10	0.709294	-0.495544	0.36821	27	1000	9.96578		17	22.1	Peroxiredoxin-5, mitochondrial	Homo sapiens
NAV1	NAV1,KIAA1151,KIAA1213,POMFIL3,STEERIN1	0.708663	-0.496828		5	1000	9.96578		5	202.5	Neuron navigator 1	Homo sapiens
RPL18A	RPL18A	0.707072	-0.500071	0.236944	15	1000	9.96578		6	20.8	60S ribosomal protein L18a	Homo sapiens
S100A16	S100A16,S100F,AAG13	0.706789	-0.500648	0.780739	13	1000	9.96578		6	11.8	Protein S100-A16	Homo sapiens
PLPP3	PLPP3,LPP3,PPAP2B	0.706295	-0.501657	0.217527	19	5.86177	2.55134	0.0304147	9	35.1	Phospholipid phosphatase 3	Homo sapiens
IFT172	IFT172,KIAA1179	0.705203	-0.50389	0.617559	9	1000	9.96578		4	197.6	Intraflagellar transport protein 172 homolog	Homo sapiens
ACTN1	ACTN1	0.704169	-0.506007	6.75516e-05	186	2.36385	1.24114	0.0167518	31	103.1	Alpha-actinin-1	Homo sapiens
SERPINB12	SERPINB12	0.703373	-0.507638	0.72136	12	1000	9.96578		7	46.3	Serpin B12	Homo sapiens
FSCB	FSCB,C14orf155	0.698993	-0.516651	0.643993	10	1000	9.96578		5	88	Fibrous sheath CABYR-binding protein	Homo sapiens
NAPA	NAPA,SNAPA	0.698293	-0.518095	0.732606	12	1000	9.96578		6	33.2	Alpha-soluble NSF attachment protein	Homo sapiens
PSMD1	PSMD1	0.693363	-0.528318	0.208333	26	1000	9.96578		12	105.8	26S proteasome non-ATPase regulatory subunit 1	Homo sapiens
STXBP1	STXBP1,UNC18A	0.691502	-0.532194	0.338988	16	1000	9.96578		9	67.6	Syntaxin-binding protein 1	Homo sapiens
GNB4	GNB4	0.690787	-0.533687	0.456229	9	1000	9.96578		5	37.6	Guanine nucleotide-binding protein subunit beta-4	Homo sapiens
TARS	TARS1,TARS	0.689762	-0.53583	0.212507	19	1000	9.96578		14	83.4	Threonine--tRNA ligase, cytoplasmic	Homo sapiens
FTH1	FTH1,FTH,FTHL6,OK/SW-cl.84,PIG15	0.688375	-0.538732	0.591713	13	1000	9.96578		6	21.2	Ferritin heavy chain	Homo sapiens
CRYZ	CRYZ	0.687348	-0.540887	0.447648	14	88.4347	6.46654	0.0549414	7	35.2	Quinone oxidoreductase	Homo sapiens
RYR2	RYR2	0.686762	-0.542118	0.710735	8	1000	9.96578		5	564.6	Ryanodine receptor 2	Homo sapiens
PSMA6	PSMA6,PROS27	0.685007	-0.545809	0.0151187	23	1000	9.96578		14	27.4	Proteasome subunit alpha type-6	Homo sapiens
TPM1	TPM1,C15orf13,TMSA	0.684596	-0.546674	0.816982	7	1000	9.96578		5	32.7	Tropomyosin alpha-1 chain	Homo sapiens
MYL9	MYL9,MLC2,MRLC1,MYRL2	0.68354	-0.548902	0.331318	8	1000	9.96578		4	19.8	Myosin regulatory light polypeptide 9	Homo sapiens
ATP5H	ATP5PD,ATP5H,My032	0.681364	-0.553502	0.149018	13	1000	9.96578		5	18.5	ATP synthase subunit d, mitochondrial	Homo sapiens
YARS	YARS1,YARS	0.680748	-0.554807	0.703596	9	1000	9.96578		6	59.1	Tyrosine--tRNA ligase, cytoplasmic	Homo sapiens
LMTK2	LMTK2,AATYK2,BREK,KIAA1079,KPI2,LMR2	0.678521	-0.559534	0.281809	8	1000	9.96578		5	164.9	Serine/threonine-protein kinase LMTK2	Homo sapiens
SRI	SRI	0.677108	-0.562541	0.0579431	13	1000	9.96578		8	21.7	Sorcin	Homo sapiens
CAV1	CAV1,CAV	0.674807	-0.567452	0.661808	10	1000	9.96578		5	20.5	Caveolin-1	Homo sapiens
RAB8A	RAB8A,MEL,RAB8	0.674758	-0.567559	0.291358	13	1000	9.96578		7	23.7	Ras-related protein Rab-8A	Homo sapiens
PARVA	PARVA,MXRA2	0.674715	-0.567649	0.258521	32	1000	9.96578		16	42.2	Alpha-parvin	Homo sapiens
RHEB	RHEB,RHEB2	0.671794	-0.573909	0.678809	9	1000	9.96578		5	20.5	GTP-binding protein Rheb	Homo sapiens
PDE4DIP	PDE4DIP,CMYA2,KIAA0454,KIAA0477,MMGL	0.669454	-0.578944		6	1000	9.96578		4	265.1	Myomegalin	Homo sapiens
TLDC1	TLDC1,KIAA1609	0.669055	-0.579803	0.227919	19	1000	9.96578		8	51	TLD domain-containing protein 1	Homo sapiens
PDLIM7	PDLIM7,ENIGMA	0.668385	-0.581249	0.417395	10	1000	9.96578		5	49.8	PDZ and LIM domain protein 7	Homo sapiens
FIBIN	FIBIN,PSEC0235	0.666094	-0.586203	0.176477	41	2.76024	1.46479	0.00394022	10	24.3	Fin bud initiation factor homolog	Homo sapiens
CAD	CAD	0.664546	-0.589559	0.0142169	12	1000	9.96578		9	243	CAD protein	Homo sapiens
PGLYRP1	PGLYRP1,PGLYRP,PGRP,TNFSF3L,SBBI68,UNQ639/PRO1269	0.663406	-0.592035	0.747181	6	1000	9.96578		3	21.7	Peptidoglycan recognition protein 1	Homo sapiens
TNKS	TNKS,PARP5A,PARPL,TIN1,TINF1,TNKS1	0.660888	-0.597522	0.325884	6	1000	9.96578		5	142	Tankyrase-1	Homo sapiens
MAP1B	MAP1B	0.659439	-0.600689	0.0037334	60	2.59395	1.37515	1.72379e-05	16	270.6	Microtubule-associated protein 1B	Homo sapiens
RPL4	RPL4,RPL1	0.659142	-0.601339	0.187571	32	1000	9.96578		22	47.7	60S ribosomal protein L4	Homo sapiens
GSPT1	GSPT1,ERF3A	0.658825	-0.602033	0.423734	7	1000	9.96578		3	55.8	Eukaryotic peptide chain release factor GTP-binding subunit ERF3A	Homo sapiens
NPM1	NPM1,NPM	0.658585	-0.602558	0.603962	22	1000	9.96578		12	32.6	Nucleophosmin	Homo sapiens
SSBP1	SSBP1,SSBP	0.654838	-0.610789	0.526567	7	1000	9.96578		4	17.3	Single-stranded DNA-binding protein, mitochondrial	Homo sapiens
PSMC1	PSMC1	0.654793	-0.61089	0.0375237	33	1000	9.96578		18	49.2	26S proteasome regulatory subunit 4	Homo sapiens
HOXB4	HOXB4,HOX2F	0.654625	-0.61126	0.618694	10	1000	9.96578		5	27.6	Homeobox protein Hox-B4	Homo sapiens
GAPDH	GAPDH,GAPD,CDABP0047,OK/SW-cl.12	0.65376	-0.613167	0.00354231	126	3.92897	1.97415	6.98818e-10	89	36.1	Glyceraldehyde-3-phosphate dehydrogenase	Homo sapiens
HBB	HBB	0.652639	-0.615642	0.107722	12	1000	9.96578		8	16	Hemoglobin subunit beta	Homo sapiens
RPL9	RPL9,OK/SW-cl.103,RPL9P7,RPL9P8,RPL9P9	0.649781	-0.621975	0.0510969	29	1000	9.96578		14	21.9	60S ribosomal protein L9	Homo sapiens
AP2A1	AP2A1,ADTAA,CLAPA1	0.648554	-0.624701	0.3263	15	1000	9.96578		8	107.5	AP-2 complex subunit alpha-1	Homo sapiens
FLNC	FLNC,ABPL,FLN2	0.648301	-0.625263	4.73466e-07	202	1.95242	0.965264	0.0102146	38	291	Filamin-C	Homo sapiens
MFAP4	MFAP4	0.648037	-0.625853	0.00954821	46	1000	9.96578		23	28.6	Microfibril-associated glycoprotein 4	Homo sapiens
RPLP0	RPLP0	0.647049	-0.628053	0.267094	10	1000	9.96578		5	34.3	60S acidic ribosomal protein P0	Homo sapiens
CHMP2A	CHMP2A,BC2,CHMP2	0.645939	-0.630529	0.00962623	12	1000	9.96578		9	25.1	Charged multivesicular body protein 2a	Homo sapiens
ANXA11	ANXA11,ANX11	0.645695	-0.631074	0.000236898	72	1.79592	0.844722	5.15367e-05	33	54.4	Annexin A11	Homo sapiens
MRGPRF	MRGPRF,GPR140,GPR168,MRGF,PSEC0142	0.645393	-0.63175	0.538376	10	1000	9.96578		10	38.2	Mas-related G-protein coupled receptor member F	Homo sapiens
PSMA4	PSMA4,HC9,PSC9	0.645283	-0.631996	0.00205346	43	1000	9.96578		22	29.5	Proteasome subunit alpha type-4	Homo sapiens
PSMD3	PSMD3	0.644907	-0.632837	0.00476981	31	1000	9.96578		16	61	26S proteasome non-ATPase regulatory subunit 3	Homo sapiens
ENTPD8	ENTPD8,UNQ2492/PRO5779	0.644605	-0.633514	0.3615	8	1000	9.96578		5	53.9	Ectonucleoside triphosphate diphosphohydrolase 8	Homo sapiens
TWF1	TWF1,PTK9	0.643724	-0.635486	0.687058	9	1000	9.96578		3	40.3	Twinfilin-1	Homo sapiens
SEPT7	SEPTIN7,CDC10,SEPT7	0.642579	-0.638054	0.00660858	33	4.53009	2.17954	0.0450776	9	50.7	Septin-7	Homo sapiens
F9	F9	0.640771	-0.642119	0.644119	9	1000	9.96578		10	51.8	Coagulation factor IX	Homo sapiens
ACTN4	ACTN4	0.63818	-0.647965	0.000584867	158	2.99329	1.58173	0.00218348	36	104.9	Alpha-actinin-4	Homo sapiens
MYOF	MYOF,FER1L3,KIAA1207	0.63278	-0.660225	1.18665e-05	294	1.83389	0.874909	0.00740439	66	234.7	Myoferlin	Homo sapiens
ANXA5	ANXA5,ANX5,ENX2,PP4	0.631404	-0.663365	0.00196986	108	1.90608	0.930607	0.00394045	61	35.9	Annexin A5	Homo sapiens
ARCN1	ARCN1,COPD	0.631246	-0.663725	0.211155	8	1000	9.96578		5	57.2	Coatomer subunit delta	Homo sapiens
NAIP	NAIP,BIRC1	0.631103	-0.664053	0.341448	7	1000	9.96578		3	159.6	Baculoviral IAP repeat-containing protein 1	Homo sapiens
EHD2	EHD2,PAST2	0.63052	-0.665386	3.46456e-05	148	1.74702	0.804894	0.00912957	59	61.2	EH domain-containing protein 2	Homo sapiens
COL1A1	COL1A1	0.626467	-0.67469	2.895e-14	476	1.84504	0.883653	1.85305e-07	323	138.9	Collagen alpha-1(I) chain	Homo sapiens
MYOCD	MYOCD,MYCD	0.626141	-0.675441	0.412175	9	1000	9.96578		5	102	Myocardin	Homo sapiens
CAPG	CAPG,AFCP,MCP	0.624324	-0.679632	0.0917001	18	1000	9.96578		9	38.5	Macrophage-capping protein	Homo sapiens
PSG4	PSG4,CGM4,PSG9	0.623911	-0.680589	0.208333	19	1.60878	0.68597	0.0359756	10	47.1	Pregnancy-specific beta-1-glycoprotein 4	Homo sapiens
CLTC	CLTC,CLH17,CLTCL2,KIAA0034	0.622331	-0.684246	2.9405e-15	294	1.81303	0.8584	0.0235536	51	191.6	Clathrin heavy chain 1	Homo sapiens
TNC	TNC,HXB	0.621984	-0.68505	1.39279e-42	773	8.79819	3.13721	6.16446e-55	446	240.9	Tenascin	Homo sapiens
IGLL5	IGLL5	0.621539	-0.686083	0.842424	9	66.3694	6.05245		5	23.1	Immunoglobulin lambda-like polypeptide 5	Homo sapiens
EIF3A	EIF3A,EIF3S10,KIAA0139	0.621401	-0.686404	0.24623	16	1000	9.96578		9	166.6	Eukaryotic translation initiation factor 3 subunit A	Homo sapiens
RAB10	RAB10	0.619799	-0.690128	0.617559	10	4.98895	2.31873	0.0161276	10	22.5	Ras-related protein Rab-10	Homo sapiens
S100A11	S100A11,MLN70,S100C	0.618931	-0.692148	0.334594	20	13.2324	3.72601	0.023664	9	11.7	Protein S100-A11	Homo sapiens
ACAT1	ACAT1,ACAT,MAT	0.612408	-0.707436	0.285481	7	1000	9.96578		3	45.2	Acetyl-CoA acetyltransferase, mitochondrial	Homo sapiens
ARPC5L	ARPC5L	0.608596	-0.716444	0.15816	7	1000	9.96578		5	16.9	Actin-related protein 2/3 complex subunit 5-like protein	Homo sapiens
LAP3	LAP3,LAPEP,PEPS	0.605049	-0.724876	0.892383	6	1000	9.96578		8	56.2	Cytosol aminopeptidase	Homo sapiens
RPL7	RPL7	0.604019	-0.727335	0.0207618	34	1000	9.96578		16	29.2	60S ribosomal protein L7	Homo sapiens
LOXL3	LOXL3,LOXL	0.602524	-0.730909	0.0698254	7	1000	9.96578		4	83.2	Lysyl oxidase homolog 3	Homo sapiens
CENPF	CENPF	0.596738	-0.744831	0.320878	7	1000	9.96578		4	367.8	Centromere protein F	Homo sapiens
SERPINH1	SERPINH1,CBP1,CBP2,HSP47,SERPINH2,PIG14	0.596233	-0.746053	2.00034e-08	77	2.55046	1.35075	6.78114e-05	31	46.4	Serpin H1	Homo sapiens
GLI1	GLI1,GLI	0.59341	-0.752898	0.178751	9	1000	9.96578		5	117.9	Zinc finger protein GLI1	Homo sapiens
PSMD14	PSMD14,POH1	0.592813	-0.754351	0.00295486	20	1000	9.96578		10	34.6	26S proteasome non-ATPase regulatory subunit 14	Homo sapiens
ELN	ELN	0.589796	-0.761711	0.0745685	33	1.9959	0.997042	0.0491615	16	68.5	Elastin	Homo sapiens
RPS10	RPS10	0.589544	-0.762327	0.00564628	34	1000	9.96578		17	18.9	40S ribosomal protein S10	Homo sapiens
SPTAN1	SPTAN1,NEAS,SPTA2	0.587073	-0.768389	0.00973427	41	1000	9.96578		16	284.5	Spectrin alpha chain, non-erythrocytic 1	Homo sapiens
RPS23	RPS23	0.585614	-0.771979	0.268063	14	1000	9.96578		7	15.8	40S ribosomal protein S23	Homo sapiens
SEC23A	SEC23A	0.58227	-0.780239	0.220963	8	1000	9.96578		4	86.2	Protein transport protein Sec23A	Homo sapiens
AP2A2	AP2A2,ADTAB,CLAPA2,HIP9,HYPJ,KIAA0899	0.581455	-0.782262	0.24623	15	1000	9.96578		6	104	AP-2 complex subunit alpha-2	Homo sapiens
COPB2	COPB2	0.581078	-0.783197	0.0491866	33	1000	9.96578		15	102.5	Coatomer subunit beta'	Homo sapiens
RUVBL2	RUVBL2,INO80J,TIP48,TIP49B,CGI-46	0.579943	-0.786018	0.0106378	19	1000	9.96578		10	51.2	RuvB-like 2	Homo sapiens
HSPA9	HSPA9,GRP75,HSPA9B,mt-HSP70	0.57964	-0.78677	0.0832627	9	1000	9.96578		6	73.7	Stress-70 protein, mitochondrial	Homo sapiens
VPS29	VPS29,DC15,DC7,MDS007	0.578026	-0.790794	0.162614	13	1000	9.96578		5	20.5	Vacuolar protein sorting-associated protein 29	Homo sapiens
SCAMP2	SCAMP2	0.577654	-0.791721	0.32093	6	1000	9.96578		3	36.6	Secretory carrier-associated membrane protein 2	Homo sapiens
RPLP1	RPLP1,RRP1	0.577433	-0.792276	0.248852	10	1000	9.96578		6	11.5	60S acidic ribosomal protein P1	Homo sapiens
PKM	PKM,OIP3,PK2,PK3,PKM2	0.576221	-0.795307	1.38012e-06	171	2.258	1.17504	2.02736e-06	82	57.9	Pyruvate kinase PKM	Homo sapiens
NFATC2	NFATC2,NFAT1,NFATP	0.574737	-0.799027	0.486311	9	1000	9.96578		4	100.1	Nuclear factor of activated T-cells, cytoplasmic 2	Homo sapiens
CHMP1B	CHMP1B,C18orf2	0.573801	-0.801376	0.416962	8	1000	9.96578		5	22.1	Charged multivesicular body protein 1b	Homo sapiens
RPS3	RPS3,OK/SW-cl.26	0.572561	-0.804499	3.31343e-05	50	2.72857	1.44814	0.0017413	15	26.7	40S ribosomal protein S3	Homo sapiens
DDR2	DDR2,NTRKR3,TKT,TYRO10	0.568712	-0.814231	0.2291	25	1000	9.96578		19	96.7	Discoidin domain-containing receptor 2	Homo sapiens
SCAMP4	SCAMP4	0.567135	-0.818236	0.36821	10	1000	9.96578		5	25.7	Secretory carrier-associated membrane protein 4	Homo sapiens
ARPC4	ARPC4,ARC20	0.566378	-0.820162	0.0125211	36	1.54867	0.63103	0.0447004	25	19.7	Actin-related protein 2/3 complex subunit 4	Homo sapiens
CAPN5	CAPN5,NCL3	0.565345	-0.822797	0.538199	8	1000	9.96578		5	73.2	Calpain-5	Homo sapiens
HNRNPA2B1	HNRNPA2B1,HNRPA2B1	0.56005	-0.836374	0.0322016	8	1000	9.96578		6	37.4	Heterogeneous nuclear ribonucleoproteins A2/B1	Homo sapiens
CANX	CANX	0.557672	-0.842512	0.468211	12	1000	9.96578		6	67.6	Calnexin	Homo sapiens
RPS26	RPS26	0.557254	-0.843593	0.134726	10	1000	9.96578		5	13	40S ribosomal protein S26	Homo sapiens
PRDX1	PRDX1,PAGA,PAGB,TDPX2	0.555752	-0.847486	0.0166739	47	1000	9.96578		25	22.1	Peroxiredoxin-1	Homo sapiens
CBSL	CBSL	0.555569	-0.847962	0.331318	7	1000	9.96578		4	60.6	Cystathionine beta-synthase-like protein	Homo sapiens
RPS7	RPS7	0.555208	-0.848899	0.240928	16	1000	9.96578		7	22.1	40S ribosomal protein S7	Homo sapiens
IFT20	IFT20	0.551122	-0.859556	0.226734	13	1000	9.96578		5	15.3	Intraflagellar transport protein 20 homolog	Homo sapiens
COPS5	COPS5,CSN5,JAB1	0.545244	-0.875025	0.202606	7	1000	9.96578		3	37.6	COP9 signalosome complex subunit 5	Homo sapiens
C14orf166	C14orf166,CGI-99	0.543137	-0.880612	0.24623	17	1000	9.96578		7	28.1	RNA transcription, translation and transport factor protein	Homo sapiens
GNB2L1	GNB2L1,HLC7,PIG21	0.541354	-0.885356	0.000616747	48	1000	9.96578		23	35.1	Receptor of activated protein C kinase 1	Homo sapiens
ZNF496	ZNF496,ZKSCAN17	0.540129	-0.888625	0.843915	8	1000	9.96578		4	66.9	Zinc finger protein 496	Homo sapiens
EIF3F	EIF3F,EIF3S5	0.539335	-0.890745	0.0433664	21	1000	9.96578		9	37.6	Eukaryotic translation initiation factor 3 subunit F	Homo sapiens
GCN1L1	GCN1L1,KIAA0219	0.536114	-0.899389	0.564417	6	1000	9.96578		3	292.8	eIF-2-alpha kinase activator GCN1	Homo sapiens
RPS12	RPS12	0.535307	-0.901561	0.621008	9	1000	9.96578		4	14.5	40S ribosomal protein S12	Homo sapiens
EIF6	EIF6,EIF3A,ITGB4BP,OK/SW-cl.27	0.535028	-0.902313	0.699642	7	1000	9.96578		3	26.6	Eukaryotic translation initiation factor 6	Homo sapiens
MFGE8	MFGE8	0.531467	-0.911948	1.38012e-06	193	5.51009	2.46208	8.41235e-28	133	43.1	Lactadherin	Homo sapiens
TUBB3	TUBB3,TUBB4	0.531431	-0.912046	0.0107149	30	3.12362	1.64322	0.00256739	10	50.4	Tubulin beta-3 chain	Homo sapiens
LAMP1	LAMP1	0.530132	-0.915576	0.566341	10	1000	9.96578		5	44.9	Lysosome-associated membrane glycoprotein 1	Homo sapiens
SEPT2	SEPTIN2,DIFF6,KIAA0158,NEDD5,SEPT2	0.526148	-0.92646	1.17604e-13	136	2.45711	1.29696	0.000472728	61	41.5	Septin-2	Homo sapiens
ACTL7B	ACTL7B	0.524582	-0.930761	0.291358	8	1000	9.96578		5	45.2	Actin-like protein 7B	Homo sapiens
MYO3B	MYO3B	0.523876	-0.932702	0.428012	10	1000	9.96578		5	151.8	Myosin-IIIb	Homo sapiens
PSMB2	PSMB2	0.515205	-0.956781	0.00564628	17	1000	9.96578		10	22.8	Proteasome subunit beta type-2	Homo sapiens
UBXN1	UBXN1,SAKS1	0.513962	-0.960265	0.639478	8	1000	9.96578		3	33.3	UBX domain-containing protein 1	Homo sapiens
ATP6V1G1	ATP6V1G1,ATP6G,ATP6G1,ATP6J	0.508367	-0.976058		5	1000	9.96578		3	13.8	V-type proton ATPase subunit G 1	Homo sapiens
LRRC59	LRRC59,PRO1855	0.506378	-0.981714	0.725546	7	1000	9.96578		3	34.9	Leucine-rich repeat-containing protein 59	Homo sapiens
KLHL20	KLHL20,KLEIP,KLHLX	0.488486	-1.03361	0.617559	7	1000	9.96578		5	68	Kelch-like protein 20	Homo sapiens
TRAM1L1	TRAM1L1	0.483846	-1.04738	0.620217	9	1000	9.96578		5	42.2	Translocating chain-associated membrane protein 1-like 1	Homo sapiens
STC2	STC2	0.482528	-1.05131	0.806211	6	1000	9.96578		3	33.2	Stanniocalcin-2	Homo sapiens
POLR3E	POLR3E,KIAA1452	0.482239	-1.05218	0.11147	8	1000	9.96578		5	79.9	DNA-directed RNA polymerase III subunit RPC5	Homo sapiens
SNX3	SNX3	0.477223	-1.06727	0.0751487	16	1000	9.96578		9	18.8	Sorting nexin-3	Homo sapiens
TMEM109	TMEM109	0.477205	-1.06732	0.307294	7	1000	9.96578		5	26.2	Transmembrane protein 109	Homo sapiens
RPL14	RPL14	0.473469	-1.07866	0.267128	10	1000	9.96578		5	23.4	60S ribosomal protein L14	Homo sapiens
ANXA2	ANXA2,ANX2,ANX2L4,CAL1H,LPC2D	0.471579	-1.08443	0.00425673	50	8.4413	3.07747	1.72379e-05	19	38.6	Annexin A2	Homo sapiens
S100A4	S100A4,CAPL,MTS1	0.470776	-1.08689	0.105433	30	1.77464	0.827523	0.0133623	27	11.7	Protein S100-A4	Homo sapiens
PEF1	PEF1,ABP32,UNQ1845/PRO3573	0.466441	-1.10023	0.011901	18	5.79936	2.53589	0.0240488	8	30.4	Peflin	Homo sapiens
PFN1	PFN1	0.464921	-1.10494	0.0348542	40	3.3075	1.72574	0.00841298	27	15.1	Profilin-1	Homo sapiens
HNRNPM	HNRNPM,HNRPM,NAGR1	0.46119	-1.11657	0.479581	9	1000	9.96578		4	77.5	Heterogeneous nuclear ribonucleoprotein M	Homo sapiens
RPS6	RPS6,OK/SW-cl.2	0.459463	-1.12198	0.261338	14	1000	9.96578		7	28.7	40S ribosomal protein S6	Homo sapiens
CELSR2	CELSR2,CDHF10,EGFL2,KIAA0279,MEGF3	0.459354	-1.12232		4	1000	9.96578		3	317.5	Cadherin EGF LAG seven-pass G-type receptor 2	Homo sapiens
DEPDC1	DEPDC1,DEPDC1A	0.458414	-1.12528	0.421052	8	1000	9.96578		4	93	DEP domain-containing protein 1A	Homo sapiens
COX7A2	COX7A2,COX7AL	0.45536	-1.13492	0.164163	16	1000	9.96578		8	9.4	Cytochrome c oxidase subunit 7A2, mitochondrial	Homo sapiens
TJP1	TJP1,ZO1	0.454139	-1.13879	0.102381	13	1000	9.96578		6	195.5	Tight junction protein ZO-1	Homo sapiens
SEC13	SEC13,D3S1231E,SEC13A,SEC13L1,SEC13R	0.450573	-1.15017	0.467568	8	1000	9.96578		4	35.5	Protein SEC13 homolog	Homo sapiens
UBQLN2	UBQLN2,N4BP4,PLIC2,HRIHFB2157	0.443696	-1.17236	0.386031	5	1000	9.96578		3	65.7	Ubiquilin-2	Homo sapiens
ANXA6	ANXA6,ANX6	0.442451	-1.17641	7.36745e-14	216	1.90428	0.929249	1.98925e-06	129	75.9	Annexin A6	Homo sapiens
ADD1	ADD1,ADDA	0.441743	-1.17872	0.222532	6	1000	9.96578		3	81	Alpha-adducin	Homo sapiens
MVP	MVP,LRP	0.439782	-1.18514	4.47603e-16	279	1.84933	0.887005	0.00740439	102	99.3	Major vault protein	Homo sapiens
DHFR	DHFR	0.429243	-1.22013	0.129668	6	1000	9.96578		4	21.5	Dihydrofolate reductase	Homo sapiens
LGALS1	LGALS1	0.427006	-1.22767	0.0929098	33	20.803	4.37872	0.000540137	28	14.7	Galectin-1	Homo sapiens
TBR1	TBR1	0.424159	-1.23732	0.338706	6	1000	9.96578		3	74.1	T-box brain protein 1	Homo sapiens
PGRMC1	PGRMC1,HPR6.6,PGRMC	0.423675	-1.23897	0.440802	10	1000	9.96578		5	21.7	Membrane-associated progesterone receptor component 1	Homo sapiens
TGM3	TGM3	0.420323	-1.25043	0.635023	8	1000	9.96578		5	76.6	Protein-glutamine gamma-glutamyltransferase E	Homo sapiens
ESYT1	ESYT1,FAM62A,KIAA0747,MBC2	0.417618	-1.25974	0.0307494	17	1000	9.96578		8	122.9	Extended synaptotagmin-1	Homo sapiens
HIST1H4A	H4C1,H4/A,H4FA,HIST1H4A,H4C2,H4/I,H4FI,HIST1H4B,H4C3,H4/G,H4FG,HIST1H4C,H4C4,H4/B,H4FB,HIST1H4D,H4C5,H4/J,H4FJ,HIST1H4E,H4C6,H4/C,H4FC,HIST1H4F,H4C8,H4/H,H4FH,HIST1H4H,H4C9,H4/M,H4FM,HIST1H4I,H4C11,H4/E,H4FE,HIST1H4J,H4C12,H4/D,H4FD,HIST1H4K,H4C13,H4/K,H4FK,HIST1H4L,H4C14,H4/N,H4F2,H4FN,HIST2H4,HIST2H4A,H4C15,H4/O,H4FO,HIST2H4B,H4-16,HIST4H4	0.415083	-1.26853	0.00685198	28	2.16273	1.11286	0.011729	16	11.4	Histone H4	Homo sapiens
AP2S1	AP2S1,AP17,CLAPS2	0.404451	-1.30596	0.268063	9	1000	9.96578		5	17	AP-2 complex subunit sigma	Homo sapiens
HNRNPR	HNRNPR,HNRPR	0.40405	-1.30739	0.122455	9	1000	9.96578		5	70.9	Heterogeneous nuclear ribonucleoprotein R	Homo sapiens
EIF2S2	EIF2S2,EIF2B	0.401791	-1.31548	0.892383	7	1000	9.96578		4	38.4	Eukaryotic translation initiation factor 2 subunit 2	Homo sapiens
C5	C5,CPAMD4	0.396781	-1.33359	0.320878	10	1000	9.96578		5	188.3	Complement C5	Homo sapiens
PCDH18	PCDH18,KIAA1562	0.387302	-1.36847		4	1000	9.96578		3	126.1	Protocadherin-18	Homo sapiens
ECE1	ECE1	0.384978	-1.37715	0.477844	7	1000	9.96578		4	87.2	Endothelin-converting enzyme 1	Homo sapiens
RPL22	RPL22	0.375137	-1.41451	0.0782132	15	1000	9.96578		6	14.8	60S ribosomal protein L22	Homo sapiens
FGD6	FGD6,KIAA1362,ZFYVE24	0.361125	-1.46943	0.317478	8	1000	9.96578		3	160.8	FYVE, RhoGEF and PH domain-containing protein 6	Homo sapiens
IFT52	IFT52,C20orf9,NGD5,CGI-53	0.35802	-1.48189	0.644987	7	1000	9.96578		3	49.7	Intraflagellar transport protein 52 homolog	Homo sapiens
EIF2S3	EIF2S3,EIF2G	0.356082	-1.48972	0.704973	7	1000	9.96578		4	51.1	Eukaryotic translation initiation factor 2 subunit 3	Homo sapiens
RASSF4	RASSF4,AD037	0.348056	-1.52261	0.724809	8	1000	9.96578		5	36.7	Ras association domain-containing protein 4	Homo sapiens
ABCA3	ABCA3,ABC3	0.348023	-1.52275	0.484599	6	1000	9.96578		3	191.4	ATP-binding cassette sub-family A member 3	Homo sapiens
AHNAK2	AHNAK2,C14orf78,KIAA2019	0.344007	-1.53949	0.387771	18	1000	9.96578		17	616.6	Protein AHNAK2	Homo sapiens
RPL18	RPL18	0.332093	-1.59034	0.034179	16	1000	9.96578		7	21.6	60S ribosomal protein L18	Homo sapiens
CPA4	CPA4,CPA3,UNQ694/PRO1339	0.318078	-1.65255	0.573323	9	1000	9.96578		4	47.4	Carboxypeptidase A4	Homo sapiens
CRK	CRK	0.31092	-1.68538		5	1000	9.96578		4	33.8	Adapter molecule crk	Homo sapiens
MYCBP2	MYCBP2,KIAA0916,PAM	0.308476	-1.69677	0.506325	8	1000	9.96578		5	510.1	E3 ubiquitin-protein ligase MYCBP2	Homo sapiens
PHB2	PHB2,BAP,REA	0.297063	-1.75116	0.018567	15	1000	9.96578		10	33.3	Prohibitin-2	Homo sapiens
BANF1	BANF1,BAF,BCRG1	0.288782	-1.79195	0.171161	8	1000	9.96578		5	10.1	Barrier-to-autointegration factor	Homo sapiens
HADHA	HADHA,HADH	0.277476	-1.84956	0.267128	7	1000	9.96578		3	83	Trifunctional enzyme subunit alpha, mitochondrial	Homo sapiens
POLR3A	POLR3A	0.26702	-1.90498		6	1000	9.96578		4	155.6	DNA-directed RNA polymerase III subunit RPC1	Homo sapiens
ATL3	ATL3	0.258128	-1.95384	0.061364	10	1000	9.96578		4	60.5	Atlastin-3	Homo sapiens
RTN4	RTN4,KIAA0886,NOGO,My043,SP1507	0.252487	-1.98572	0.000741434	26	1000	9.96578		15	129.9	Reticulon-4	Homo sapiens
COPG1	COPG1,COPG	0.252208	-1.98731		4	1000	9.96578		6	97.7	Coatomer subunit gamma-1	Homo sapiens
HNRNPA3	HNRNPA3,HNRPA3	0.236691	-2.07892	0.164272	9	1000	9.96578		5	39.6	Heterogeneous nuclear ribonucleoprotein A3	Homo sapiens
ZFR2	ZFR2,KIAA1086	0.210869	-2.24558	0.575197	5	1000	9.96578		3	101.3	Zinc finger RNA-binding protein 2	Homo sapiens
ATP4B	ATP4B	0.15329	-2.70566		6	1000	9.96578		5	33.4	Potassium-transporting ATPase subunit beta	Homo sapiens

## Sheet: 391 proteins
Parameters: fold change ≥ 1, •p-value ≤ 0.05, all peptides ≥ 3, •Loose filtering: For each protein, all quantifications are displayed if at least 1 matches red filters
391/824 proteins	Gene & Synonyms	PD-FGF2-EVs vs PD-CTL-EVs				PD-FGF2-EVs vs FT-FGF2-EVs				MW (kDa)	Description	Species
		Ratio	Log2	p-value	Peptides used	Ratio	Log2	p-value	Peptides used
GARS	GARS	1.00074	0.00106918	0.995361	86	1000	9.96578		50	83.2	Glycine--tRNA ligase	Homo sapiens
ADSL	ADSL,AMPS	1.00368	0.00530214	0.993708	8	1000	9.96578		4	54.9	Adenylosuccinate lyase	Homo sapiens
SLC16A1	SLC16A1,MCT1	1.00704	0.0101235	0.991405	22	1000	9.96578		11	53.9	Monocarboxylate transporter 1	Homo sapiens
PTBP1	PTBP1,PTB	1.00584	0.00839487	0.984393	29	1000	9.96578		14	57.2	Polypyrimidine tract-binding protein 1	Homo sapiens
CNN3	CNN3	1.10248	0.140756	0.979019	17	1000	9.96578		9	36.4	Calponin-3	Homo sapiens
ARMC5	ARMC5	1.05144	0.0723734	0.979019	10	1000	9.96578		5	97.7	Armadillo repeat-containing protein 5	Homo sapiens
C15orf57	C15orf57,CCDC32	1.03679	0.0521275	0.979019	9	1000	9.96578		4	20.7	Coiled-coil domain-containing protein 32	Homo sapiens
CD55	CD55,CR,DAF	1.03188	0.0452798	0.979019	9	1000	9.96578		4	41.4	Complement decay-accelerating factor	Homo sapiens
HMBS	HMBS,PBGD,UPS	1.01113	0.0159717	0.979019	9	1000	9.96578		4	39.3	Porphobilinogen deaminase	Homo sapiens
TCTEX1D4	TCTEX1D4	1.04844	0.0682485	0.978043	7	1000	9.96578		5	23.4	Tctex1 domain-containing protein 4	Homo sapiens
AK5	AK5	1.04663	0.0657496	0.978043	6	1000	9.96578		4	63.3	Adenylate kinase isoenzyme 5	Homo sapiens
STOML3	STOML3	1.04327	0.0611159	0.977528	9	15.8444	3.98591	0.0264521	8	32.1	Stomatin-like protein 3	Homo sapiens
FKBP1A	FKBP1A,FKBP1,FKBP12	1.10943	0.149823	0.97642	7	1000	9.96578		3	12	Peptidyl-prolyl cis-trans isomerase FKBP1A	Homo sapiens
TGFBR3L	TGFBR3L	1.01694	0.0242365	0.97642	9	1000	9.96578		5	32.8	Transforming growth factor-beta receptor type 3-like protein	Homo sapiens
LLGL1	LLGL1,DLG4,HUGL,HUGL1	1.03687	0.0522418	0.973817	10	1000	9.96578		4	115.4	Lethal(2) giant larvae protein homolog 1	Homo sapiens
TWF2	TWF2,PTK9L,MSTP011	1.05352	0.0752141	0.971719	10	1000	9.96578		5	39.5	Twinfilin-2	Homo sapiens
PCBP2	PCBP2	1.06073	0.0850631	0.967966	8	1000	9.96578		7	38.6	Poly(rC)-binding protein 2	Homo sapiens
ARHGAP35	ARHGAP35,GRF1,GRLF1,KIAA1722,P190A,p190ARHOGAP	1.12376	0.168335	0.96633	5	1000	9.96578		3	170.5	Rho GTPase-activating protein 35	Homo sapiens
TADA2B	TADA2B,ADA2B	1.21593	0.282058	0.961946	6	1000	9.96578		3	48.5	Transcriptional adapter 2-beta	Homo sapiens
PTPRZ1	PTPRZ1,HTPZP2,PTPRZ,PTPRZ2,PTPZ	1.12772	0.173407	0.960458	8	1000	9.96578		4	254.6	Receptor-type tyrosine-protein phosphatase zeta	Homo sapiens
CPNE2	CPNE2	1.01708	0.0244287	0.960178	45	3.05103	1.6093	0.0308044	13	61.2	Copine-2	Homo sapiens
FZD1	FZD1	1.03464	0.0491338	0.949677	7	1000	9.96578		4	71.2	Frizzled-1	Homo sapiens
FLRT1	FLRT1,UNQ752/PRO1483	1.03631	0.0514605	0.947409	8	1000	9.96578		5	71.4	Leucine-rich repeat transmembrane protein FLRT1	Homo sapiens
LMO7	LMO7,FBX20,FBXO20,KIAA0858	1.03734	0.0528912	0.936939	8	1000	9.96578		5	192.7	LIM domain only protein 7	Homo sapiens
ITM2B	ITM2B,BRI,BRI2	1.20492	0.268939	0.930463	8	1000	9.96578		4	30.3	Integral membrane protein 2B	Homo sapiens
RUNDC3A	RUNDC3A,RAP2IP,RPIP8	1.04524	0.0638335	0.929235	9	1000	9.96578		5	49.7	RUN domain-containing protein 3A	Homo sapiens
SLC16A3	SLC16A3,MCT4	1.10055	0.138223	0.928263	20	1000	9.96578		10	49.5	Monocarboxylate transporter 4	Homo sapiens
AMH	AMH,MIF	1.05573	0.0782353	0.928263	9	1000	9.96578		5	59.2	Muellerian-inhibiting factor	Homo sapiens
F8	F8,F8C	1.09722	0.133852	0.927557	10	1000	9.96578		5	267	Coagulation factor VIII	Homo sapiens
AXL	AXL,UFO	1.2938	0.371616	0.924849	6	1000	9.96578		3	98.3	Tyrosine-protein kinase receptor UFO	Homo sapiens
RPL30	RPL30	1.1459	0.196478	0.922367	8	1000	9.96578		3	12.8	60S ribosomal protein L30	Homo sapiens
CIITA	CIITA,MHC2TA	1.08031	0.111445	0.91997	8	1000	9.96578		5	123.5	MHC class II transactivator	Homo sapiens
ADAM8	ADAM8,MS2	1.02561	0.036483	0.91997	10	1000	9.96578		5	88.8	Disintegrin and metalloproteinase domain-containing protein 8	Homo sapiens
PLXDC2	PLXDC2,TEM7R,UNQ2514/PRO6003	1.04724	0.0665868	0.918886	28	1000	9.96578		12	59.6	Plexin domain-containing protein 2	Homo sapiens
ENPP1	ENPP1,M6S1,NPPS,PC1,PDNP1	1.0409	0.0578367	0.910134	30	3.62151	1.85659	0.00039364	10	104.9	Ectonucleotide pyrophosphatase/phosphodiesterase family member 1	Homo sapiens
PGM2L1	PGM2L1,BM32A	1.11091	0.151739	0.904312	8	1000	9.96578		5	70.4	Glucose 1,6-bisphosphate synthase	Homo sapiens
NCSTN	NCSTN,KIAA0253,UNQ1874/PRO4317	1.07648	0.10632	0.896038	13	1000	9.96578		6	78.4	Nicastrin	Homo sapiens
ENG	ENG,END	1.05107	0.0718572	0.892383	35	4.88102	2.28718	0.0152553	7	70.6	Endoglin	Homo sapiens
F13A1	F13A1,F13A	1.05305	0.0745692	0.892383	18	7.80208	2.96386	0.00643421	15	83.3	Coagulation factor XIII A chain	Homo sapiens
RASGRP2	RASGRP2,CDC25L,MCG7	1.76442	0.819196	0.892383	7	1000	9.96578		4	69.2	RAS guanyl-releasing protein 2	Homo sapiens
TXN	TXN,TRDX,TRX,TRX1	1.60849	0.685706	0.892383	6	1000	9.96578		3	11.7	Thioredoxin	Homo sapiens
PTPRA	PTPRA,PTPA,PTPRL2	1.34081	0.423109	0.892383	6	1000	9.96578		3	90.6	Receptor-type tyrosine-protein phosphatase alpha	Homo sapiens
TBC1D10B	TBC1D10B,FP2461	1.28942	0.366717	0.892383	8	1000	9.96578		5	87.2	TBC1 domain family member 10B	Homo sapiens
HNRNPC	HNRNPC,HNRPC	1.27803	0.353927	0.892383	10	1000	9.96578		5	33.7	Heterogeneous nuclear ribonucleoproteins C1/C2	Homo sapiens
LANCL1	LANCL1,GPR69A	1.22454	0.292236	0.892383	6	1000	9.96578		5	45.3	LanC-like protein 1	Homo sapiens
TAX1BP3	TAX1BP3,TIP1	1.16243	0.217141	0.892383	9	1000	9.96578		4	13.7	Tax1-binding protein 3	Homo sapiens
FUCA1	FUCA1,Nbla10230	1.15313	0.205557	0.892383	9	1000	9.96578		5	53.7	Tissue alpha-L-fucosidase	Homo sapiens
ACHE	ACHE	1.15259	0.204879	0.892383	17	1000	9.96578		11	67.8	Acetylcholinesterase	Homo sapiens
RELL1	RELL1,PSEC0162	1.13292	0.180052	0.892383	9	1000	9.96578		5	29.3	RELT-like protein 1	Homo sapiens
EFCAB2	EFCAB2	1.12503	0.169961	0.892383	9	1000	9.96578		4	29.7	EF-hand calcium-binding domain-containing protein 2	Homo sapiens
OSTF1	OSTF1	1.11043	0.151113	0.892383	15	1000	9.96578		8	23.8	Osteoclast-stimulating factor 1	Homo sapiens
PRKACB	PRKACB	1.09781	0.134624	0.892383	9	1000	9.96578		5	40.6	cAMP-dependent protein kinase catalytic subunit beta	Homo sapiens
MYOC	MYOC,GLC1A,TIGR	1.08864	0.122532	0.892383	17	1000	9.96578		9	57	Myocilin	Homo sapiens
NEDD4L	NEDD4L,KIAA0439,NEDL3	1.06585	0.0920003	0.892383	8	1000	9.96578		4	111.9	E3 ubiquitin-protein ligase NEDD4-like	Homo sapiens
GNPNAT1	GNPNAT1,GNA1	1.05915	0.0829011	0.892383	7	1000	9.96578		3	20.7	Glucosamine 6-phosphate N-acetyltransferase	Homo sapiens
ALDH7A1	ALDH7A1,ATQ1	1.05386	0.0756786	0.892383	10	1000	9.96578		5	58.5	Alpha-aminoadipic semialdehyde dehydrogenase	Homo sapiens
VPS26A	VPS26A,VPS26	1.0448	0.0632274	0.892383	12	1000	9.96578		5	38.2	Vacuolar protein sorting-associated protein 26A	Homo sapiens
OTUB1	OTUB1,OTB1,OTU1,HSPC263	1.04337	0.0612504	0.892383	31	1000	9.96578		15	31.3	Ubiquitin thioesterase OTUB1	Homo sapiens
STARD7	STARD7,GTT1	1.19168	0.252996	0.886818	9	1000	9.96578		5	43.1	StAR-related lipid transfer protein 7, mitochondrial	Homo sapiens
ASPN	ASPN,PLAP1,SLRR1C,UNQ215/PRO241	1.18164	0.240791	0.88372	12	3.8844	1.95769	0.0108983	9	43.4	Asporin	Homo sapiens
RBBP8NL	RBBP8NL,C20orf151	1.15338	0.205873	0.88372	10	1000	9.96578		5	71.4	RBBP8 N-terminal-like protein	Homo sapiens
CTSA	CTSA,PPGB	1.1331	0.180269	0.88372	9	1000	9.96578		5	54.5	Lysosomal protective protein	Homo sapiens
FGL1	FGL1,HFREP1	1.24839	0.32007	0.879238	9	1000	9.96578		4	36.4	Fibrinogen-like protein 1	Homo sapiens
GSG1L	GSG1L,UNQ5831/PRO19651	1.13286	0.179967	0.877802	9	1000	9.96578		4	36.8	Germ cell-specific gene 1-like protein	Homo sapiens
STOM	STOM,BND7,EPB72	1.07105	0.0990273	0.873386	66	3.82031	1.93369	0.0122608	32	31.7	Erythrocyte band 7 integral membrane protein	Homo sapiens
HSPD1	HSPD1,HSP60	1.0453	0.0639227	0.872713	65	1.92662	0.946069	0.0134808	25	61.1	60 kDa heat shock protein, mitochondrial	Homo sapiens
RPL27	RPL27	1.23897	0.309138	0.868818	8	1000	9.96578		3	15.8	60S ribosomal protein L27	Homo sapiens
DLST	DLST,DLTS	1.11983	0.16328	0.86872	12	1000	9.96578		5	48.8	Dihydrolipoyllysine-residue succinyltransferase component of 2-oxoglutarate dehydrogenase complex, mitochondrial	Homo sapiens
DDX17	DDX17	1.81925	0.863345	0.863462	7	1000	9.96578		3	80.3	Probable ATP-dependent RNA helicase DDX17	Homo sapiens
RPL10A	RPL10A,NEDD6	1.11309	0.154565	0.863462	15	1000	9.96578		8	24.8	60S ribosomal protein L10a	Homo sapiens
PPP2R4	PTPA,PPP2R4	1.15621	0.209403	0.863381	10	1000	9.96578		5	40.7	Serine/threonine-protein phosphatase 2A activator	Homo sapiens
HSPB6	HSPB6	1.17448	0.232021	0.857262	10	1000	9.96578		4	17.1	Heat shock protein beta-6	Homo sapiens
MYO1G	MYO1G,HA2	1.24905	0.320827	0.849676	8	1000	9.96578		3	116.4	Unconventional myosin-Ig	Homo sapiens
NRP2	NRP2,VEGF165R2	1.09547	0.131549	0.849676	19	1000	9.96578		23	104.9	Neuropilin-2	Homo sapiens
PYGO2	PYGO2,PP7910	1.08066	0.111918	0.848279	9	1000	9.96578		4	41.2	Pygopus homolog 2	Homo sapiens
PGM1	PGM1	1.29707	0.375254	0.844531	9	1000	9.96578		11	61.4	Phosphoglucomutase-1	Homo sapiens
ARG1	ARG1	1.19438	0.256267	0.844531	14	1000	9.96578		8	34.7	Arginase-1	Homo sapiens
EFEMP2	EFEMP2,FBLN4,UNQ200/PRO226	1.07212	0.100467	0.841668	45	2.13217	1.09232	6.76881e-05	25	49.4	EGF-containing fibulin-like extracellular matrix protein 2	Homo sapiens
PDIA6	PDIA6,ERP5,P5,TXNDC7	1.09892	0.136088	0.841668	8	1000	9.96578		5	48.1	Protein disulfide-isomerase A6	Homo sapiens
AFF2	AFF2,FMR2,OX19	2.21895	1.14988	0.83864	9	1000	9.96578		5	144.8	AF4/FMR2 family member 2	Homo sapiens
GOLGA7	GOLGA7,GCP16,HDCKB03P,HSPC041	1.11701	0.159637	0.836576	21	1000	9.96578		12	15.8	Golgin subfamily A member 7	Homo sapiens
RMND1	RMND1,C6orf96	1.2997	0.378177	0.819461	9	1000	9.96578		4	51.6	Required for meiotic nuclear division protein 1 homolog	Homo sapiens
LAMB2	LAMB2,LAMS	1.01763	0.025217	0.819444	278	1.99473	0.996194	4.21961e-10	114	196	Laminin subunit beta-2	Homo sapiens
SLC39A10	SLC39A10,KIAA1265,ZIP10	1.18797	0.248503	0.819444	9	1000	9.96578		4	94.1	Zinc transporter ZIP10	Homo sapiens
PPFIBP1	PPFIBP1,KIAA1230	1.08005	0.111103	0.816661	19	1000	9.96578		9	114	Liprin-beta-1	Homo sapiens
PIP4K2C	PIP4K2C,PIP5K2C	1.42753	0.513523	0.816459	5	1000	9.96578		3	47.3	Phosphatidylinositol 5-phosphate 4-kinase type-2 gamma	Homo sapiens
NQO1	NQO1,DIA4,NMOR1	1.24724	0.318735	0.816459	22	1000	9.96578		13	30.9	NAD(P)H dehydrogenase [quinone] 1	Homo sapiens
RPL31	RPL31	1.10035	0.137968	0.813823	7	1000	9.96578		3	14.5	60S ribosomal protein L31	Homo sapiens
GSS	GSS	1.08794	0.121602	0.813823	16	1000	9.96578		13	52.4	Glutathione synthetase	Homo sapiens
BLMH	BLMH	1.20013	0.263195	0.808848	10	1000	9.96578		5	52.6	Bleomycin hydrolase	Homo sapiens
PDE5A	PDE5A,PDE5	1.28752	0.36459	0.808821	16	1000	9.96578		13	100	cGMP-specific 3',5'-cyclic phosphodiesterase	Homo sapiens
CLTA	CLTA	1.23387	0.303187	0.808821	11	1000	9.96578		6	27.1	Clathrin light chain A	Homo sapiens
TENM3	TENM3,KIAA1455,ODZ3,TNM3	1.17754	0.235779	0.808821	10	1000	9.96578		4	301	Teneurin-3	Homo sapiens
ME1	ME1	1.06277	0.0878247	0.808821	30	1000	9.96578		15	64.1	NADP-dependent malic enzyme	Homo sapiens
PCDH15	PCDH15,USH1F	1.65702	0.728591	0.806211	8	1000	9.96578		5	216.1	Protocadherin-15	Homo sapiens
AOC3	AOC3,VAP1	1.8792	0.910115	0.80329	7	1000	9.96578		3	84.6	Membrane primary amine oxidase	Homo sapiens
CTSK	CTSK,CTSO,CTSO2	1.19583	0.258007	0.801365	18	1000	9.96578		21	37	Cathepsin K	Homo sapiens
PSME4	PSME4,KIAA0077	1.33954	0.421738	0.800557	9	1000	9.96578		4	211.3	Proteasome activator complex subunit 4	Homo sapiens
FRMD6	FRMD6,C14orf31	1.12675	0.172174	0.788165	12	1000	9.96578		7	72	FERM domain-containing protein 6	Homo sapiens
GNG2	GNG2	1.22655	0.294612	0.786979	10	1000	9.96578		5	7.9	Guanine nucleotide-binding protein G(I)/G(S)/G(O) subunit gamma-2	Homo sapiens
POSTN	POSTN,OSF2	1.0761	0.105815	0.785552	52	18.6769	4.22318	0.00600054	13	93.3	Periostin	Homo sapiens
RP2	RP2	1.23277	0.301903	0.780739	17	1000	9.96578		8	39.6	Protein XRP2	Homo sapiens
RPLP2	RPLP2,D11S2243E,RPP2	1.09022	0.124615	0.780739	40	1000	9.96578		20	11.7	60S acidic ribosomal protein P2	Homo sapiens
PTPRF	PTPRF,LAR	1.0828	0.114769	0.779524	36	1000	9.96578		21	212.9	Receptor-type tyrosine-protein phosphatase F	Homo sapiens
NID2	NID2	1.02402	0.0342375	0.778574	292	7.58219	2.92261	3.80202e-19	82	151.3	Nidogen-2	Homo sapiens
PRKCDBP	PRKCDBP,SRBC	1.65512	0.726936	0.778574	13	1000	9.96578		10	27.7	Caveolae-associated protein 3	Homo sapiens
CHST3	CHST3	1.33357	0.415294	0.778574	7	1000	9.96578		3	54.7	Carbohydrate sulfotransferase 3	Homo sapiens
FAM200B	FAM200B,C4orf53	1.11881	0.161963	0.773115	10	1000	9.96578		5	76	Protein FAM200B	Homo sapiens
FZD7	FZD7	1.33416	0.415935	0.767282	8	1000	9.96578		4	63.6	Frizzled-7	Homo sapiens
HSPH1	HSPH1,HSP105,HSP110,KIAA0201	1.21234	0.277794	0.766032	11	1000	9.96578		6	96.9	Heat shock protein 105 kDa	Homo sapiens
EPHX2	EPHX2	1.61711	0.69342	0.760968	7	1000	9.96578		4	62.6	Bifunctional epoxide hydrolase 2	Homo sapiens
CHP1	CHP1,CHP	1.30562	0.384735	0.760873	8	1000	9.96578		4	22.5	Calcineurin B homologous protein 1	Homo sapiens
GLRX3	GLRX3,PICOT,TXNL2,HUSSY-22	1.09844	0.135451	0.75657	8	1000	9.96578		5	37.4	Glutaredoxin-3	Homo sapiens
VDAC3	VDAC3	1.19177	0.253104	0.755813	13	1000	9.96578		7	30.7	Voltage-dependent anion-selective channel protein 3	Homo sapiens
ATP1B3	ATP1B3	1.16313	0.21801	0.750707	29	1000	9.96578		14	31.5	Sodium/potassium-transporting ATPase subunit beta-3	Homo sapiens
PIP	PIP,GCDFP15,GPIP4	1.17763	0.235881	0.739398	15	1000	9.96578		9	16.6	Prolactin-inducible protein	Homo sapiens
SUCO	SUCO,C1orf9,CH1,OPT,SLP1	1.76498	0.819649	0.738672	10	1000	9.96578		5	139.4	SUN domain-containing ossification factor	Homo sapiens
USP14	USP14,TGT	1.08465	0.117228	0.732892	23	1000	9.96578		13	56.1	Ubiquitin carboxyl-terminal hydrolase 14	Homo sapiens
RPL8	RPL8	1.19626	0.258531	0.72947	9	1000	9.96578		6	28	60S ribosomal protein L8	Homo sapiens
HSPA13	HSPA13,STCH	1.09792	0.134772	0.728982	52	2.1552	1.10782	0.00267782	17	51.9	Heat shock 70 kDa protein 13	Homo sapiens
SLC25A3	SLC25A3,PHC,OK/SW-cl.48	1.5378	0.620869	0.728435	14	1000	9.96578		8	40.1	Phosphate carrier protein, mitochondrial	Homo sapiens
GSTP1	GSTP1,FAEES3,GST3	1.09781	0.13463	0.72695	39	19.1419	4.25867	0.00203637	10	23.4	Glutathione S-transferase P	Homo sapiens
PRDX3	PRDX3,AOP1	1.24518	0.316351	0.72695	20	1000	9.96578		9	27.7	Thioredoxin-dependent peroxide reductase, mitochondrial	Homo sapiens
PGM3	PGM3,AGM1	1.14478	0.195072	0.72695	17	1000	9.96578		11	59.9	Phosphoacetylglucosamine mutase	Homo sapiens
CFAP97	CFAP97,KIAA1430	1.5106	0.595119	0.725546	8	1000	9.96578		5	59.5	Cilia- and flagella-associated protein 97	Homo sapiens
CDC42BPB	CDC42BPB,KIAA1124	1.22764	0.295892	0.725546	10	1000	9.96578		4	194.3	Serine/threonine-protein kinase MRCK beta	Homo sapiens
ACOT7	ACOT7,BACH	1.07665	0.10655	0.725546	26	1000	9.96578		13	41.8	Cytosolic acyl coenzyme A thioester hydrolase	Homo sapiens
MTAP	MTAP,MSAP	1.20622	0.270499	0.724809	10	1000	9.96578		5	31.2	S-methyl-5'-thioadenosine phosphorylase	Homo sapiens
RAB11B	RAB11B,YPT3	1.17359	0.230933	0.724563	20	1000	9.96578		10	24.5	Ras-related protein Rab-11B	Homo sapiens
COLEC10	COLEC10,CLL1,UNQ366/PRO702	1.15016	0.201833	0.724563	19	1000	9.96578		9	30.7	Collectin-10	Homo sapiens
UBAC2	UBAC2,PHGDHL1,PSEC0110	1.36114	0.444816	0.721134	8	1000	9.96578		5	39	Ubiquitin-associated domain-containing protein 2	Homo sapiens
CTTN	CTTN,EMS1	1.22181	0.289021	0.719739	17	1000	9.96578		10	61.6	Src substrate cortactin	Homo sapiens
RBP1	RBP1,CRBP1	2.0184	1.01321	0.717551	9	1000	9.96578		4	15.9	Retinol-binding protein 1	Homo sapiens
CENPP	CENPP	1.87208	0.904639	0.717551	9	1000	9.96578		4	33.2	Centromere protein P	Homo sapiens
C1QTNF3	C1QTNF3,CTRP3,UNQ753/PRO1484	1.37153	0.45579	0.717551	10	1000	9.96578		10	27	Complement C1q tumor necrosis factor-related protein 3	Homo sapiens
GGCT	GGCT,C7orf24,CRF21	1.52377	0.607643	0.713577	12	1000	9.96578		8	21	Gamma-glutamylcyclotransferase	Homo sapiens
SLC25A6	SLC25A6,ANT3,CDABP0051	1.52562	0.6094	0.713378	8	1000	9.96578		3	32.9	ADP/ATP translocase 3	Homo sapiens
IPO7	IPO7,RANBP7	1.11354	0.155155	0.713378	32	1000	9.96578		17	119.5	Importin-7	Homo sapiens
CSNK2B	CSNK2B,CK2N,G5A	1.56149	0.642926	0.712652	6	1000	9.96578		3	24.9	Casein kinase II subunit beta	Homo sapiens
F2	F2	1.20033	0.26343	0.707755	19	1000	9.96578		9	70	Prothrombin	Homo sapiens
NAPRT1	NAPRT,FHIP,NAPRT1	2.15391	1.10696	0.704965	6	1000	9.96578		3	57.6	Nicotinate phosphoribosyltransferase	Homo sapiens
DYNC1LI2	DYNC1LI2,DNCLI2,LIC2	1.15821	0.211895	0.704295	17	1000	9.96578		10	54.1	Cytoplasmic dynein 1 light intermediate chain 2	Homo sapiens
C1orf198	C1orf198	2.16243	1.11265	0.699642	7	1000	9.96578		5	36.3	Uncharacterized protein C1orf198	Homo sapiens
TCEB1	ELOC,TCEB1	1.15984	0.213928	0.698033	9	1000	9.96578		5	12.5	Elongin-C	Homo sapiens
IMPDH2	IMPDH2,IMPD2	1.46426	0.550171	0.696566	11	1000	9.96578		5	55.8	Inosine-5'-monophosphate dehydrogenase 2	Homo sapiens
STX7	STX7	1.32834	0.409624	0.688217	9	1000	9.96578		8	29.8	Syntaxin-7	Homo sapiens
NEDD4	NEDD4,KIAA0093,NEDD4-1,PIG53	1.29691	0.375074	0.68635	11	1000	9.96578		5	149.1	E3 ubiquitin-protein ligase NEDD4	Homo sapiens
PLXND1	PLXND1,KIAA0620	1.21715	0.28351	0.680711	6	1000	9.96578		3	212	Plexin-D1	Homo sapiens
ATP6V1E1	ATP6V1E1,ATP6E,ATP6E2	1.4531	0.539129	0.675843	9	1000	9.96578		5	26.1	V-type proton ATPase subunit E 1	Homo sapiens
PFAS	PFAS,KIAA0361	1.3451	0.427711	0.675828	14	1000	9.96578		7	144.7	Phosphoribosylformylglycinamidine synthase	Homo sapiens
CASP14	CASP14	1.24058	0.311017	0.675828	28	1000	9.96578		13	27.7	Caspase-14	Homo sapiens
YES1	YES1,YES	1.18543	0.245412	0.675828	14	1000	9.96578		8	60.8	Tyrosine-protein kinase Yes	Homo sapiens
UFM1	UFM1,C13orf20,BM-002	1.56201	0.643403	0.672236	9	1000	9.96578		5	9.1	Ubiquitin-fold modifier 1	Homo sapiens
PSMB4	PSMB4,PROS26	1.22518	0.292993	0.672236	32	1000	9.96578		21	29.2	Proteasome subunit beta type-4	Homo sapiens
C1RL	C1RL,C1RL1,C1RLP,CLSPA	1.91143	0.934653	0.672204	7	1000	9.96578		4	53.5	Complement C1r subcomponent-like protein	Homo sapiens
ITIH5	ITIH5,KIAA1953,PP14776,UNQ311/PRO354	1.0657	0.0917984	0.669071	124	1000	9.96578		66	104.6	Inter-alpha-trypsin inhibitor heavy chain H5	Homo sapiens
TALDO1	TALDO1,TAL,TALDO,TALDOR	1.21766	0.284109	0.664083	8	1000	9.96578		4	37.5	Transaldolase	Homo sapiens
MT-CO2	MT-CO2,COII,COX2,COXII,MTCO2	1.25037	0.322354	0.660398	7	1000	9.96578		3	25.6	Cytochrome c oxidase subunit 2	Homo sapiens
DSC1	DSC1,CDHF1	1.44658	0.532645	0.645988	13	1000	9.96578		9	100	Desmocollin-1	Homo sapiens
BMPER	BMPER,KIAA1965	1.81098	0.85677	0.645311	9	1000	9.96578		4	76	BMP-binding endothelial regulator protein	Homo sapiens
ARHGAP1	ARHGAP1,CDC42GAP,RHOGAP1	1.20051	0.263642	0.644987	35	1000	9.96578		15	50.4	Rho GTPase-activating protein 1	Homo sapiens
AQP1	AQP1,CHIP28	3.02111	1.59508	0.643993	6	1000	9.96578		3	28.5	Aquaporin-1	Homo sapiens
DBN1	DBN1,D0S117E	1.18946	0.250308	0.643993	21	1000	9.96578		10	71.4	Drebrin	Homo sapiens
HPX	HPX	1.20866	0.273404	0.643707	9	1000	9.96578		5	51.7	Hemopexin	Homo sapiens
ZFAT	ZFAT,KIAA1485,ZFAT1,ZNF406	1.55895	0.640571	0.639239	8	1000	9.96578		5	139	Zinc finger protein ZFAT	Homo sapiens
ETFA	ETFA	1.54064	0.623532	0.637405	8	1000	9.96578		3	35.1	Electron transfer flavoprotein subunit alpha, mitochondrial	Homo sapiens
AFP	AFP,HPAFP	1.21877	0.28543	0.633572	10	3.37362	1.7543	0.0104702	9	68.7	Alpha-fetoprotein	Homo sapiens
DCTN4	DCTN4	1.25643	0.329327	0.629058	8	1000	9.96578		4	52.3	Dynactin subunit 4	Homo sapiens
ANXA7	ANXA7,ANX7,SNX,OK/SW-cl.95	1.14469	0.194954	0.628675	19	1000	9.96578		10	52.7	Annexin A7	Homo sapiens
ATP1A1	ATP1A1	1.13411	0.181566	0.623009	69	1.53975	0.622697	0.0231517	19	112.9	Sodium/potassium-transporting ATPase subunit alpha-1	Homo sapiens
ABCC1	ABCC1,MRP,MRP1	1.35103	0.434064	0.621008	15	1000	9.96578		7	171.6	Multidrug resistance-associated protein 1	Homo sapiens
SCIN	SCIN,KIAA1905	1.75337	0.810129	0.620217	10	1000	9.96578		5	80.5	Adseverin	Homo sapiens
IGF2R	IGF2R,MPRI	1.37987	0.464532	0.619608	19	4.77234	2.2547	0.00532639	11	274.4	Cation-independent mannose-6-phosphate receptor	Homo sapiens
MTPN	MTPN	1.78316	0.834439	0.617559	10	5.28997	2.40326	0.00519268	10	12.9	Myotrophin	Homo sapiens
GOT2	GOT2,KYAT4	1.8084	0.854713	0.617559	9	1000	9.96578		5	47.5	Aspartate aminotransferase, mitochondrial	Homo sapiens
GSTO1	GSTO1,GSTTLP28	1.16591	0.221461	0.615908	32	1000	9.96578		16	27.6	Glutathione S-transferase omega-1	Homo sapiens
MIA	MIA	1.46317	0.549093	0.615621	9	1000	9.96578		5	14.5	Melanoma-derived growth regulatory protein	Homo sapiens
TRRAP	TRRAP,PAF400	1.49873	0.583737	0.613721	8	1000	9.96578		5	437.6	Transformation/transcription domain-associated protein	Homo sapiens
CCM2	CCM2,C7orf22,PP10187	1.5958	0.674276	0.613249	12	1000	9.96578		12	48.8	Cerebral cavernous malformations 2 protein	Homo sapiens
KTN1	KTN1,CG1,KIAA0004	1.40877	0.494437	0.610754	10	1000	9.96578		5	156.3	Kinectin	Homo sapiens
PCDHGC3	PCDHGC3,PCDH2	1.39364	0.478862	0.610754	10	1000	9.96578		7	101.1	Protocadherin gamma-C3	Homo sapiens
SERINC5	SERINC5,C5orf12	1.40717	0.492798	0.609706	10	1000	9.96578		5	47	Serine incorporator 5	Homo sapiens
PPID	PPID,CYP40,CYPD	1.45447	0.540494	0.608878	8	1000	9.96578		4	40.8	Peptidyl-prolyl cis-trans isomerase D	Homo sapiens
IL1RAP	IL1RAP,C3orf13,IL1R3	1.22734	0.29554	0.608878	10	1000	9.96578		5	65.4	Interleukin-1 receptor accessory protein	Homo sapiens
S100A12	S100A12	1.61553	0.692005	0.608356	9	1000	9.96578		5	10.6	Protein S100-A12	Homo sapiens
QPCT	QPCT	1.41753	0.503376	0.607532	10	1000	9.96578		5	40.9	Glutaminyl-peptide cyclotransferase	Homo sapiens
CRTAP	CRTAP,CASP	2.03956	1.02826	0.603962	8	1000	9.96578		5	46.6	Cartilage-associated protein	Homo sapiens
RPL6	RPL6,TXREB1	1.59634	0.674767	0.603962	22	1000	9.96578		12	32.7	60S ribosomal protein L6	Homo sapiens
SH3GL1	SH3GL1,CNSA1,SH3D2B	1.34324	0.425712	0.603962	12	1000	9.96578		5	41.5	Endophilin-A2	Homo sapiens
RAB3B	RAB3B	1.24998	0.32191	0.603962	25	1000	9.96578		14	24.8	Ras-related protein Rab-3B	Homo sapiens
PYGB	PYGB	1.20068	0.263853	0.603962	30	1000	9.96578		20	96.7	Glycogen phosphorylase, brain form	Homo sapiens
HGS	HGS,HRS	1.38824	0.473262	0.60055	22	1000	9.96578		21	86.2	Hepatocyte growth factor-regulated tyrosine kinase substrate	Homo sapiens
ARF4	ARF4,ARF2	1.25627	0.329151	0.591713	28	1000	9.96578		12	20.5	ADP-ribosylation factor 4	Homo sapiens
HSPA4	HSPA4,APG2	1.13412	0.181579	0.591713	51	1000	9.96578		27	94.3	Heat shock 70 kDa protein 4	Homo sapiens
PDGFRA	PDGFRA,PDGFR2,RHEPDGFRA	1.19007	0.251046	0.59157	13	1000	9.96578		9	122.7	Platelet-derived growth factor receptor alpha	Homo sapiens
GNA13	GNA13	1.19007	0.251052	0.582468	31	1000	9.96578		20	44	Guanine nucleotide-binding protein subunit alpha-13	Homo sapiens
FAM129A	FAM129A,C1orf24,NIBAN,GIG39	1.13999	0.189018	0.582468	58	1000	9.96578		29	103.1	Protein Niban	Homo sapiens
COL6A2	COL6A2	1.08131	0.112779	0.566139	182	3.65348	1.86927	1.46e-11	120	108.6	Collagen alpha-2(VI) chain	Homo sapiens
EFR3A	EFR3A,KIAA0143	1.31724	0.39752	0.564848	11	1000	9.96578		7	92.9	Protein EFR3 homolog A	Homo sapiens
ARHGDIA	ARHGDIA,GDIA1	1.30628	0.38546	0.558023	9	1000	9.96578		9	23.2	Rho GDP-dissociation inhibitor 1	Homo sapiens
FBN1	FBN1,FBN	1.21031	0.275378	0.557823	52	2.4729	1.3062	0.00661805	23	312.2	Fibrillin-1	Homo sapiens
AKAP9	AKAP9,AKAP350,AKAP450,KIAA0803	1.31884	0.399272	0.557823	10	1000	9.96578		5	453.7	A-kinase anchor protein 9	Homo sapiens
ATP6AP1	ATP6AP1,ATP6IP1,ATP6S1,VATPS1,XAP3	2.97864	1.57466	0.555761	7	1000	9.96578		4	52	V-type proton ATPase subunit S1	Homo sapiens
MUM1	MUM1,EXPAND1	2.00391	1.00282	0.551161	10	1000	9.96578		5	78.6	PWWP domain-containing protein MUM1	Homo sapiens
PSAT1	PSAT1,PSA	1.1658	0.221321	0.548821	33	2.40199	1.26423	0.0103225	7	40.4	Phosphoserine aminotransferase	Homo sapiens
DCD	DCD,AIDD,DSEP	1.79937	0.847491	0.548821	9	1000	9.96578		5	11.3	Dermcidin	Homo sapiens
NAGK	NAGK	1.16924	0.225568	0.548821	10	1000	9.96578		6	37.4	N-acetyl-D-glucosamine kinase	Homo sapiens
WASF2	WASF2,WAVE2	1.98716	0.990711	0.544428	8	1000	9.96578		4	54.3	Wiskott-Aldrich syndrome protein family member 2	Homo sapiens
IFT74	IFT74,CCDC2,CMG1	4.57345	2.19328	0.538376	7	1000	9.96578		3	69.2	Intraflagellar transport protein 74 homolog	Homo sapiens
CAST	CAST	2.24627	1.16753	0.530627	8	1000	9.96578		5	76.6	Calpastatin	Homo sapiens
CALM1	CALM1,CALM,CAM,CAM1	1.65387	0.725844	0.529796	8	1000	9.96578		5	16.8	Calmodulin-1	Homo sapiens
SMS	SMS	1.83292	0.874143	0.526306	9	1000	9.96578		3	41.3	Spermine synthase	Homo sapiens
STEAP3	STEAP3,TSAP6	1.37582	0.460288	0.52398	11	1000	9.96578		5	54.6	Metalloreductase STEAP3	Homo sapiens
ATP5C1	ATP5F1C,ATP5C,ATP5C1,ATP5CL1	2.52596	1.33683	0.52379	11	1000	9.96578		5	33	ATP synthase subunit gamma, mitochondrial	Homo sapiens
SH2B1	SH2B1,KIAA1299,SH2B	1.68536	0.753055	0.508041	10	1000	9.96578		5	79.4	SH2B adapter protein 1	Homo sapiens
IQGAP3	IQGAP3	1.26853	0.343154	0.506325	14	1000	9.96578		9	184.7	Ras GTPase-activating-like protein IQGAP3	Homo sapiens
VPRBP	VPRBP,DCAF1,KIAA0800,RIP	1.5404	0.623302	0.505724	14	1000	9.96578		8	169	DDB1- and CUL4-associated factor 1	Homo sapiens
TOM1	TOM1	1.24484	0.31596	0.503791	20	1000	9.96578		10	53.8	Target of Myb protein 1	Homo sapiens
SVIP	SVIP	6.22376	2.63779	0.50335	6	1000	9.96578		3	8.4	Small VCP/p97-interacting protein	Homo sapiens
DAB2	DAB2,DOC2	1.28736	0.364416	0.50335	29	1000	9.96578		12	82.4	Disabled homolog 2	Homo sapiens
PTPRG	PTPRG,PTPG	1.21258	0.278084	0.497166	12	1000	9.96578		14	162	Receptor-type tyrosine-protein phosphatase gamma	Homo sapiens
BSG	BSG,UNQ6505/PRO21383	1.22433	0.291993	0.491259	54	2.23533	1.16049	0.00866463	27	42.2	Basigin	Homo sapiens
XYLT2	XYLT2,XT2,UNQ3058/PRO9878	2.02935	1.02102	0.49097	7	1000	9.96578		3	96.8	Xylosyltransferase 2	Homo sapiens
MYO1D	MYO1D,KIAA0727	1.11011	0.150701	0.490089	157	2.17946	1.12397	0.0496645	23	116.2	Unconventional myosin-Id	Homo sapiens
PCOLCE	PCOLCE,PCPE1	1.13588	0.183816	0.490089	65	3.52911	1.81931	0.00039364	38	48	Procollagen C-endopeptidase enhancer 1	Homo sapiens
VDAC2	VDAC2	1.31216	0.391941	0.486311	25	1000	9.96578		10	31.6	Voltage-dependent anion-selective channel protein 2	Homo sapiens
IGHG1	IGHG1	1.45165	0.537691	0.484599	13	1000	9.96578		7	36.1	Immunoglobulin heavy constant gamma 1	Homo sapiens
TBRG4	TBRG4,CPR2,FASTKD4,KIAA0948	2.52359	1.33548	0.477396	8	1000	9.96578		5	70.7	Protein TBRG4	Homo sapiens
NECAP2	NECAP2	1.57951	0.659479	0.476806	6	1000	9.96578		3	28.3	Adaptin ear-binding coat-associated protein 2	Homo sapiens
GSTM3	GSTM3,GST5	1.30344	0.382328	0.473771	8	1000	9.96578		4	26.6	Glutathione S-transferase Mu 3	Homo sapiens
MYO1H	MYO1H	5.51015	2.46209	0.472492	8	1000	9.96578		4	119	Unconventional myosin-Ih	Homo sapiens
FAM20C	FAM20C,DMP4	3.06686	1.61676	0.455731	11	1.68527	0.752977	0.00797926	10	66.2	Extracellular serine/threonine protein kinase FAM20C	Homo sapiens
HSPG2	HSPG2	1.05677	0.0796623	0.449113	868	6.70899	2.7461	2.96897e-35	280	468.8	Basement membrane-specific heparan sulfate proteoglycan core protein	Homo sapiens
ALMS1	ALMS1,KIAA0328	5.79887	2.53577	0.449113	9	1000	9.96578		5	461	Alstrom syndrome protein 1	Homo sapiens
TAOK3	TAOK3,DPK,JIK,KDS,MAP3K18	1.41226	0.498008	0.447648	10	1000	9.96578		5	105.4	Serine/threonine-protein kinase TAO3	Homo sapiens
MAN2A1	MAN2A1,MANA2	1.69317	0.759728	0.442577	9	1000	9.96578		4	131.1	Alpha-mannosidase 2	Homo sapiens
COPS6	COPS6,CSN6,HVIP	1.53859	0.621609	0.442577	16	1000	9.96578		7	36.2	COP9 signalosome complex subunit 6	Homo sapiens
RPL5	RPL5,MSTP030	1.39068	0.475789	0.442577	14	125.694	6.97378		6	34.4	60S ribosomal protein L5	Homo sapiens
DOCK10	DOCK10,KIAA0694,ZIZ3	2.93724	1.55446	0.440869	7	1000	9.96578		3	249.5	Dedicator of cytokinesis protein 10	Homo sapiens
PLXNB2	PLXNB2,KIAA0315	1.09206	0.127054	0.440802	145	1.67452	0.743748	0.00362438	74	205.1	Plexin-B2	Homo sapiens
VWA1	VWA1	1.66547	0.735931	0.440802	9	1000	9.96578		5	46.8	von Willebrand factor A domain-containing protein 1	Homo sapiens
NBEAL2	NBEAL2,KIAA0540,UNQ253/PRO290	1.35964	0.443227	0.440802	17	1000	9.96578		12	302.5	Neurobeachin-like protein 2	Homo sapiens
NME2	NME2,NM23B	1.70038	0.765857	0.42951	7	1000	9.96578		4	17.3	Nucleoside diphosphate kinase B	Homo sapiens
CKM	CKM,CKMM	1.56058	0.642085	0.42951	9	1000	9.96578		5	43.1	Creatine kinase M-type	Homo sapiens
TNXB	TNXB,HXBL,TNX,TNXB1,TNXB2,XB	1.05962	0.0835466	0.428091	679	3.739	1.90265	1.24272e-23	199	458.2	Tenascin-X	Homo sapiens
NAP1L4	NAP1L4,NAP2	1.61775	0.693989	0.428091	10	1000	9.96578		5	42.8	Nucleosome assembly protein 1-like 4	Homo sapiens
CRKL	CRKL	1.21537	0.281391	0.425721	10	1000	9.96578		5	33.8	Crk-like protein	Homo sapiens
PDCD1LG2	PDCD1LG2,B7DC,CD273,PDCD1L2,PDL2	2.73812	1.45319	0.424242	7	1000	9.96578		9	31	Programmed cell death 1 ligand 2	Homo sapiens
CS	CS	1.29203	0.369645	0.419546	9	1000	9.96578		4	51.7	Citrate synthase, mitochondrial	Homo sapiens
GALNT2	GALNT2	2.40203	1.26425	0.417395	8	1000	9.96578		4	64.7	Polypeptide N-acetylgalactosaminyltransferase 2	Homo sapiens
APOC2	APOC2,APC2	1.4593	0.545275	0.41374	9	1000	9.96578		5	11.3	Apolipoprotein C-II	Homo sapiens
LPL	LPL,LIPD	2.22688	1.15502	0.407628	7	1000	9.96578		3	53.2	Lipoprotein lipase	Homo sapiens
CHST2	CHST2,GN6ST	1.70461	0.769442	0.401641	9	1000	9.96578		5	57.9	Carbohydrate sulfotransferase 2	Homo sapiens
S100A9	S100A9,CAGB,CFAG,MRP14	1.32452	0.405473	0.400512	53	1000	9.96578		26	13.2	Protein S100-A9	Homo sapiens
COL16A1	COL16A1,FP1572	1.53367	0.616987	0.387771	29	1000	9.96578		17	157.8	Collagen alpha-1(XVI) chain	Homo sapiens
GCLC	GCLC,GLCL,GLCLC	1.67165	0.741269	0.385009	16	1000	9.96578		9	72.8	Glutamate--cysteine ligase catalytic subunit	Homo sapiens
FKBP4	FKBP4,FKBP52	1.50545	0.590198	0.384407	15	1000	9.96578		7	51.8	Peptidyl-prolyl cis-trans isomerase FKBP4	Homo sapiens
LRP6	LRP6	2.83116	1.50139	0.384295	8	1000	9.96578		5	180.4	Low-density lipoprotein receptor-related protein 6	Homo sapiens
ZCCHC6	TUT7,HS2,KIAA1711,ZCCHC6	3.66712	1.87465	0.368469	6	1000	9.96578		4	171.2	Terminal uridylyltransferase 7	Homo sapiens
HYDIN	HYDIN,HYDIN1,KIAA1864	2.08585	1.06064	0.367236	9	1000	9.96578		5	575.9	Hydrocephalus-inducing protein homolog	Homo sapiens
SLC1A4	SLC1A4,ASCT1,SATT	1.32408	0.404986	0.366325	45	1000	9.96578		24	55.7	Neutral amino acid transporter A	Homo sapiens
SERINC1	SERINC1,KIAA1253,TDE1L,TDE2,UNQ396/PRO732	2.72434	1.44591	0.358156	7	1000	9.96578		3	50.5	Serine incorporator 1	Homo sapiens
CTHRC1	CTHRC1,UNQ762/PRO1550	2.99653	1.58329	0.357989	13	1000	9.96578		13	26.2	Collagen triple helix repeat-containing protein 1	Homo sapiens
SLC3A2	SLC3A2,MDU1	1.17387	0.231269	0.342791	136	5.53474	2.46852	4.10075e-12	49	68	4F2 cell-surface antigen heavy chain	Homo sapiens
TGFBR3	TGFBR3	1.47615	0.561838	0.338988	16	1000	9.96578		8	93.5	Transforming growth factor beta receptor type 3	Homo sapiens
COL1A2	COL1A2	1.0742	0.103267	0.333429	399	1.80658	0.853261	7.43827e-08	274	129.3	Collagen alpha-2(I) chain	Homo sapiens
ANGPTL6	ANGPTL6,AGF,ARP5,UNQ152/PRO178	1.75825	0.814142	0.331318	11	1000	9.96578		6	51.7	Angiopoietin-related protein 6	Homo sapiens
STAM2	STAM2,HBP	1.73458	0.79459	0.331318	16	1000	9.96578		9	58.2	Signal transducing adapter molecule 2	Homo sapiens
PLCB3	PLCB3	1.42411	0.510064	0.325884	18	1000	9.96578		8	138.8	1-phosphatidylinositol 4,5-bisphosphate phosphodiesterase beta-3	Homo sapiens
PFKP	PFKP,PFKF	1.2676	0.342098	0.317478	59	1000	9.96578		34	85.6	ATP-dependent 6-phosphofructokinase, platelet type	Homo sapiens
MPP6	MPP6,VAM1	2.24896	1.16925	0.308188	10	1000	9.96578		6	61.1	MAGUK p55 subfamily member 6	Homo sapiens
PLAT	PLAT	7.13198	2.8343	0.302207	7	1000	9.96578		5	62.9	Tissue-type plasminogen activator	Homo sapiens
SNRPD3	SNRPD3	2.39909	1.26249	0.294378	8	1000	9.96578		5	13.9	Small nuclear ribonucleoprotein Sm D3	Homo sapiens
ETFB	ETFB,FP585	4.59168	2.19902	0.291767	9	1000	9.96578		4	27.8	Electron transfer flavoprotein subunit beta	Homo sapiens
DIMT1	DIMT1,DIMT1L,HUSSY-05	2.19299	1.1329	0.288118	9	1000	9.96578		4	35.2	Probable dimethyladenosine transferase	Homo sapiens
GYPC	GYPC,GLPC,GPC	1.37852	0.463121	0.280782	7	1000	9.96578		3	13.8	Glycophorin-C	Homo sapiens
APOC3	APOC3	2.68321	1.42396	0.278839	9	2.91765	1.54481	0.0153081	10	10.9	Apolipoprotein C-III	Homo sapiens
CYB5A	CYB5A,CYB5	1.25739	0.330435	0.277366	7	1000	9.96578		3	15.3	Cytochrome b5	Homo sapiens
RRM1	RRM1,RR1	1.62498	0.700426	0.265411	9	1000	9.96578		6	90.1	Ribonucleoside-diphosphate reductase large subunit	Homo sapiens
BROX	BROX,BROFTI,C1orf58	1.67621	0.745202	0.261338	26	1000	9.96578		14	46.5	BRO1 domain-containing protein BROX	Homo sapiens
ERBB2IP	ERBB2IP,ERBIN,KIAA1225,LAP2	1.5108	0.595309	0.259275	22	1000	9.96578		19	158.3	Erbin	Homo sapiens
DAG1	DAG1	1.53845	0.621473	0.258521	14	1000	9.96578		18	97.4	Dystroglycan	Homo sapiens
SCRIB	SCRIB,CRIB1,KIAA0147,LAP4,SCRB1,VARTUL	1.36108	0.444756	0.243246	11	1000	9.96578		7	174.9	Protein scribble homolog	Homo sapiens
BLVRB	BLVRB,FLR	1.66375	0.73444	0.241456	22	1000	9.96578		11	22.1	Flavin reductase (NADPH)	Homo sapiens
GNAQ	GNAQ,GAQ	1.60672	0.684119	0.241204	11	1000	9.96578		7	42.1	Guanine nucleotide-binding protein G(q) subunit alpha	Homo sapiens
THAP5	THAP5	3.36394	1.75015	0.240907	8	1000	9.96578		5	45.4	THAP domain-containing protein 5	Homo sapiens
RASA3	RASA3	2.27263	1.18436	0.239328	5	1000	9.96578		3	95.7	Ras GTPase-activating protein 3	Homo sapiens
MARCKS	MARCKS,MACS,PRKCSL	2.10911	1.07664	0.22886	18	1000	9.96578		9	31.6	Myristoylated alanine-rich C-kinase substrate	Homo sapiens
COL14A1	COL14A1,UND	1.68035	0.748765	0.22886	36	1000	9.96578		25	193.5	Collagen alpha-1(XIV) chain	Homo sapiens
PYGL	PYGL	1.2907	0.368151	0.22699	78	2.62459	1.39209	0.00222637	24	97.1	Glycogen phosphorylase, liver form	Homo sapiens
NT5E	NT5E,NT5,NTE	1.14419	0.194323	0.22699	194	2.10987	1.07715	3.08105e-06	110	63.4	5'-nucleotidase	Homo sapiens
PLEKHB2	PLEKHB2,EVT2	2.02928	1.02097	0.22699	16	1000	9.96578		9	24.7	Pleckstrin homology domain-containing family B member 2	Homo sapiens
ATP1B1	ATP1B1,ATP1B	1.39757	0.48292	0.226808	28	16.2105	4.01886	0.0316167	8	35.1	Sodium/potassium-transporting ATPase subunit beta-1	Homo sapiens
LGALSL	LGALSL,GRP,HSPC159	1.9736	0.980829	0.226734	7	1000	9.96578		8	19	Galectin-related protein	Homo sapiens
NUTF2	NUTF2,NTF2	1.1932	0.254834	0.222532	16	1000	9.96578		15	14.5	Nuclear transport factor 2	Homo sapiens
FAM129B	FAM129B,C9orf88	1.22277	0.29015	0.208319	81	3.58409	1.84161	0.00746208	13	84.1	Niban-like protein 1	Homo sapiens
DDAH1	DDAH1,DDAH	1.74796	0.805673	0.206187	13	1000	9.96578		16	31.1	N(G),N(G)-dimethylarginine dimethylaminohydrolase 1	Homo sapiens
ACSL4	ACSL4,ACS4,FACL4,LACS4	1.457	0.542999	0.196912	20	1000	9.96578		11	79.2	Long-chain-fatty-acid--CoA ligase 4	Homo sapiens
S100A8	S100A8,CAGA,CFAG,MRP8	2.34736	1.23104	0.187571	18	1000	9.96578		9	10.8	Protein S100-A8	Homo sapiens
ATP6AP2	ATP6AP2,ATP6IP2,CAPER,ELDF10,HT028,MSTP009,PSEC0072	1.2578	0.330902	0.185823	25	1000	9.96578		14	39	Renin receptor	Homo sapiens
DPP4	DPP4,ADCP2,CD26	1.40268	0.48819	0.181835	47	1000	9.96578		26	88.3	Dipeptidyl peptidase 4	Homo sapiens
MATN2	MATN2,UNQ193/PRO219	1.27769	0.353533	0.177078	138	4.08474	2.03024	4.23884e-05	20	106.8	Matrilin-2	Homo sapiens
STK24	STK24,MST3,STK3	1.84589	0.884316	0.172953	10	1000	9.96578		5	49.3	Serine/threonine-protein kinase 24	Homo sapiens
AZGP1	AZGP1,ZAG,ZNGP1	1.48632	0.571746	0.171161	27	1000	9.96578		13	34.3	Zinc-alpha-2-glycoprotein	Homo sapiens
GDI2	GDI2,RABGDIB	1.28332	0.359884	0.156815	48	1.8516	0.888774	0.000452338	22	50.7	Rab GDP dissociation inhibitor beta	Homo sapiens
GNA11	GNA11,GA11	1.28429	0.360969	0.155261	38	1000	9.96578		20	42.1	Guanine nucleotide-binding protein subunit alpha-11	Homo sapiens
CHAD	CHAD,SLRR4A	2.67089	1.41732	0.154819	12	1000	9.96578		4	40.5	Chondroadherin	Homo sapiens
SRPX	SRPX,ETX1	1.44319	0.529262	0.137924	37	1000	9.96578		19	51.6	Sushi repeat-containing protein SRPX	Homo sapiens
PPIE	PPIE,CYP33	1.78172	0.833274	0.130628	8	1000	9.96578		5	33.4	Peptidyl-prolyl cis-trans isomerase E	Homo sapiens
STIP1	STIP1	1.50493	0.5897	0.129668	26	1000	9.96578		15	62.6	Stress-induced-phosphoprotein 1	Homo sapiens
NCKAP1	NCKAP1,HEM2,KIAA0587,NAP1	1.23414	0.303507	0.127247	55	1000	9.96578		27	128.8	Nck-associated protein 1	Homo sapiens
COL8A1	COL8A1,C3orf7	1.49273	0.57795	0.125574	31	1000	9.96578		16	73.4	Collagen alpha-1(VIII) chain	Homo sapiens
DDOST	DDOST,KIAA0115,OST48,OK/SW-cl.45	3.04875	1.60822	0.118846	9	1000	9.96578		5	50.8	Dolichyl-diphosphooligosaccharide--protein glycosyltransferase 48 kDa subunit	Homo sapiens
EXT2	EXT2	1.71436	0.777666	0.11147	24	1000	9.96578		15	82.3	Exostosin-2	Homo sapiens
CFD	CFD,DF,PFD	2.3415	1.22743	0.100355	18	1000	9.96578		9	27	Complement factor D	Homo sapiens
LOXL4	LOXL4,LOXC	1.79878	0.84702	0.0929098	68	1000	9.96578		46	84.5	Lysyl oxidase homolog 4	Homo sapiens
SPON1	SPON1,KIAA0762,VSGP	1.70754	0.771916	0.0929098	45	1000	9.96578		29	91	Spondin-1	Homo sapiens
TFG	TFG	1.32036	0.400927	0.0782132	9	1000	9.96578		5	43.4	Protein TFG	Homo sapiens
TAS1R2	TAS1R2,GPR71,T1R2,TR2	5.1427	2.36253	0.0672929	7	1000	9.96578		4	95.2	Taste receptor type 1 member 2	Homo sapiens
NDNF	NDNF,C4orf31,UNQ2748/PRO6487	1.79693	0.845534	0.0595585	35	1000	9.96578		20	64.7	Protein NDNF	Homo sapiens
DCTN2	DCTN2,DCTN50	1.37824	0.462827	0.0527129	43	2.67382	1.4189	0.000962353	12	44.2	Dynactin subunit 2	Homo sapiens
CP	CP	2.46596	1.30215	0.0494972	9	1000	9.96578		5	122.2	Ceruloplasmin	Homo sapiens
CD97	CD97	1.64175	0.715231	0.047873	58	4.13294	2.04717	0.000459961	22	91.9	CD97 antigen	Homo sapiens
AGRN	AGRN,AGRIN	1.15762	0.211158	0.0474077	269	7.82122	2.96739	1.7715e-20	70	217.2	Agrin	Homo sapiens
LGALS7	LGALS7,PIG1,LGALS7B	2.45982	1.29855	0.0420618	16	1000	9.96578		8	15.1	Galectin-7	Homo sapiens
TIMP3	TIMP3	1.35704	0.440466	0.0348542	19	1000	9.96578		10	24.1	Metalloproteinase inhibitor 3	Homo sapiens
LOXL1	LOXL1,LOXL	2.12373	1.0866	0.0324521	26	1000	9.96578		17	63.1	Lysyl oxidase homolog 1	Homo sapiens
PI4KA	PI4KA,PIK4,PIK4CA	1.42464	0.510598	0.0230072	25	1000	9.96578		17	236.8	Phosphatidylinositol 4-kinase alpha	Homo sapiens
KLC1	KLC1,KLC,KNS2	3.77065	1.91481	0.0224262	22	1.91175	0.934897	0.442933	10	65.3	Kinesin light chain 1	Homo sapiens
COL12A1	COL12A1,COL12A1L	1.0771	0.107155	0.0210265	1032	4.10291	2.03665	1.72231e-52	632	333.1	Collagen alpha-1(XII) chain	Homo sapiens
CDSN	CDSN	3.66738	1.87475	0.0208143	14	1000	9.96578		8	51.5	Corneodesmosin	Homo sapiens
FBLN5	FBLN5,DANCE,UNQ184/PRO210	1.40079	0.486237	0.0199093	19	1000	9.96578		10	50.2	Fibulin-5	Homo sapiens
CASK	CASK,LIN2	1.66903	0.739013	0.0191766	50	1000	9.96578		22	105.1	Peripheral plasma membrane protein CASK	Homo sapiens
GPC1	GPC1	1.29191	0.369508	0.016479	134	2.13657	1.0953	0.000462475	62	61.7	Glypican-1	Homo sapiens
CPXM2	CPXM2,CPX2,UNQ676/PRO1310	1.77326	0.826403	0.015602	45	1000	9.96578		28	85.9	Inactive carboxypeptidase-like protein X2	Homo sapiens
MME	MME,EPN	1.41689	0.502732	0.0151187	56	2.33784	1.22518	0.0566757	8	85.5	Neprilysin	Homo sapiens
ITGA4	ITGA4,CD49D	1.31049	0.390104	0.0146688	143	1.8121	0.857662	0.000476751	73	114.9	Integrin alpha-4	Homo sapiens
MYO1C	MYO1C	1.2711	0.346083	0.0142169	232	5.47424	2.45266	1.4064e-12	72	121.7	Unconventional myosin-Ic	Homo sapiens
PRELP	PRELP,SLRR2A	1.48782	0.573199	0.0124922	31	2.34159	1.22749	0.00210889	17	43.8	Prolargin	Homo sapiens
ALDH1L1	ALDH1L1,FTHFD	1.84209	0.88134	0.0120127	32	2.03518	1.02516	0.0140419	8	98.8	Cytosolic 10-formyltetrahydrofolate dehydrogenase	Homo sapiens
FAM180A	FAM180A,UNQ1940/PRO4423	3.1152	1.63932	0.0108245	16	1.54905	0.631387	0.320061	17	19.7	Protein FAM180A	Homo sapiens
ITGA5	ITGA5,FNRA	1.42072	0.506622	0.0100391	112	1.89291	0.920606	0.000308048	63	114.5	Integrin alpha-5	Homo sapiens
FBLN2	FBLN2	1.29498	0.372933	0.0095642	101	10.9866	3.45767	5.90461e-06	18	126.6	Fibulin-2	Homo sapiens
LAMC1	LAMC1,LAMB2	1.18536	0.245323	0.0093171	222	1.66959	0.739492	2.72761e-05	152	177.6	Laminin subunit gamma-1	Homo sapiens
CCBE1	CCBE1,KIAA1983,UNQ1921/PRO4395	1.6678	0.737943	0.00729987	40	1.20842	0.273128	0.399371	24	44.1	Collagen and calcium-binding EGF domain-containing protein 1	Homo sapiens
LAMA4	LAMA4	1.14072	0.189946	0.00683276	412	1.62413	0.699667	0.000235196	211	202.5	Laminin subunit alpha-4	Homo sapiens
STAM	STAM,STAM1	2.71125	1.43896	0.00585626	12	1000	9.96578		7	59.2	Signal transducing adapter molecule 1	Homo sapiens
HAS2	HAS2	3.33529	1.73781	0.00560799	23	3.63482	1.86188	0.125771	8	63.6	Hyaluronan synthase 2	Homo sapiens
CD109	CD109,CPAMD7	1.17642	0.234401	0.00468125	233	1.87142	0.904136	5.41492e-09	116	161.7	CD109 antigen	Homo sapiens
AEBP1	AEBP1,ACLP	1.67746	0.746276	0.004199	92	1000	9.96578		52	130.9	Adipocyte enhancer-binding protein 1	Homo sapiens
S100A13	S100A13	1.62266	0.698364	0.00389584	42	1000	9.96578		25	11.5	Protein S100-A13	Homo sapiens
RSU1	RSU1,RSP1	1.44547	0.531535	0.00389584	59	1000	9.96578		37	31.5	Ras suppressor protein 1	Homo sapiens
RDX	RDX	2.10705	1.07523	0.00264767	30	1000	9.96578		20	68.6	Radixin	Homo sapiens
ITGA6	ITGA6	1.31185	0.391603	0.00111812	81	1.01531	0.0219141	0.97999	13	126.6	Integrin alpha-6	Homo sapiens
EPB41L2	EPB41L2	1.52287	0.606794	0.000996676	144	1.06016	0.084287	0.849027	57	112.6	Band 4.1-like protein 2	Homo sapiens
CPNE8	CPNE8	2.32892	1.21966	0.000762658	34	1.51764	0.601825	0.0955367	8	63.1	Copine-8	Homo sapiens
SERPINE2	SERPINE2,PI7,PN1	1.24204	0.312706	0.000695418	158	1.12964	0.175865	0.409545	112	44	Glia-derived nexin	Homo sapiens
PDCD6IP	PDCD6IP,AIP1,ALIX,KIAA1375	1.29483	0.372767	0.000353079	231	1.14455	0.194784	0.477939	112	96	Programmed cell death 6-interacting protein	Homo sapiens
NRP1	NRP1,NRP,VEGF165R	1.23236	0.301418	0.000305693	258	1.79844	0.846748	1.49414e-05	133	103.1	Neuropilin-1	Homo sapiens
GAS6	GAS6,AXLLG	1.81807	0.862408	0.000276729	25	1000	9.96578		15	79.7	Growth arrest-specific protein 6	Homo sapiens
HTRA1	HTRA1,HTRA,PRSS11	1.52693	0.610637	0.000275367	93	1.24152	0.312109	0.218012	80	51.3	Serine protease HTRA1	Homo sapiens
LTBP2	LTBP2,C14orf141,LTBP3	1.86419	0.898548	7.95475e-05	33	1000	9.96578		26	195.1	Latent-transforming growth factor beta-binding protein 2	Homo sapiens
CSPG4	CSPG4,MCSP	1.13786	0.186323	1.43548e-05	464	1.63046	0.705279	6.61401e-08	227	250.5	Chondroitin sulfate proteoglycan 4	Homo sapiens
NID1	NID1,NID	1.41724	0.503085	2.52655e-06	212	1.68221	0.750356	0.00203637	107	136.4	Nidogen-1	Homo sapiens
LOX	LOX	2.54655	1.34854	1.15468e-06	60	2.37352	1.24703	0.00144931	25	46.9	Protein-lysine 6-oxidase	Homo sapiens
PLOD3	PLOD3	1.51719	0.601398	6.38945e-07	105	1.13453	0.182094	0.512665	38	84.8	Procollagen-lysine,2-oxoglutarate 5-dioxygenase 3	Homo sapiens
PLAU	PLAU	6.20338	2.63305	1.4925e-07	22	1000	9.96578		24	48.5	Urokinase-type plasminogen activator	Homo sapiens
COL18A1	COL18A1	1.59245	0.671246	3.83627e-10	175	4.22557	2.07915	3.94983e-05	52	178.2	Collagen alpha-1(XVIII) chain	Homo sapiens
KIF23	KIF23,KNSL5,MKLP1	5.92956	2.56793	9.63866e-11	50	2.30863	1.20704	0.130775	13	110.1	Kinesin-like protein KIF23	Homo sapiens
SLIT2	SLIT2,SLIL3	1.75245	0.809376	2.895e-14	174	3.23469	1.69363	1.93786e-10	62	169.9	Slit homolog 2 protein	Homo sapiens
MXRA5	MXRA5	1.63813	0.712048	5.36097e-43	527	3.13919	1.65039	2.39227e-24	155	312.1	Matrix-remodeling-associated protein 5	Homo sapiens
COL15A1	COL15A1	3.96796	1.9884	1.23226e-51	206	9.32626	3.2213	3.26751e-11	34	141.7	Collagen alpha-1(XV) chain	Homo sapiens
FGF2	FGF2,FGFB	397.328	8.63419		6	1.3475	0.430288	0.340774	27	30.8	Fibroblast growth factor 2	Homo sapiens
ANGPTL4	ANGPTL4,ARP4,HFARP,PGAR,PP1158,PSEC0166,UNQ171/PRO197	1000	9.96578		3	1000	9.96578		3	45.2	Angiopoietin-related protein 4	Homo sapiens
HARS	HARS,HRS	1000	9.96578		3	1000	9.96578		3	57.4	Histidine--tRNA ligase, cytoplasmic	Homo sapiens
TUBB4A	TUBB4A,TUBB4,TUBB5	1000	9.96578		3	1000	9.96578		3	49.6	Tubulin beta-4A chain	Homo sapiens
POLR3B	POLR3B	70.3548	6.13658		6	1000	9.96578		3	127.8	DNA-directed RNA polymerase III subunit RPC2	Homo sapiens
RPL28	RPL28	12.6643	3.6627		5	1000	9.96578		3	15.7	60S ribosomal protein L28	Homo sapiens
MGP	MGP,MGLAP,GIG36	11.0405	3.46474		5	1000	9.96578		3	12.4	Matrix Gla protein	Homo sapiens
NDUFS5	NDUFS5	6.31513	2.65881		6	1000	9.96578		4	12.5	NADH dehydrogenase [ubiquinone] iron-sulfur protein 5	Homo sapiens
CLDND1	CLDND1,C3orf4,HSPC174,PSEC0054,UNQ2511/PRO6000	2.62817	1.39406		5	1000	9.96578		3	28.6	Claudin domain-containing protein 1	Homo sapiens
DNAJC13	DNAJC13,KIAA0678,RME8	2.1105	1.07759		6	1000	9.96578		4	254.4	DnaJ homolog subfamily C member 13	Homo sapiens
ATP13A3	ATP13A3,AFURS1	1.56069	0.642189		5	1000	9.96578		3	138	Probable cation-transporting ATPase 13A3	Homo sapiens
ABCA7	ABCA7	1.41559	0.501403		5	1000	9.96578		3	234.3	ATP-binding cassette sub-family A member 7	Homo sapiens
TIE1	TIE1,TIE	1.38921	0.474267		4	1000	9.96578		3	125.1	Tyrosine-protein kinase receptor Tie-1	Homo sapiens
SHC1	SHC1,SHC,SHCA	1.30838	0.38778		5	1000	9.96578		3	62.8	SHC-transforming protein 1	Homo sapiens
ZFP28	ZFP28,KIAA1431	1.19928	0.262172		6	1000	9.96578		5	98.7	Zinc finger protein 28 homolog	Homo sapiens
TUBB2A	TUBB2A,TUBB2	1.18109	0.240118		6	1000	9.96578		3	49.9	Tubulin beta-2A chain	Homo sapiens
GPS1	GPS1,COPS1,CSN1	1.14187	0.191397		4	1000	9.96578		3	55.5	COP9 signalosome complex subunit 1	Homo sapiens
RPL23A	RPL23A	1.12017	0.163718		5	1000	9.96578		4	17.7	60S ribosomal protein L23a	Homo sapiens
OAT	OAT	1.10086	0.138626		4	1000	9.96578		3	48.5	Ornithine aminotransferase, mitochondrial	Homo sapiens
