# Supplementary material for: Fibroblast growth factor-2 bound to specific dermal fibroblast-derived extracellular vesicles is protected from degradation
Source: Sci Rep. 2022 Dec 22;12:22131. doi: 10.1038/s41598-022-26217-8 (PMC9780220; doi:10.1038/s41598-022-26217-8)
Supplement: Supplementary file 2 — Supplementary Information 2. [file 41598_2022_26217_MOESM2_ESM.xlsx]

## Sheet: DEgenes_CTL-EV&FGF2-EV
Differentially expressed genes when comparing FGF2-EV to CTL-EV											Kashpur et al. (Ref 31)
	Gene_name	full_name	baseMean	log2FoldChange relative to CTL-EV	lfcSE	stat	pvalue	padj	up	down
ENSG00000178726	THBD	thrombomodulin	89.8185	3.63829	0.328152	-11.0872	1.44744e-28	1.35992e-25	THBD	EFNB3	1.26
ENSG00000164283	ESM1	endothelial cell specific molecule 1	236.724	3.60065	0.356138	-10.1103	4.97537e-24	1.59359e-21	ESM1	CDKN1C	4.5
ENSG00000196611	MMP1	matrix metallopeptidase 1	13365.3	2.88253	0.314672	-9.16044	5.16873e-20	7.91771e-18	MMP1	SEPP1
ENSG00000128567	PODXL	podocalyxin like	581.801	2.54922	0.241122	-10.5723	4.00502e-26	2.35178e-23	PODXL	MYL9	1.44
ENSG00000121152	NCAPH	non-SMC condensin I complex subunit H	551.32	2.36085	0.225291	-10.4791	1.07719e-25	5.0603e-23	NCAPH	RP11-709B3.2
ENSG00000169908	TM4SF1	transmembrane 4 L six family member 1	26.7529	2.32739	0.355841	-6.54053	6.13032e-11	2.49695e-09	TM4SF1	KIAA1324	1.44
ENSG00000186871	ERCC6L	ERCC excision repair 6 like, spindle assembly checkpoint helicase	495.221	2.3175	0.219557	-10.5554	4.79836e-26	2.60775e-23	ERCC6L	BEX4	1.5
ENSG00000148773	MKI67	marker of proliferation Ki-67	4195.21	2.31642	0.275833	-8.39792	4.54444e-17	4.6748e-15	MKI67	ATP1B1	1.16
ENSG00000166851	PLK1	polo like kinase 1	553.778	2.29535	0.252745	-9.0817	1.06894e-19	1.56923e-17	PLK1	DMGDH	1.42
ENSG00000175063	UBE2C	ubiquitin conjugating enzyme E2 C	469.649	2.28219	0.250956	-9.09397	9.54899e-20	1.43164e-17	UBE2C	WFDC1	1.87
ENSG00000237649	KIFC1	kinesin family member C1	506.119	2.26701	0.225951	-10.0332	1.08945e-23	3.09314e-21	KIFC1	CALCOCO1	1.2
ENSG00000156970	BUB1B	BUB1 mitotic checkpoint serine/threonine kinase B	1145.94	2.26095	0.204621	-11.0494	2.20641e-28	1.82912e-25	BUB1B	CNN1	1.38
ENSG00000134690	CDCA8	cell division cycle associated 8	576.366	2.25394	0.224759	-10.0282	1.14532e-23	3.10404e-21	CDCA8	EPB41L4A-AS1	2.4
ENSG00000122966	CIT	citron rho-interacting serine/threonine kinase	1722.68	2.24439	0.261532	-8.58171	9.34771e-18	1.08874e-15	CIT	CCT6B	1.4
ENSG00000066279	ASPM	abnormal spindle microtubule assembly	7536.99	2.23928	0.20928	-10.6999	1.01858e-26	6.52493e-24	ASPM	SGCD	1.53
ENSG00000168078	PBK	PDZ binding kinase	1523.49	2.23715	0.188499	-11.8683	1.72986e-32	3.48271e-29	PBK	NR4A3	1.24
ENSG00000169607	CKAP2L	cytoskeleton associated protein 2 like	1048.67	2.2296	0.237159	-9.40129	5.38984e-21	9.37765e-19	CKAP2L	MOV10L1	1.51
ENSG00000171241	SHCBP1	SHC binding and spindle associated 1	1840.32	2.22095	0.187933	-11.8177	3.1611e-32	4.94993e-29	SHCBP1	GFRA1	1.21
ENSG00000075218	GTSE1	G2 and S-phase expressed 1	373.401	2.211	0.236738	-9.33945	9.684e-21	1.62472e-18	GTSE1	RP11-553K8.5
ENSG00000165891	E2F7	E2F transcription factor 7	465.489	2.19695	0.208313	-10.5464	5.2787e-26	2.65688e-23	E2F7	ANXA3	1.74
ENSG00000197632	SERPINB2	serpin family B member 2	297.051	2.19521	0.290263	-7.56284	3.94375e-14	2.71119e-12	SERPINB2	RP11-426C22.5	1.42
ENSG00000076382	SPAG5	sperm associated antigen 5	855.283	2.18066	0.223716	-9.74745	1.89165e-22	4.16546e-20	SPAG5	RP11-490M8.1
ENSG00000196176	HIST1H4A	histone cluster 1 H4 family member a	664.876	2.17861	0.276524	-7.87854	3.31216e-15	2.69817e-13	HIST1H4A	DSE	1.78
ENSG00000137309	HMGA1	high mobility group AT-hook 1	1458.74	2.17264	0.248457	-8.74453	2.23948e-18	2.86918e-16	HMGA1	EPHX1	1.43
ENSG00000143228	NUF2	NUF2, NDC80 kinetochore complex component	866.024	2.17128	0.225305	-9.63706	5.57621e-22	1.09147e-19	NUF2	C10orf10	1.24
ENSG00000011426	ANLN	anillin actin binding protein	6718.25	2.16843	0.174143	-12.452	1.36415e-35	6.4083e-32	ANLN	YPEL2	1.59
ENSG00000152253	SPC25	SPC25, NDC80 kinetochore complex component	397.28	2.16337	0.226045	-9.57052	1.06371e-21	2.05355e-19	SPC25	ABCA8
ENSG00000072571	HMMR	hyaluronan mediated motility receptor	1422.38	2.16247	0.214526	-10.0802	6.75827e-24	2.07053e-21	HMMR	LIMCH1
ENSG00000161888	SPC24	SPC24, NDC80 kinetochore complex component	686.275	2.1622	0.199233	-10.8526	1.93767e-27	1.36538e-24	SPC24	RP11-344E13.3	1.27
ENSG00000171848	RRM2	ribonucleotide reductase regulatory subunit M2	2992.12	2.15924	0.301947	-7.15106	8.61074e-13	4.83471e-11	RRM2	AP000662.4
ENSG00000013810	TACC3	transforming acidic coiled-coil containing protein 3	434.971	2.15866	0.232631	-9.27935	1.70515e-20	2.76214e-18	TACC3	NUAK1	1.39
ENSG00000129810	SGOL1		162.345	2.15708	0.248983	-8.66355	4.57304e-18	5.55585e-16	SGOL1	FAM110B	1.4
ENSG00000184661	CDCA2	cell division cycle associated 2	1210.09	2.15687	0.213558	-10.0997	5.54157e-24	1.7355e-21	CDCA2	JHDM1D-AS1
ENSG00000144554	FANCD2	Fanconi anemia complementation group D2	516.64	2.14005	0.173145	-12.3599	4.30938e-35	1.5183e-31	FANCD2	SORBS2
ENSG00000109805	NCAPG	non-SMC condensin I complex subunit G	2168.8	2.1362	0.216932	-9.84734	7.03841e-23	1.71021e-20	NCAPG	XAF1	1.4
ENSG00000137812	CASC5		3799.97	2.13457	0.191917	-11.1224	9.76456e-29	9.82942e-26	CASC5	RP11-356J5.12
ENSG00000142945	KIF2C	kinesin family member 2C	1110.71	2.13064	0.204689	-10.4091	2.25273e-25	9.92118e-23	KIF2C	AGTR1	1.48
ENSG00000123485	HJURP	Holliday junction recognition protein	1002.38	2.11836	0.240741	-8.79933	1.37633e-18	1.84729e-16	HJURP	COL1A2	1.9
ENSG00000171320	ESCO2	establishment of sister chromatid cohesion N-acetyltransferase 2	787.007	2.11801	0.26005	-8.14462	3.80475e-16	3.45938e-14	ESCO2	GSTM5	1.53
ENSG00000138778	CENPE	centromere protein E	3633.44	2.11627	0.205993	-10.2735	9.27726e-25	3.73556e-22	CENPE	RCAN2	1.4
ENSG00000138160	KIF11	kinesin family member 11	2984.49	2.11455	0.210392	-10.0506	9.13511e-24	2.68211e-21	KIF11	OLR1	1.5
ENSG00000101447	FAM83D	family with sequence similarity 83 member D	673.11	2.10961	0.250373	-8.42589	3.58012e-17	3.79359e-15	FAM83D	GPC4
ENSG00000075702	WDR62	WD repeat domain 62	185.684	2.10898	0.257516	-8.1897	2.61882e-16	2.44417e-14	WDR62	MXI1
ENSG00000090889	KIF4A	kinesin family member 4A	766.677	2.10885	0.208551	-10.1119	4.89084e-24	1.59359e-21	KIF4A	MSTN	1.2
ENSG00000169679	BUB1	BUB1 mitotic checkpoint serine/threonine kinase	1672.98	2.1062	0.193482	-10.8858	1.34717e-27	9.99249e-25	BUB1	ARRDC3	1.4
ENSG00000178999	AURKB	aurora kinase B	287.03	2.09688	0.265027	-7.91196	2.53377e-15	2.1096e-13	AURKB	KDM7A	1.5
ENSG00000151136	BTBD11	BTB domain containing 11	42.2132	2.09624	0.346767	-6.04509	1.4933e-09	4.90563e-08	BTBD11	VIT
ENSG00000231298	LINC00704	long intergenic non-protein coding RNA 704	12.9274	2.09004	0.358875	-5.82386	5.7503e-09	1.68131e-07	LINC00704	SLC7A11-AS1
ENSG00000146410	MTFR2	mitochondrial fission regulator 2	105.264	2.08744	0.246136	-8.48082	2.23606e-17	2.46194e-15	MTFR2	CYS1
ENSG00000197846	HIST1H2BF	histone cluster 1 H2B family member f	817.165	2.08581	0.33449	-6.2358	4.49474e-10	1.59157e-08	HIST1H2BF	EPSTI1
ENSG00000197409	HIST1H3D	histone cluster 1 H3 family member d	1847.85	2.08323	0.265938	-7.8335	4.74488e-15	3.73573e-13	HIST1H3D	MAB21L1
ENSG00000188987	HIST1H4D	histone cluster 1 H4 family member d	2556.14	2.07889	0.215229	-9.65897	4.50352e-22	9.19827e-20	HIST1H4D	MAP3K8
ENSG00000197697	HIST1H2BE	histone cluster 1 H2B family member e	647.636	2.07831	0.286973	-7.24215	4.41618e-13	2.61501e-11	HIST1H2BE	DDIT4	1.52
ENSG00000080986	NDC80	NDC80, kinetochore complex component	1388.56	2.07439	0.201336	-10.3032	6.8178e-25	2.91161e-22	NDC80	NUPR1
ENSG00000168274	HIST1H2AE	histone cluster 1 H2A family member e	1838.81	2.07093	0.293432	-7.0576	1.69406e-12	9.00921e-11	HIST1H2AE	IGSF10	1.39
ENSG00000188486	H2AFX	H2A histone family member X	424.246	2.06949	0.268197	-7.71631	1.19747e-14	8.78954e-13	H2AFX	UGCG
ENSG00000156509	FBXO43	F-box protein 43	55.3299	2.06819	0.342603	-6.03671	1.57284e-09	5.14292e-08	FBXO43	C10orf107
ENSG00000128578	STRIP2	striatin interacting protein 2	100.177	2.06671	0.268251	-7.70439	1.31474e-14	9.60033e-13	STRIP2	RP11-91K9.1
ENSG00000111863	ADTRP	androgen dependent TFPI regulating protein	29.9369	2.06154	0.357112	-5.7728	7.79645e-09	2.20191e-07	ADTRP	BEST1	1.75
ENSG00000213347	MXD3	MAX dimerization protein 3	234.119	2.06132	0.314184	-6.56086	5.34985e-11	2.18537e-09	MXD3	CNN2	1.28
ENSG00000071539	TRIP13	thyroid hormone receptor interactor 13	808.601	2.06077	0.215756	-9.55139	1.27972e-21	2.37305e-19	TRIP13	PDGFRB
ENSG00000197238	HIST1H4J	histone cluster 1 H4 family member j	157.998	2.05779	0.348309	-5.90794	3.46406e-09	1.04538e-07	HIST1H4J	FGF14	1.6
ENSG00000137804	NUSAP1	nucleolar and spindle associated protein 1	2105.92	2.05062	0.210347	-9.74876	1.86731e-22	4.16546e-20	NUSAP1	FAM84B	1.3
ENSG00000131747	TOP2A	topoisomerase (DNA) II alpha	12047.6	2.04593	0.239906	-8.52806	1.48829e-17	1.69148e-15	TOP2A	TMEM45A
ENSG00000183856	IQGAP3	IQ motif containing GTPase activating protein 3	1908.3	2.04566	0.194512	-10.5169	7.22111e-26	3.50921e-23	IQGAP3	AMOTL2
ENSG00000117399	CDC20	cell division cycle 20	838.617	2.04531	0.204863	-9.9838	1.79455e-23	4.68344e-21	CDC20	JUNB
ENSG00000115163	CENPA	centromere protein A	384.552	2.04392	0.231778	-8.81842	1.16081e-18	1.57302e-16	CENPA	HMCN1	1.3
ENSG00000088325	TPX2	TPX2, microtubule nucleation factor	3172.28	2.03884	0.193162	-10.5551	4.81101e-26	2.60775e-23	TPX2	JAKMIP3	1.4
ENSG00000112742	TTK	TTK protein kinase	1868.22	2.03584	0.179481	-11.3429	8.04381e-30	8.72011e-27	TTK	PPL	1.86
ENSG00000129173	E2F8	E2F transcription factor 8	116.864	2.02775	0.335944	-6.03597	1.58006e-09	5.15459e-08	E2F8	FGF2
ENSG00000121621	KIF18A	kinesin family member 18A	852.821	2.02516	0.223162	-9.07484	1.13842e-19	1.654e-17	KIF18A	DAB2
ENSG00000196747	HIST1H2AI	histone cluster 1 H2A family member i	998.69	2.02331	0.304121	-6.65299	2.8719e-11	1.23773e-09	HIST1H2AI	CTH	1.26
ENSG00000111665	CDCA3	cell division cycle associated 3	414.289	2.0204	0.22897	-8.82385	1.10588e-18	1.51313e-16	CDCA3	EFHD1	1.57
ENSG00000197467	COL13A1	collagen type XIII alpha 1 chain	233.525	2.01729	0.250631	-8.04885	8.35768e-16	7.31583e-14	COL13A1	AC007246.3	2.64
ENSG00000163814	CDCP1	CUB domain containing protein 1	150.142	2.01205	0.356642	-5.64164	1.68434e-08	4.42861e-07	CDCP1	LIMS2	1.48
ENSG00000163808	KIF15	kinesin family member 15	801.469	2.0105	0.23458	-8.57062	1.02928e-17	1.17932e-15	KIF15	PODNL1
ENSG00000117724	CENPF	centromere protein F	9401.55	1.99893	0.199246	-10.0325	1.0974e-23	3.09314e-21	CENPF	DCN	1.3
ENSG00000165480	SKA3	spindle and kinetochore associated complex subunit 3	437.464	1.99131	0.206211	-9.65664	4.60733e-22	9.27586e-20	SKA3	LINC00865
ENSG00000189057	FAM111B	family with sequence similarity 111 member B	652.31	1.99018	0.206491	-9.63809	5.52051e-22	1.09147e-19	FAM111B	MX1
ENSG00000163507	KIAA1524	KIAA1524	1385.51	1.98798	0.187447	-10.6056	2.8076e-26	1.72033e-23	KIAA1524	GDF15
ENSG00000126787	DLGAP5	DLG associated protein 5	2487.43	1.98431	0.193862	-10.2357	1.37242e-24	5.1775e-22	DLGAP5	C1orf198
ENSG00000024526	DEPDC1	DEP domain containing 1	1928.26	1.98343	0.228722	-8.67177	4.25452e-18	5.21382e-16	DEPDC1	MX2	1.56
ENSG00000135476	ESPL1	extra spindle pole bodies like 1, separase	376.706	1.97778	0.309832	-6.3834	1.73199e-10	6.54396e-09	ESPL1	RAB11FIP2
ENSG00000214357	NEURL1B	neuralized E3 ubiquitin protein ligase 1B	327.736	1.9742	0.284512	-6.9389	3.95178e-12	2.00332e-10	NEURL1B	PLXNC1
ENSG00000185130	HIST1H2BL	histone cluster 1 H2B family member l	802.783	1.97278	0.332896	-5.92613	3.10154e-09	9.44059e-08	HIST1H2BL	C1RL
ENSG00000149503	INCENP	inner centromere protein	515.096	1.96906	0.300116	-6.561	5.34498e-11	2.18537e-09	INCENP	PTH1R
ENSG00000196890	HIST3H2BB	histone cluster 3 H2B family member b	159.726	1.96656	0.332668	-5.91147	3.39066e-09	1.02542e-07	HIST3H2BB	SNX18	1.55
ENSG00000146670	CDCA5	cell division cycle associated 5	420.04	1.96114	0.286197	-6.85239	7.26258e-12	3.45782e-10	CDCA5	WNT2
ENSG00000184825	HIST1H2AH	histone cluster 1 H2A family member h	1110.73	1.95841	0.316283	-6.19194	5.94282e-10	2.05779e-08	HIST1H2AH	NUDT18
ENSG00000196374	HIST1H2BM	histone cluster 1 H2B family member m	335.923	1.95065	0.355829	-5.48199	4.20561e-08	1.01489e-06	HIST1H2BM	UNC5B	1.49
ENSG00000102384	CENPI	centromere protein I	682.156	1.94253	0.24982	-7.77573	7.50144e-15	5.66875e-13	CENPI	PDE1C
ENSG00000051341	POLQ	DNA polymerase theta	531.717	1.94014	0.249279	-7.78302	7.0816e-15	5.42397e-13	POLQ	SFRP2	1.2
ENSG00000129195	FAM64A		498.759	1.93861	0.24504	-7.91142	2.54475e-15	2.1096e-13	FAM64A	RHOBTB3	1.16
ENSG00000087586	AURKA	aurora kinase A	1317.12	1.93558	0.203925	-9.49164	2.27423e-21	4.10908e-19	AURKA	RNF144B
ENSG00000198374	HIST1H2AL	histone cluster 1 H2A family member l	417.081	1.93214	0.33715	-5.73081	9.99519e-09	2.76743e-07	HIST1H2AL	GXYLT2	1.4
ENSG00000085840	ORC1	origin recognition complex subunit 1	172.209	1.93191	0.257995	-7.48816	6.98459e-14	4.64311e-12	ORC1	ROR2
ENSG00000198901	PRC1	protein regulator of cytokinesis 1	3245.68	1.9319	0.178247	-10.8383	2.26611e-27	1.52078e-24	PRC1	PCDH18
ENSG00000197459	HIST1H2BH	histone cluster 1 H2B family member h	710.099	1.92808	0.340975	-5.6546	1.56214e-08	4.13044e-07	HIST1H2BH	MEDAG
ENSG00000249992	TMEM158	transmembrane protein 158 (gene/pseudogene)	504.73	1.9258	0.346885	-5.5517	2.8291e-08	7.17096e-07	TMEM158	SHISA4
ENSG00000186193	SAPCD2	suppressor APC domain containing 2	154.846	1.92507	0.314643	-6.11826	9.46001e-10	3.18186e-08	SAPCD2	STAC
ENSG00000118193	KIF14	kinesin family member 14	1621.61	1.92501	0.199166	-9.66533	4.2326e-22	8.77206e-20	KIF14	HAPLN3
ENSG00000198826	ARHGAP11A	Rho GTPase activating protein 11A	2561.43	1.92024	0.208082	-9.22828	2.75017e-20	4.25914e-18	ARHGAP11A	GPRC5B
ENSG00000135451	TROAP	trophinin associated protein	130.248	1.91923	0.246834	-7.77538	7.52186e-15	5.66875e-13	TROAP	C1orf134	1.13
ENSG00000176890	TYMS	thymidylate synthetase	467.438	1.91831	0.252918	-7.58471	3.33221e-14	2.31334e-12	TYMS	MYH2	1.8
ENSG00000170312	CDK1	cyclin dependent kinase 1	2275	1.91638	0.282461	-6.78458	1.16422e-11	5.32434e-10	CDK1	KCNB1
ENSG00000203813	HIST1H3H	histone cluster 1 H3 family member h	2585.82	1.91599	0.330208	-5.80237	6.53828e-09	1.89597e-07	HIST1H3H	TRIM16L
ENSG00000138180	CEP55	centrosomal protein 55	2362.65	1.91441	0.196603	-9.73745	2.08716e-22	4.52529e-20	CEP55	PLXDC2	1.74
ENSG00000117650	NEK2	NIMA related kinase 2	831.904	1.91308	0.194566	-9.83255	8.15275e-23	1.91494e-20	NEK2	PIR
ENSG00000147536	GINS4	GINS complex subunit 4	258.36	1.90419	0.216448	-8.79745	1.39957e-18	1.86077e-16	GINS4	RNF41
ENSG00000035499	DEPDC1B	DEP domain containing 1B	215.122	1.90399	0.256	-7.43744	1.02653e-13	6.57583e-12	DEPDC1B	PALLD	1.24
ENSG00000092853	CLSPN	claspin	560.729	1.90371	0.280204	-6.794	1.09064e-11	5.07274e-10	CLSPN	CLEC3B
ENSG00000138182	KIF20B	kinesin family member 20B	2911.07	1.90331	0.190746	-9.9782	1.89876e-23	4.86531e-21	KIF20B	C7orf69	1.25
ENSG00000145386	CCNA2	cyclin A2	2450.19	1.9032	0.205328	-9.26907	1.8777e-20	3.00709e-18	CCNA2	LIMA1	1.63
ENSG00000093009	CDC45	cell division cycle 45	251.275	1.89491	0.314363	-6.02779	1.66219e-09	5.40998e-08	CDC45	TET3
ENSG00000146918	NCAPG2	non-SMC condensin II complex subunit G2	1564.06	1.88947	0.227954	-8.28881	1.14391e-16	1.1118e-14	NCAPG2	KIF26B
ENSG00000197299	BLM	Bloom syndrome RecQ like helicase	282.362	1.88319	0.255734	-7.36385	1.78687e-13	1.11921e-11	BLM	BRINP1
ENSG00000163535	SGOL2		1515.46	1.88148	0.178342	-10.5498	5.0881e-26	2.6558e-23	SGOL2	ADAMTS1
ENSG00000196532	HIST1H3C	histone cluster 1 H3 family member c	1399.7	1.87844	0.330123	-5.69013	1.26941e-08	3.44697e-07	HIST1H3C	RDH10
ENSG00000203814	HIST2H2BF	histone cluster 2 H2B family member f	581.137	1.87827	0.334984	-5.60705	2.05802e-08	5.31202e-07	HIST2H2BF	INMT	4
ENSG00000163735	CXCL5	C-X-C motif chemokine ligand 5	18.7704	1.87752	0.358667	-5.23471	1.6524e-07	3.56075e-06	CXCL5	LBH
ENSG00000196331	HIST1H2BO	histone cluster 1 H2B family member o	882.532	1.87409	0.327132	-5.72885	1.01111e-08	2.79403e-07	HIST1H2BO	GPR37
ENSG00000183598	HIST2H3D	histone cluster 2 H3 family member d	357.939	1.87069	0.324935	-5.75713	8.55569e-09	2.4019e-07	HIST2H3D	ARMC4
ENSG00000079616	KIF22	kinesin family member 22	719.182	1.86664	0.254188	-7.34352	2.08044e-13	1.29733e-11	KIF22	LRIG3	1.8
ENSG00000007968	E2F2	E2F transcription factor 2	107.134	1.86076	0.315751	-5.89314	3.78924e-09	1.14106e-07	E2F2	CCDC102A	1.66
ENSG00000167513	CDT1	chromatin licensing and DNA replication factor 1	141.702	1.85703	0.260522	-7.12811	1.01753e-12	5.6016e-11	CDT1	CSRP2	1.16
ENSG00000157456	CCNB2	cyclin B2	1055.94	1.8567	0.194292	-9.55624	1.22117e-21	2.32568e-19	CCNB2	FOXC1	1.12
ENSG00000164087	POC1A	POC1 centriolar protein A	308.72	1.85648	0.205838	-9.01916	1.89531e-19	2.72558e-17	POC1A	CCDC170
ENSG00000142731	PLK4	polo like kinase 4	667.629	1.85227	0.269576	-6.87106	6.37263e-12	3.10759e-10	PLK4	ZSCAN31	1.44
ENSG00000054654	SYNE2	spectrin repeat containing nuclear envelope protein 2	1902.18	1.85134	0.259543	-7.13307	9.81575e-13	5.42484e-11	SYNE2	ZHX2
ENSG00000233822	HIST1H2BN	histone cluster 1 H2B family member n	322.061	1.84998	0.296526	-6.23885	4.40803e-10	1.5648e-08	HIST1H2BN	SULF2	1.33
ENSG00000161800	RACGAP1	Rac GTPase activating protein 1	3163.85	1.84773	0.180587	-10.2318	1.42859e-24	5.1775e-22	RACGAP1	PEAR1
ENSG00000186185	KIF18B	kinesin family member 18B	316.034	1.8476	0.307585	-6.0068	1.89222e-09	6.07451e-08	KIF18B	COL5A2
ENSG00000256018	HIST1H3G	histone cluster 1 H3 family member g	1496.17	1.84449	0.327015	-5.64038	1.69675e-08	4.45293e-07	HIST1H3G	LINC00478	1.33
ENSG00000034063	UHRF1	ubiquitin like with PHD and ring finger domains 1	815.596	1.84327	0.234754	-7.8519	4.09779e-15	3.28126e-13	UHRF1	C17orf103
ENSG00000105011	ASF1B	anti-silencing function 1B histone chaperone	344.997	1.83954	0.286138	-6.42885	1.28575e-10	5.03336e-09	ASF1B	ACSS1	1.43
ENSG00000109674	NEIL3	nei like DNA glycosylase 3	277.453	1.83939	0.221209	-8.31521	9.15925e-17	9.09024e-15	NEIL3	SDC2	1.42
ENSG00000089685	BIRC5	baculoviral IAP repeat containing 5	706.232	1.83792	0.246737	-7.44893	9.41004e-14	6.05551e-12	BIRC5	CHN1
ENSG00000136108	CKAP2	cytoskeleton associated protein 2	3074.06	1.83354	0.226545	-8.09352	5.79668e-16	5.20336e-14	CKAP2	RP11-674N23.1
ENSG00000154839	SKA1	spindle and kinetochore associated complex subunit 1	728.429	1.8317	0.2614	-7.00726	2.43038e-12	1.26857e-10	SKA1	ANGPT1
ENSG00000149548	CCDC15	coiled-coil domain containing 15	149.4	1.82875	0.223754	-8.17306	3.00657e-16	2.75718e-14	CCDC15	ITGA11	1.3
ENSG00000164109	MAD2L1	mitotic arrest deficient 2 like 1	1333.31	1.82726	0.203752	-8.96805	3.0181e-19	4.29637e-17	MAD2L1	KLHL24
ENSG00000113810	SMC4	structural maintenance of chromosomes 4	3757.25	1.82704	0.17857	-10.2315	1.43279e-24	5.1775e-22	SMC4	MAF
ENSG00000137825	ITPKA	inositol-trisphosphate 3-kinase A	18.8405	1.82368	0.346823	-5.25825	1.45433e-07	3.17765e-06	ITPKA	FGF9	1.35
ENSG00000140525	FANCI	Fanconi anemia complementation group I	1236.71	1.81986	0.256707	-7.08927	1.34819e-12	7.33594e-11	FANCI	FOS
ENSG00000115687	PASK	PAS domain containing serine/threonine kinase	67.9769	1.81626	0.305148	-5.95205	2.64797e-09	8.148e-08	PASK	KCNH1
ENSG00000168242	HIST1H2BI	histone cluster 1 H2B family member i	1523.02	1.81519	0.328665	-5.52291	3.33431e-08	8.28755e-07	HIST1H2BI	ARHGAP26
ENSG00000184270	HIST2H2AB	histone cluster 2 H2A family member b	342.561	1.81279	0.282404	-6.41912	1.37061e-10	5.32121e-09	HIST2H2AB	ALPK2
ENSG00000012048	BRCA1	BRCA1, DNA repair associated	1029.02	1.8079	0.210578	-8.5854	9.05208e-18	1.07132e-15	BRCA1	EDN1
ENSG00000122952	ZWINT	ZW10 interacting kinetochore protein	828.77	1.80578	0.259916	-6.94755	3.71686e-12	1.89104e-10	ZWINT	TNFSF18
ENSG00000137259	HIST1H2AB	histone cluster 1 H2A family member b	952.006	1.80276	0.340631	-5.29241	1.20716e-07	2.70899e-06	HIST1H2AB	PRICKLE1
ENSG00000085999	RAD54L	RAD54 like (S. cerevisiae)	94.046	1.80037	0.324957	-5.54034	3.01893e-08	7.59746e-07	RAD54L	RP11-114M1.1
ENSG00000123473	STIL	STIL, centriolar assembly protein	705.196	1.79931	0.212119	-8.48257	2.20268e-17	2.44428e-15	STIL	SERTAD4-AS1
ENSG00000137807	KIF23	kinesin family member 23	2693.96	1.7907	0.1878	-9.53514	1.49677e-21	2.73948e-19	KIF23	PDGFD	1.39
ENSG00000112029	FBXO5	F-box protein 5	830.425	1.79049	0.213476	-8.38733	4.97309e-17	5.04214e-15	FBXO5	CALD1
ENSG00000110031	LPXN	leupaxin	913.646	1.79022	0.190515	-9.39673	5.62846e-21	9.55685e-19	LPXN	ARMC9
ENSG00000151503	NCAPD3	non-SMC condensin II complex subunit D3	823.3	1.78207	0.232038	-7.68008	1.58985e-14	1.14525e-12	NCAPD3	IGF1	1.38
ENSG00000077152	UBE2T	ubiquitin conjugating enzyme E2 T	382.171	1.7816	0.21178	-8.41252	4.01287e-17	4.18914e-15	UBE2T	RHOJ
ENSG00000068489	PRR11	proline rich 11	780.142	1.77793	0.21145	-8.40826	4.16122e-17	4.31207e-15	PRR11	PCDH7
ENSG00000134057	CCNB1	cyclin B1	3009.96	1.77677	0.227562	-7.80785	5.81699e-15	4.50433e-13	CCNB1	DAAM2
ENSG00000158373	HIST1H2BD	histone cluster 1 H2B family member d	2130.71	1.774	0.285946	-6.20397	5.50564e-10	1.9229e-08	HIST1H2BD	WISP2
ENSG00000104889	RNASEH2A	ribonuclease H2 subunit A	406.958	1.7726	0.180945	-9.79636	1.16719e-22	2.69658e-20	RNASEH2A	ADH5P4
ENSG00000196787	HIST1H2AG	histone cluster 1 H2A family member g	2120.68	1.76623	0.311356	-5.67272	1.40545e-08	3.74636e-07	HIST1H2AG	LRRC32	1.13
ENSG00000186638	KIF24	kinesin family member 24	218.637	1.76463	0.269999	-6.53568	6.3323e-11	2.57179e-09	KIF24	WNT5A
ENSG00000184357	HIST1H1B	histone cluster 1 H1 family member b	4970.22	1.76262	0.355817	-4.95374	7.28023e-07	1.34118e-05	HIST1H1B	RP11-360I20.2
ENSG00000137310	TCF19	transcription factor 19	978.571	1.75883	0.261466	-6.7268	1.73434e-11	7.68027e-10	TCF19	SPARC
ENSG00000136824	SMC2	structural maintenance of chromosomes 2	2401.13	1.75301	0.174014	-10.074	7.19943e-24	2.15876e-21	SMC2	ID4	1.54
ENSG00000174371	EXO1	exonuclease 1	453.264	1.75248	0.28474	-6.15466	7.52382e-10	2.58617e-08	EXO1	FAM19A5	1.16
ENSG00000187741	FANCA	Fanconi anemia complementation group A	168.695	1.75171	0.279819	-6.26016	3.84583e-10	1.38617e-08	FANCA	PXK
ENSG00000177602	GSG2		178.937	1.7513	0.285044	-6.14398	8.04791e-10	2.73959e-08	GSG2	TGFB3	1.3
ENSG00000119139	TJP2	tight junction protein 2	257.417	1.74794	0.327983	-5.32936	9.85581e-08	2.25118e-06	TJP2	AC109642.1
ENSG00000131470	PSMC3IP	PSMC3 interacting protein	54.5294	1.74789	0.299788	-5.83042	5.52876e-09	1.62327e-07	PSMC3IP	DDIT3
ENSG00000082126	MPP4	membrane palmitoylated protein 4	73.9668	1.74203	0.305587	-5.7006	1.19388e-08	3.2798e-07	MPP4	ABCA10	1.46
ENSG00000100526	CDKN3	cyclin dependent kinase inhibitor 3	567.906	1.73522	0.2529	-6.86127	6.82491e-12	3.29395e-10	CDKN3	SERTAD4
ENSG00000140534	TICRR	TOPBP1 interacting checkpoint and replication regulator	264.188	1.73186	0.305444	-5.66996	1.42828e-08	3.79072e-07	TICRR	RP11-624L4.1	1.13
ENSG00000106462	EZH2	enhancer of zeste 2 polycomb repressive complex 2 subunit	406.674	1.72859	0.198539	-8.70656	3.13242e-18	3.90666e-16	EZH2	ITGB8	1.17
ENSG00000123219	CENPK	centromere protein K	600.619	1.72668	0.224815	-7.68045	1.58535e-14	1.14525e-12	CENPK	EFEMP1	1.7
ENSG00000117632	STMN1	stathmin 1	4771.28	1.72414	0.212169	-8.12628	4.42655e-16	3.99893e-14	STMN1	LINC00968	1.23
ENSG00000123975	CKS2	CDC28 protein kinase regulatory subunit 2	992.348	1.72235	0.241316	-7.13732	9.51652e-13	5.32208e-11	CKS2	MEST	1.54
ENSG00000111247	RAD51AP1	RAD51 associated protein 1	531.808	1.72189	0.260536	-6.60902	3.86877e-11	1.62754e-09	RAD51AP1	ADM2	1.4
ENSG00000119969	HELLS	helicase, lymphoid specific	1669.34	1.72187	0.257928	-6.67576	2.45952e-11	1.07313e-09	HELLS	TRIB3
ENSG00000221829	FANCG	Fanconi anemia complementation group G	190.199	1.71977	0.268592	-6.40291	1.52445e-10	5.85398e-09	FANCG	ASS1	1.23
ENSG00000113368	LMNB1	lamin B1	1961.04	1.71795	0.242946	-7.07132	1.53471e-12	8.22384e-11	LMNB1	PDE5A
ENSG00000187990	HIST1H2BG	histone cluster 1 H2B family member g	1575.9	1.71568	0.305803	-5.61041	2.01844e-08	5.21943e-07	HIST1H2BG	LURAP1L
ENSG00000197153	HIST1H3J	histone cluster 1 H3 family member j	961.854	1.71456	0.358804	-4.77855	1.76566e-06	2.98363e-05	HIST1H3J	DHRS3	1.26
ENSG00000162063	CCNF	cyclin F	502.471	1.71256	0.293947	-5.82607	5.67469e-09	1.66265e-07	CCNF	CITED2
ENSG00000180596	HIST1H2BC	histone cluster 1 H2B family member c	2507.27	1.71083	0.240894	-7.10203	1.22937e-12	6.71529e-11	HIST1H2BC	FRAS1	1.17
ENSG00000165304	MELK	maternal embryonic leucine zipper kinase	1408.18	1.71053	0.218017	-7.84586	4.30002e-15	3.42374e-13	MELK	IFIT2
ENSG00000147509	RGS20	regulator of G protein signaling 20	42.5918	1.70982	0.307663	-5.55744	2.7376e-08	6.95154e-07	RGS20	RP11-215G15.5
ENSG00000175592	FOSL1	FOS like 1, AP-1 transcription factor subunit	382.35	1.7059	0.267769	-6.37079	1.88061e-10	7.06757e-09	FOSL1	TMEM150A
ENSG00000197061	HIST1H4C	histone cluster 1 H4 family member c	2704.21	1.70198	0.246936	-6.89239	5.48631e-12	2.72249e-10	HIST1H4C	BAMBI
ENSG00000145861	C1QTNF2	C1q and TNF related 2	38.9163	1.70173	0.290484	-5.85826	4.67735e-09	1.39361e-07	C1QTNF2	ECM2	1.45
ENSG00000158402	CDC25C	cell division cycle 25C	270.629	1.70027	0.293254	-5.79796	6.71278e-09	1.94257e-07	CDC25C	SLC9A9
ENSG00000125148	MT2A	metallothionein 2A	870.153	1.69731	0.282167	-6.01527	1.79588e-09	5.81822e-08	MT2A	FGF10
ENSG00000171517	LPAR3	lysophosphatidic acid receptor 3	13.3314	1.69715	0.359219	-4.72457	2.30606e-06	3.79221e-05	LPAR3	ABCA5
ENSG00000065328	MCM10	minichromosome maintenance 10 replication initiation factor	427.622	1.69629	0.268957	-6.30691	2.84652e-10	1.05292e-08	MCM10	CHAC1
ENSG00000128944	KNSTRN	kinetochore localized astrin/SPAG5 binding protein	1033.13	1.6951	0.16481	-10.2851	8.22201e-25	3.40802e-22	KNSTRN	ARID5B	1.7
ENSG00000179750	APOBEC3B	apolipoprotein B mRNA editing enzyme catalytic subunit 3B	87.6449	1.69181	0.300284	-5.63402	1.76057e-08	4.59477e-07	APOBEC3B	RP11-426C22.4	1.25
ENSG00000184445	KNTC1	kinetochore associated 1	1586.96	1.68957	0.222722	-7.58601	3.29894e-14	2.30158e-12	KNTC1	CCL2	1.6
ENSG00000112759	SLC29A1	solute carrier family 29 member 1 (Augustine blood group)	137.373	1.68052	0.3144	-5.34518	9.03285e-08	2.07667e-06	SLC29A1	CPB1
ENSG00000158406	HIST1H4H	histone cluster 1 H4 family member h	3769.44	1.67694	0.273924	-6.12193	9.24493e-10	3.11696e-08	HIST1H4H	TOX
ENSG00000154920	EME1	essential meiotic structure-specific endonuclease 1	60.0338	1.67673	0.276129	-6.07227	1.26115e-09	4.18196e-08	EME1	F3
ENSG00000198366	HIST1H3A	histone cluster 1 H3 family member a	552.276	1.67331	0.321071	-5.21164	1.87176e-07	3.96671e-06	HIST1H3A	TSC22D3
ENSG00000124635	HIST1H2BJ	histone cluster 1 H2B family member j	1869.97	1.67149	0.320764	-5.21097	1.87859e-07	3.97523e-06	HIST1H2BJ	COL3A1	1.9
ENSG00000164171	ITGA2	integrin subunit alpha 2	290.983	1.66665	0.29288	-5.69054	1.2664e-08	3.44543e-07	ITGA2	LINC01094
ENSG00000134443	GRP	gastrin releasing peptide	14.4445	1.66562	0.358975	-4.63993	3.48533e-06	5.39767e-05	GRP	CLIC2
ENSG00000164611	PTTG1	pituitary tumor-transforming 1	1026.95	1.65885	0.243379	-6.81591	9.36716e-12	4.38576e-10	PTTG1	ADM
ENSG00000104738	MCM4	minichromosome maintenance complex component 4	2338.01	1.6577	0.200313	-8.27556	1.27858e-16	1.23418e-14	MCM4	FBXO32	1.26
ENSG00000198056	PRIM1	primase (DNA) subunit 1	236.204	1.65426	0.198975	-8.31391	9.26026e-17	9.12622e-15	PRIM1	ADRA2A
ENSG00000124693	HIST1H3B	histone cluster 1 H3 family member b	3099.73	1.65386	0.355602	-4.65088	3.30515e-06	5.1583e-05	HIST1H3B	KRT7
ENSG00000231185	AC005592.2		17.7864	1.64582	0.352448	-4.66968	3.01675e-06	4.76626e-05	AC005592.2	SYTL2
ENSG00000182572	HIST1H3I	histone cluster 1 H3 family member i	654.781	1.64363	0.319494	-5.14448	2.68256e-07	5.5271e-06	HIST1H3I	SERPINH1
ENSG00000139734	DIAPH3	diaphanous related formin 3	1532.85	1.63681	0.176634	-9.26668	1.92026e-20	3.0407e-18	DIAPH3	FAT4
ENSG00000176208	ATAD5	ATPase family, AAA domain containing 5	448.418	1.6294	0.272473	-5.98003	2.23092e-09	6.99712e-08	ATAD5	LPPR4
ENSG00000184348	HIST1H2AK	histone cluster 1 H2A family member k	299.654	1.62932	0.318034	-5.12309	3.00561e-07	6.09468e-06	HIST1H2AK	COL4A5
ENSG00000198558	HIST1H4L	histone cluster 1 H4 family member l	1758.47	1.6287	0.323818	-5.02969	4.91286e-07	9.49752e-06	HIST1H4L	TPD52L1	1.2
ENSG00000133119	RFC3	replication factor C subunit 3	517.128	1.62716	0.206726	-7.87113	3.51439e-15	2.83018e-13	RFC3	SGCG
ENSG00000112984	KIF20A	kinesin family member 20A	2060.14	1.62713	0.240423	-6.76777	1.30785e-11	5.88868e-10	KIF20A	EFNB2
ENSG00000156802	ATAD2	ATPase family, AAA domain containing 2	2150.62	1.62557	0.259627	-6.26117	3.82094e-10	1.38073e-08	ATAD2	CTD-2319I12.1
ENSG00000104177	MYEF2	myelin expression factor 2	44.4967	1.62546	0.311354	-5.2206	1.78345e-07	3.79097e-06	MYEF2	CLIC3
ENSG00000182667	NTM	neurotrimin	581.532	1.62423	0.188209	-8.62993	6.13893e-18	7.39453e-16	NTM	ADAMTS9-AS2
ENSG00000139618	BRCA2	BRCA2, DNA repair associated	1586.65	1.62244	0.229165	-7.07978	1.44387e-12	7.79634e-11	BRCA2	TRAPPC6A
ENSG00000101945	SUV39H1	suppressor of variegation 3-9 homolog 1	90.7143	1.61838	0.240599	-6.72646	1.73846e-11	7.68027e-10	SUV39H1	ADAMTS9
ENSG00000257167	TMPO-AS1	TMPO antisense RNA 1	50.4016	1.61719	0.334761	-4.83087	1.35938e-06	2.36893e-05	TMPO-AS1	INHBE
ENSG00000128805	ARHGAP22	Rho GTPase activating protein 22	649.988	1.61653	0.190937	-8.4663	2.53321e-17	2.72523e-15	ARHGAP22	EPHB6
ENSG00000187837	HIST1H1C	histone cluster 1 H1 family member c	3651.85	1.61635	0.277084	-5.83342	5.4302e-09	1.601e-07	HIST1H1C	RABGAP1	1.24
ENSG00000080839	RBL1	RB transcriptional corepressor like 1	887.135	1.61462	0.243245	-6.63783	3.18335e-11	1.35538e-09	RBL1	ID2
ENSG00000112312	GMNN	geminin, DNA replication inhibitor	545.997	1.61424	0.162989	-9.90399	3.99983e-23	9.88941e-21	GMNN	B3GALT2	1.39
ENSG00000153044	CENPH	centromere protein H	463.627	1.61375	0.249395	-6.47065	9.75833e-11	3.89587e-09	CENPH	RHOBTB1	1.9
ENSG00000149948	HMGA2	high mobility group AT-hook 2	473.723	1.61345	0.29333	-5.50046	3.78809e-08	9.23625e-07	HMGA2	AJUBA
ENSG00000111206	FOXM1	forkhead box M1	352.332	1.61204	0.240774	-6.69524	2.15312e-11	9.45294e-10	FOXM1	GBP1	1.58
ENSG00000121211	MND1	meiotic nuclear divisions 1	118.38	1.60987	0.246418	-6.53308	6.44301e-11	2.60924e-09	MND1	SLC9A7P1
ENSG00000111602	TIMELESS	timeless circadian clock	654.277	1.60981	0.229515	-7.01397	2.31644e-12	1.21812e-10	TIMELESS	MGARP
ENSG00000166508	MCM7	minichromosome maintenance complex component 7	1911.79	1.60872	0.193808	-8.30058	1.03602e-16	1.01393e-14	MCM7	DAPK1	1.55
ENSG00000164104	HMGB2	high mobility group box 2	2352.1	1.60383	0.21664	-7.40322	1.32921e-13	8.36274e-12	HMGB2	GPR133
ENSG00000101057	MYBL2	MYB proto-oncogene like 2	366.49	1.60324	0.313421	-5.1153	3.13237e-07	6.33351e-06	MYBL2	TCP11L2	1.6
ENSG00000162745	OLFML2B	olfactomedin like 2B	480.149	1.60074	0.223547	-7.16065	8.02949e-13	4.56289e-11	OLFML2B	GABARAPL1
ENSG00000271936	RP11-443B20.1		21.8225	1.6002	0.345428	-4.63251	3.61256e-06	5.57632e-05	RP11-443B20.1	C11orf87	1.3
ENSG00000203760	CENPW	centromere protein W	356.025	1.59973	0.225902	-7.08154	1.42562e-12	7.72743e-11	CENPW	HR
ENSG00000000460	C1orf112	chromosome 1 open reading frame 112	242.289	1.59802	0.255966	-6.24308	4.29037e-10	1.53409e-08	C1orf112	LINC00312	1.3
ENSG00000100479	POLE2	DNA polymerase epsilon 2, accessory subunit	202.317	1.59625	0.256603	-6.22068	4.95008e-10	1.74841e-08	POLE2	SEMA3D
ENSG00000181773	GPR3	G protein-coupled receptor 3	13.3337	1.59373	0.358436	-4.44636	8.7338e-06	0.000123704	GPR3	CYP1B1
ENSG00000168496	FEN1	flap structure-specific endonuclease 1	750.094	1.59291	0.257682	-6.18168	6.34219e-10	2.1907e-08	FEN1	ZNF396
ENSG00000120156	TEK	TEK receptor tyrosine kinase	135.497	1.59045	0.279422	-5.69193	1.25608e-08	3.43062e-07	TEK	CCDC102B
ENSG00000165490	C11orf82		336.492	1.58968	0.289283	-5.49523	3.90192e-08	9.46468e-07	C11orf82	MIR22HG	1.9
ENSG00000101003	GINS1	GINS complex subunit 1	437.813	1.5854	0.251817	-6.29584	3.05735e-10	1.12206e-08	GINS1	NEDD9	1.25
ENSG00000164045	CDC25A	cell division cycle 25A	174.443	1.5845	0.27341	-5.79531	6.81948e-09	1.96538e-07	CDC25A	PLAC8	1.7
ENSG00000165244	ZNF367	zinc finger protein 367	671.151	1.58438	0.2654	-5.96977	2.37593e-09	7.37533e-08	ZNF367	ASPN	1.2
ENSG00000136492	BRIP1	BRCA1 interacting protein C-terminal helicase 1	840.132	1.57943	0.295775	-5.33998	9.29575e-08	2.13363e-06	BRIP1	RAB39B
ENSG00000166451	CENPN	centromere protein N	957.79	1.57603	0.229128	-6.87837	6.05396e-12	2.96245e-10	CENPN	C10orf54
ENSG00000100629	CEP128	centrosomal protein 128	162.715	1.57458	0.262093	-6.00773	1.88138e-09	6.05348e-08	CEP128	ITIH5
ENSG00000154928	EPHB1	EPH receptor B1	219.225	1.57242	0.217102	-7.24276	4.39632e-13	2.61423e-11	EPHB1	EGR2	1.18
ENSG00000100162	CENPM	centromere protein M	126.055	1.57011	0.273121	-5.74879	8.98868e-09	2.50846e-07	CENPM	PDE3A	1.3
ENSG00000177084	POLE	DNA polymerase epsilon, catalytic subunit	461.648	1.56731	0.263767	-5.94204	2.81491e-09	8.60292e-08	POLE	IL16
ENSG00000125885	MCM8	minichromosome maintenance 8 homologous recombination repair factor	616.295	1.56674	0.261406	-5.99349	2.0538e-09	6.51896e-08	MCM8	BCL11A	1.4
ENSG00000105486	LIG1	DNA ligase 1	349.66	1.56375	0.271536	-5.75889	8.46668e-09	2.38166e-07	LIG1	DAB1	1.3
ENSG00000127564	PKMYT1	protein kinase, membrane associated tyrosine/threonine 1	66.0202	1.55712	0.352705	-4.41479	1.01109e-05	0.000141082	PKMYT1	NNMT
ENSG00000137135	ARHGEF39	Rho guanine nucleotide exchange factor 39	51.8393	1.55433	0.281949	-5.51281	3.53143e-08	8.70078e-07	ARHGEF39	KIAA1199
ENSG00000114346	ECT2	epithelial cell transforming 2	3380.29	1.55341	0.188442	-8.24343	1.67337e-16	1.59343e-14	ECT2	VGLL3
ENSG00000176619	LMNB2	lamin B2	3582.8	1.55292	0.177727	-8.73769	2.37923e-18	3.02077e-16	LMNB2	MKX
ENSG00000167325	RRM1	ribonucleotide reductase catalytic subunit M1	3727.87	1.55123	0.199523	-7.77467	7.56415e-15	5.6703e-13	RRM1	SIPA1L2
ENSG00000144136	SLC20A1	solute carrier family 20 member 1	2067.91	1.54762	0.151789	-10.1959	2.06914e-24	7.29008e-22	SLC20A1	JAG1
ENSG00000197046	SIGLEC15	sialic acid binding Ig like lectin 15	14.5279	1.54731	0.361167	-4.2842	1.83399e-05	0.000237341	SIGLEC15	RNF150	2.6
ENSG00000171033	PKIA	cAMP-dependent protein kinase inhibitor alpha	23.4713	1.54612	0.359223	-4.30406	1.67695e-05	0.000220343	PKIA	FGFR2
ENSG00000175832	ETV4	ETS variant 4	62.5774	1.54593	0.310054	-4.986	6.16415e-07	1.1692e-05	ETV4	ADAMTS5
ENSG00000187951	ARHGAP11B	Rho GTPase activating protein 11B	209.291	1.54182	0.252122	-6.11537	9.63358e-10	3.23252e-08	ARHGAP11B	SYNPO2
ENSG00000160957	RECQL4	RecQ like helicase 4	149.831	1.53794	0.310284	-4.95656	7.17511e-07	1.32859e-05	RECQL4	ACKR3
ENSG00000181938	GINS3	GINS complex subunit 3	175.074	1.53757	0.287075	-5.35598	8.5095e-08	1.96597e-06	GINS3	LMCD1
ENSG00000138092	CENPO	centromere protein O	389.99	1.53379	0.24025	-6.38416	1.72345e-10	6.54396e-09	CENPO	PHACTR3
ENSG00000196584	XRCC2	X-ray repair cross complementing 2	167.495	1.5287	0.287528	-5.3167	1.05665e-07	2.39597e-06	XRCC2	DCHS2
ENSG00000197914	HIST1H4K	histone cluster 1 H4 family member k	164.723	1.52824	0.355435	-4.29963	1.71083e-05	0.00022387	HIST1H4K	WISP1	1.2
ENSG00000091651	ORC6	origin recognition complex subunit 6	352.456	1.52674	0.286715	-5.32494	1.00988e-07	2.30296e-06	ORC6	MRVI1
ENSG00000014138	POLA2	DNA polymerase alpha 2, accessory subunit	281.061	1.52231	0.269684	-5.64481	1.65368e-08	4.35614e-07	POLA2	DKK2
ENSG00000166803	KIAA0101		315.73	1.52051	0.282783	-5.37695	7.57569e-08	1.77055e-06	KIAA0101	ACVR2A
ENSG00000166881	TMEM194A		909.836	1.52021	0.23555	-6.45388	1.09022e-10	4.31587e-09	TMEM194A	THRB
ENSG00000103995	CEP152	centrosomal protein 152	354.329	1.52012	0.217532	-6.98806	2.78717e-12	1.43881e-10	CEP152	ACTA2
ENSG00000010292	NCAPD2	non-SMC condensin I complex subunit D2	2123.86	1.51953	0.204978	-7.41316	1.23326e-13	7.829e-12	NCAPD2	LMOD1
ENSG00000101412	E2F1	E2F transcription factor 1	105.65	1.51879	0.309132	-4.91309	8.96501e-07	1.61565e-05	E2F1	OMD
ENSG00000143476	DTL	denticleless E3 ubiquitin protein ligase homolog	870.067	1.51759	0.244623	-6.20378	5.51233e-10	1.9229e-08	DTL	AFF3
ENSG00000198518	HIST1H4E	histone cluster 1 H4 family member e	1627.74	1.51683	0.171873	-8.82531	1.09155e-18	1.50815e-16	HIST1H4E	TUFT1	1.2
ENSG00000144354	CDCA7	cell division cycle associated 7	207.283	1.51674	0.271059	-5.59562	2.19835e-08	5.65269e-07	CDCA7	CH25H
ENSG00000229676	ZNF492	zinc finger protein 492	32.259	1.51606	0.317224	-4.77913	1.76051e-06	2.9785e-05	ZNF492	IL6
ENSG00000184678	HIST2H2BE	histone cluster 2 H2B family member e	939.338	1.51391	0.297098	-5.09568	3.47491e-07	6.97606e-06	HIST2H2BE	CEBPD
ENSG00000116132	PRRX1	paired related homeobox 1	6725.02	1.51201	0.191152	-7.91	2.57381e-15	2.12121e-13	PRRX1	ACTC1
ENSG00000174442	ZWILCH	zwilch kinetochore protein	1114.47	1.51201	0.17373	-8.70325	3.22506e-18	3.98692e-16	ZWILCH	ARHGAP28
ENSG00000171488	LRRC8C	leucine rich repeat containing 8 family member C	549.541	1.51188	0.18833	-8.02785	9.91942e-16	8.62929e-14	LRRC8C	PTX3	1.7
ENSG00000123496	IL13RA2	interleukin 13 receptor subunit alpha 2	226.493	1.50855	0.35597	-4.23784	2.25678e-05	0.00028653	IL13RA2	LINC00578	1.33
ENSG00000228716	DHFR	dihydrofolate reductase	529.814	1.50714	0.201452	-7.48142	7.35237e-14	4.84191e-12	DHFR	ADH1B	1.23
ENSG00000029153	ARNTL2	aryl hydrocarbon receptor nuclear translocator like 2	1370.15	1.50293	0.335758	-4.47623	7.59723e-06	0.000109701	ARNTL2
ENSG00000205639	MFSD2B	major facilitator superfamily domain containing 2B	16.7406	1.49864	0.359395	-4.1699	3.04727e-05	0.000372789	MFSD2B
ENSG00000101187	SLCO4A1	solute carrier organic anion transporter family member 4A1	11.6814	1.4984	0.350783	-4.2716	1.94079e-05	0.000249786	SLCO4A1
ENSG00000124610	HIST1H1A	histone cluster 1 H1 family member a	100.091	1.49725	0.362127	-4.1346	3.55572e-05	0.000425914	HIST1H1A
ENSG00000125319	C17orf53	chromosome 17 open reading frame 53	62.9069	1.49464	0.320446	-4.66424	3.09767e-06	4.8777e-05	C17orf53
ENSG00000265415	CTD-2510F5.4		122.546	1.49225	0.278604	-5.35616	8.50086e-08	1.96597e-06	CTD-2510F5.4		1.39
ENSG00000092470	WDR76	WD repeat domain 76	752.482	1.49094	0.243922	-6.11235	9.81725e-10	3.28633e-08	WDR76
ENSG00000182611	HIST1H2AJ	histone cluster 1 H2A family member j	842.835	1.48693	0.361919	-4.10847	3.98291e-05	0.00046815	HIST1H2AJ
ENSG00000178075	GRAMD1C	GRAM domain containing 1C	100.163	1.48414	0.270891	-5.47872	4.28405e-08	1.03029e-06	GRAMD1C
ENSG00000182481	KPNA2	karyopherin subunit alpha 2	5085.57	1.48157	0.174734	-8.47898	2.27173e-17	2.48182e-15	KPNA2
ENSG00000185480	PARPBP	PARP1 binding protein	505.335	1.47341	0.205505	-7.16971	7.51571e-13	4.28821e-11	PARPBP
ENSG00000158125	XDH	xanthine dehydrogenase	45.2996	1.47272	0.332332	-4.43148	9.35887e-06	0.0001315	XDH
ENSG00000166801	FAM111A	family with sequence similarity 111 member A	2288.09	1.47263	0.253669	-5.80531	6.42457e-09	1.86683e-07	FAM111A
ENSG00000120802	TMPO	thymopoietin	6549.04	1.46977	0.171212	-8.58451	9.12212e-18	1.07132e-15	TMPO
ENSG00000185347	C14orf80	chromosome 14 open reading frame 80	44.6279	1.46645	0.319439	-4.59069	4.41785e-06	6.70191e-05	C14orf80		1.2
ENSG00000100206	DMC1	DNA meiotic recombinase 1	56.014	1.46536	0.280603	-5.22218	1.76828e-07	3.77009e-06	DMC1
ENSG00000173207	CKS1B	CDC28 protein kinase regulatory subunit 1B	266.35	1.46428	0.265451	-5.5162	3.46409e-08	8.56482e-07	CKS1B
ENSG00000161692	DBF4B	DBF4 zinc finger B	119.272	1.46203	0.23766	-6.15178	7.66204e-10	2.6209e-08	DBF4B
ENSG00000198554	WDHD1	WD repeat and HMG-box DNA binding protein 1	807.314	1.45894	0.181903	-8.02044	1.05369e-15	9.11024e-14	WDHD1		2.27
ENSG00000196460	RFX8	RFX family member 8, lacking RFX DNA binding domain	225.598	1.45837	0.293881	-4.96243	6.96169e-07	1.29434e-05	RFX8
ENSG00000058804	NDC1	NDC1 transmembrane nucleoporin	1579	1.45466	0.20068	-7.24863	4.21017e-13	2.51415e-11	NDC1
ENSG00000196966	HIST1H3E	histone cluster 1 H3 family member e	633.798	1.45465	0.346613	-4.19677	2.70748e-05	0.000337072	HIST1H3E
ENSG00000164687	FABP5	fatty acid binding protein 5	50.4752	1.45392	0.337013	-4.31414	1.60228e-05	0.000211678	FABP5		1.4
ENSG00000134222	PSRC1	proline and serine rich coiled-coil 1	294.256	1.45193	0.201572	-7.20303	5.88908e-13	3.44377e-11	PSRC1
ENSG00000139354	GAS2L3	growth arrest specific 2 like 3	1050.61	1.45071	0.247829	-5.85368	4.80824e-09	1.42658e-07	GAS2L3		1.3
ENSG00000120539	MASTL	microtubule associated serine/threonine kinase like	655.596	1.44971	0.16523	-8.77392	1.72552e-18	2.25164e-16	MASTL
ENSG00000130052	STARD8	StAR related lipid transfer domain containing 8	55.8315	1.44962	0.312167	-4.64374	3.42157e-06	5.30737e-05	STARD8
ENSG00000183763	TRAIP	TRAF interacting protein	108.395	1.44523	0.305438	-4.73166	2.22689e-06	3.67488e-05	TRAIP
ENSG00000152689	RASGRP3	RAS guanyl releasing protein 3	124.874	1.44509	0.257932	-5.6026	2.11161e-08	5.44039e-07	RASGRP3
ENSG00000162073	PAQR4	progestin and adipoQ receptor family member 4	46.7417	1.44301	0.348995	-4.13475	3.55344e-05	0.000425914	PAQR4		1.6
ENSG00000129355	CDKN2D	cyclin dependent kinase inhibitor 2D	53.9766	1.44163	0.297756	-4.84165	1.28763e-06	2.25984e-05	CDKN2D
ENSG00000124529	HIST1H4B	histone cluster 1 H4 family member b	2876.06	1.44106	0.307391	-4.68801	2.75869e-06	4.40796e-05	HIST1H4B		1.13
ENSG00000159147	DONSON	downstream neighbor of SON	400.75	1.4395	0.211935	-6.79218	1.10452e-11	5.10359e-10	DONSON
ENSG00000183814	LIN9	lin-9 DREAM MuvB core complex component	459.376	1.4374	0.183368	-7.83889	4.54534e-15	3.59873e-13	LIN9		1.14
ENSG00000104147	OIP5	Opa interacting protein 5	66.9352	1.43619	0.321054	-4.47334	7.70071e-06	0.000110854	OIP5		1.4
ENSG00000131153	GINS2	GINS complex subunit 2	290.031	1.43594	0.288021	-4.98555	6.17874e-07	1.16977e-05	GINS2
ENSG00000159055	MIS18A	MIS18 kinetochore protein A	306.042	1.43379	0.20812	-6.88924	5.60908e-12	2.76394e-10	MIS18A
ENSG00000256316	HIST1H3F	histone cluster 1 H3 family member f	1945.69	1.43111	0.362006	-3.95327	7.7089e-05	0.000840228	HIST1H3F
ENSG00000062822	POLD1	DNA polymerase delta 1, catalytic subunit	239.282	1.43016	0.255599	-5.59533	2.20204e-08	5.65269e-07	POLD1
ENSG00000101868	POLA1	DNA polymerase alpha 1, catalytic subunit	786.788	1.42921	0.202012	-7.07487	1.4959e-12	8.04648e-11	POLA1
ENSG00000143942	CHAC2	ChaC cation transport regulator homolog 2	89.8772	1.42725	0.271503	-5.25684	1.46551e-07	3.19712e-06	CHAC2
ENSG00000238334	snoU13		12.9558	1.42724	0.354083	-4.0308	5.55879e-05	0.000627721	snoU13
ENSG00000127586	CHTF18	chromosome transmission fidelity factor 18	79.6494	1.42647	0.341117	-4.18175	2.89271e-05	0.000355113	CHTF18		1.43
ENSG00000104368	PLAT	plasminogen activator, tissue type	1394.83	1.42342	0.285979	-4.97735	6.44612e-07	1.2111e-05	PLAT
ENSG00000159259	CHAF1B	chromatin assembly factor 1 subunit B	235.577	1.42059	0.260943	-5.44408	5.20751e-08	1.246e-06	CHAF1B
ENSG00000138669	PRKG2	protein kinase, cGMP-dependent, type II	183.251	1.41818	0.326517	-4.34337	1.40314e-05	0.000188232	PRKG2
ENSG00000169258	GPRIN1	G protein regulated inducer of neurite outgrowth 1	170.871	1.41477	0.285874	-4.94892	7.46261e-07	1.36941e-05	GPRIN1
ENSG00000197903	HIST1H2BK	histone cluster 1 H2B family member k	1197.45	1.41341	0.25981	-5.44018	5.32262e-08	1.26923e-06	HIST1H2BK
ENSG00000100297	MCM5	minichromosome maintenance complex component 5	1248.6	1.41227	0.220502	-6.40482	1.50548e-10	5.81279e-09	MCM5		1.45
ENSG00000132646	PCNA	proliferating cell nuclear antigen	2526.96	1.41127	0.135137	-10.4432	1.57339e-25	7.15285e-23	PCNA		1.26
ENSG00000112118	MCM3	minichromosome maintenance complex component 3	1508.26	1.41048	0.197108	-7.15584	8.31645e-13	4.6924e-11	MCM3
ENSG00000108106	UBE2S	ubiquitin conjugating enzyme E2 S	401.261	1.40989	0.25791	-5.46659	4.58782e-08	1.10147e-06	UBE2S
ENSG00000173926	2003-03-01		73.1531	1.40895	0.317833	-4.43298	9.29383e-06	0.000130716	2003-03-01
ENSG00000132436	FIGNL1	fidgetin like 1	585.333	1.40853	0.195297	-7.21225	5.50335e-13	3.23161e-11	FIGNL1
ENSG00000110427	KIAA1549L	KIAA1549 like	980.228	1.40755	0.197316	-7.13349	9.78565e-13	5.42484e-11	KIAA1549L
ENSG00000134215	VAV3	vav guanine nucleotide exchange factor 3	18.3813	1.40428	0.360679	-3.89344	9.88332e-05	0.00104569	VAV3
ENSG00000171435	KSR2	kinase suppressor of ras 2	11.4222	1.40338	0.361052	-3.88692	0.000101524	0.00106854	KSR2
ENSG00000109685	WHSC1		3231.98	1.40329	0.150965	-9.29547	1.46561e-20	2.40173e-18	WHSC1
ENSG00000100784	RPS6KA5	ribosomal protein S6 kinase A5	62.8706	1.40042	0.310424	-4.51132	6.44243e-06	9.43796e-05	RPS6KA5
ENSG00000006468	ETV1	ETS variant 1	376.111	1.39981	0.325538	-4.3	1.70797e-05	0.000223702	ETV1
ENSG00000129484	PARP2	poly(ADP-ribose) polymerase 2	152.611	1.39901	0.258186	-5.41859	6.00699e-08	1.4276e-06	PARP2
ENSG00000138658	C4orf21		490.95	1.39897	0.212576	-6.58102	4.67229e-11	1.93666e-09	C4orf21
ENSG00000261061	RP11-303E16.2		161.401	1.39886	0.291548	-4.79805	1.60219e-06	2.74024e-05	RP11-303E16.2		1.27
ENSG00000167670	CHAF1A	chromatin assembly factor 1 subunit A	230.834	1.3985	0.233383	-5.99232	2.06872e-09	6.55156e-08	CHAF1A		1.35
ENSG00000073111	MCM2	minichromosome maintenance complex component 2	1115.69	1.39521	0.26477	-5.26952	1.36781e-07	3.02139e-06	MCM2
ENSG00000097021	ACOT7	acyl-CoA thioesterase 7	244.164	1.39274	0.229533	-6.06772	1.29742e-09	4.28208e-08	ACOT7
ENSG00000214575	CPEB1	cytoplasmic polyadenylation element binding protein 1	18.0299	1.38984	0.357991	-3.88233	0.000103461	0.00108407	CPEB1
ENSG00000172167	MTBP	MDM2 binding protein	277.532	1.38839	0.208377	-6.66288	2.68509e-11	1.16793e-09	MTBP
ENSG00000104490	NCALD	neurocalcin delta	146.427	1.38818	0.318465	-4.35898	1.30669e-05	0.00017741	NCALD		1.33
ENSG00000149636	DSN1	DSN1 homolog, MIS12 kinetochore complex component	772.55	1.38527	0.215423	-6.43046	1.27215e-10	4.994e-09	DSN1
ENSG00000160298	C21orf58	chromosome 21 open reading frame 58	76.9678	1.38482	0.272921	-5.07405	3.8944e-07	7.68681e-06	C21orf58		1.27
ENSG00000138675	FGF5	fibroblast growth factor 5	1076.59	1.38473	0.321734	-4.30397	1.67762e-05	0.000220343	FGF5
ENSG00000151725	CENPU	centromere protein U	1095.31	1.38327	0.335782	-4.11955	3.79615e-05	0.000449573	CENPU
ENSG00000157193	LRP8	LDL receptor related protein 8	342.52	1.38125	0.287445	-4.80525	1.54558e-06	2.66131e-05	LRP8
ENSG00000051180	RAD51	RAD51 recombinase	224.451	1.37991	0.275651	-5.00599	5.55751e-07	1.06271e-05	RAD51
ENSG00000138780	GSTCD	glutathione S-transferase C-terminal domain containing	416.383	1.37864	0.184438	-7.47483	7.73035e-14	5.04369e-12	GSTCD
ENSG00000249115	HAUS5	HAUS augmin like complex subunit 5	131.563	1.37821	0.30083	-4.58135	4.61991e-06	6.98587e-05	HAUS5
ENSG00000029993	HMGB3	high mobility group box 3	915.888	1.37699	0.182019	-7.56509	3.87607e-14	2.67772e-12	HMGB3
ENSG00000084710	EFR3B	EFR3 homolog B	30.9294	1.37514	0.361433	-3.80468	0.000141989	0.00142221	EFR3B		2.17
ENSG00000143786	CNIH3	cornichon family AMPA receptor auxiliary protein 3	126.882	1.37347	0.355657	-3.86178	0.000112565	0.00116818	CNIH3
ENSG00000197301	RP11-366L20.2		80.9766	1.37314	0.276914	-4.95873	7.09559e-07	1.3175e-05	RP11-366L20.2
ENSG00000162062	C16orf59	chromosome 16 open reading frame 59	55.98	1.37261	0.308474	-4.44966	8.60054e-06	0.000122062	C16orf59
ENSG00000143401	ANP32E	acidic nuclear phosphoprotein 32 family member E	1542.58	1.37223	0.208173	-6.59178	4.34589e-11	1.81203e-09	ANP32E
ENSG00000131351	HAUS8	HAUS augmin like complex subunit 8	141.22	1.37019	0.270074	-5.07339	3.90783e-07	7.70252e-06	HAUS8
ENSG00000049541	RFC2	replication factor C subunit 2	394.628	1.36582	0.174971	-7.80598	5.90396e-15	4.54669e-13	RFC2
ENSG00000183715	OPCML	opioid binding protein/cell adhesion molecule like	100.772	1.36503	0.359889	-3.79293	0.000148883	0.00147969	OPCML
ENSG00000152495	CAMK4	calcium/calmodulin dependent protein kinase IV	182.229	1.36494	0.287979	-4.73973	2.14005e-06	3.53988e-05	CAMK4
ENSG00000168298	HIST1H1E	histone cluster 1 H1 family member e	2345.58	1.36362	0.303844	-4.4879	7.19297e-06	0.000104398	HIST1H1E
ENSG00000124575	HIST1H1D	histone cluster 1 H1 family member d	2053.27	1.36263	0.359307	-3.79239	0.000149205	0.00148185	HIST1H1D
ENSG00000130816	DNMT1	DNA methyltransferase 1	1765.46	1.36062	0.21172	-6.42652	1.3056e-10	5.09689e-09	DNMT1
ENSG00000136122	BORA	bora, aurora kinase A activator	304.21	1.3602	0.188404	-7.21959	5.21449e-13	3.0748e-11	BORA
ENSG00000113645	WWC1	WW and C2 domain containing 1	77.2489	1.35997	0.336266	-4.04432	5.2475e-05	0.000594956	WWC1
ENSG00000197275	RAD54B	RAD54 homolog B (S. cerevisiae)	92.2002	1.35706	0.247102	-5.4919	3.97622e-08	9.62832e-07	RAD54B		1.16
ENSG00000031691	CENPQ	centromere protein Q	483.861	1.35689	0.208022	-6.5228	6.90062e-11	2.77858e-09	CENPQ
ENSG00000100401	RANGAP1	Ran GTPase activating protein 1	1679.67	1.35478	0.186588	-7.26079	3.84846e-13	2.32774e-11	RANGAP1		1.88
ENSG00000132688	NES	nestin	946.908	1.35184	0.235578	-5.73839	9.55823e-09	2.66214e-07	NES
ENSG00000117676	RPS6KA1	ribosomal protein S6 kinase A1	19.2774	1.3515	0.358646	-3.76835	0.000164332	0.00161165	RPS6KA1
ENSG00000120334	CENPL	centromere protein L	661.75	1.35122	0.193656	-6.97745	3.00589e-12	1.54044e-10	CENPL
ENSG00000196226	HIST1H2BB	histone cluster 1 H2B family member b	1287.99	1.35031	0.361827	-3.73192	0.000190024	0.0018255	HIST1H2BB		1.2
ENSG00000094804	CDC6	cell division cycle 6	682.898	1.3484	0.28434	-4.7422	2.11407e-06	3.50513e-05	CDC6		1.24
ENSG00000111445	RFC5	replication factor C subunit 5	383.733	1.34627	0.164726	-8.17281	3.01288e-16	2.75718e-14	RFC5
ENSG00000267374	LINC00669		44.8484	1.34231	0.313565	-4.28082	1.86208e-05	0.000240534	LINC00669		1.15
ENSG00000122861	PLAU	plasminogen activator, urokinase	257.074	1.34023	0.349092	-3.83919	0.00012344	0.00126519	PLAU
ENSG00000180998	GPR137C	G protein-coupled receptor 137C	30.9364	1.33756	0.340162	-3.93212	8.42014e-05	0.000906532	GPR137C
ENSG00000138346	DNA2	DNA replication helicase/nuclease 2	311.042	1.33695	0.254035	-5.26285	1.41836e-07	3.11355e-06	DNA2
ENSG00000115884	SDC1	syndecan 1	1091.58	1.33551	0.33773	-3.95436	7.67409e-05	0.000837082	SDC1
ENSG00000182010	RTKN2	rhotekin 2	173.548	1.33277	0.347437	-3.83599	0.000125058	0.00127805	RTKN2
ENSG00000171208	NETO2	neuropilin and tolloid like 2	248.359	1.32958	0.26141	-5.08618	3.65341e-07	7.2641e-06	NETO2
ENSG00000270172	RP5-1024G6.8		110.125	1.3283	0.27689	-4.79721	1.60894e-06	2.74847e-05	RP5-1024G6.8
ENSG00000170540	ARL6IP1	ADP ribosylation factor like GTPase 6 interacting protein 1	4009.52	1.32782	0.164501	-8.07181	6.92633e-16	6.1008e-14	ARL6IP1
ENSG00000178295	GEN1	GEN1, Holliday junction 5' flap endonuclease	857.017	1.32739	0.186633	-7.11229	1.14137e-12	6.25888e-11	GEN1
ENSG00000188229	TUBB4B	tubulin beta 4B class IVb	5428.48	1.32692	0.19355	-6.8557	7.09643e-12	3.40687e-10	TUBB4B
ENSG00000198113	TOR4A	torsin family 4 member A	66.2051	1.32455	0.339302	-3.90373	9.47208e-05	0.00100823	TOR4A
ENSG00000006634	DBF4	DBF4 zinc finger	755.621	1.32409	0.174142	-7.60349	2.88253e-14	2.02107e-12	DBF4
ENSG00000092140	G2E3	G2/M-phase specific E3 ubiquitin protein ligase	922.366	1.3236	0.217153	-6.09523	1.09279e-09	3.64944e-08	G2E3
ENSG00000110987	BCL7A	BCL tumor suppressor 7A	106.97	1.32226	0.232854	-5.6785	1.35882e-08	3.66854e-07	BCL7A
ENSG00000176225	RTTN	rotatin	455.3	1.32178	0.22735	-5.81389	6.10384e-09	1.7773e-07	RTTN
ENSG00000144395	CCDC150	coiled-coil domain containing 150	78.2028	1.32069	0.259825	-5.083	3.71527e-07	7.36419e-06	CCDC150
ENSG00000269974	RP11-932O9.10		16.5051	1.32026	0.36096	-3.65764	0.00025455	0.00232802	RP11-932O9.10
ENSG00000256268	RP11-221N13.3		55.8659	1.31602	0.279383	-4.71044	2.47184e-06	4.0087e-05	RP11-221N13.3
ENSG00000119714	GPR68	G protein-coupled receptor 68	185.408	1.31525	0.292459	-4.4972	6.88554e-06	0.000100246	GPR68
ENSG00000134242	PTPN22	protein tyrosine phosphatase, non-receptor type 22	35.6547	1.31512	0.341346	-3.85276	0.000116794	0.00120584	PTPN22
ENSG00000167553	TUBA1C	tubulin alpha 1c	849.025	1.31497	0.139353	-9.43623	3.86439e-21	6.80761e-19	TUBA1C
ENSG00000241634	RP11-381E24.1		15.5068	1.31403	0.358084	-3.6696	0.000242928	0.00225088	RP11-381E24.1		STOP HERE
ENSG00000156504	FAM122B	family with sequence similarity 122B	416.012	1.31392	0.246146	-5.33797	9.39931e-08	2.15389e-06	FAM122B
ENSG00000152784	PRDM8	PR/SET domain 8	149.994	1.3138	0.330504	-3.97514	7.03385e-05	0.00077323	PRDM8
ENSG00000198885	ITPRIPL1	inositol 1,4,5-trisphosphate receptor interacting protein-like 1	20.7406	1.31254	0.361699	-3.62882	0.00028472	0.00256066	ITPRIPL1
ENSG00000187790	FANCM	Fanconi anemia complementation group M	553.691	1.31187	0.171148	-7.66513	1.78647e-14	1.27155e-12	FANCM
ENSG00000168411	RFWD3	ring finger and WD repeat domain 3	1005.86	1.30938	0.244261	-5.36056	8.29632e-08	1.9262e-06	RFWD3
ENSG00000170779	CDCA4	cell division cycle associated 4	230.02	1.30885	0.300958	-4.34894	1.36795e-05	0.000184577	CDCA4
ENSG00000167550	RHEBL1	Ras homolog enriched in brain like 1	25.6863	1.30586	0.358946	-3.63805	0.000274714	0.00248814	RHEBL1
ENSG00000175643	RMI2	RecQ mediated genome instability 2	142.291	1.3052	0.311693	-4.18747	2.82086e-05	0.000347503	RMI2
ENSG00000167900	TK1	thymidine kinase 1	804.139	1.30279	0.261378	-4.9843	6.21849e-07	1.17319e-05	TK1
ENSG00000136158	SPRY2	sprouty RTK signaling antagonist 2	496.15	1.30266	0.196034	-6.64507	3.03069e-11	1.29429e-09	SPRY2
ENSG00000256663	RP11-424C20.2		57.7617	1.29294	0.344784	-3.75001	0.00017683	0.00171512	RP11-424C20.2
ENSG00000118655	DCLRE1B	DNA cross-link repair 1B	283.302	1.29238	0.255668	-5.0549	4.30627e-07	8.40558e-06	DCLRE1B
ENSG00000097046	CDC7	cell division cycle 7	304.292	1.29208	0.25489	-5.06915	3.99606e-07	7.85446e-06	CDC7
ENSG00000108960	MMD	monocyte to macrophage differentiation associated	261.358	1.28649	0.256403	-5.01745	5.23629e-07	1.00538e-05	MMD
ENSG00000231607	DLEU2	deleted in lymphocytic leukemia 2 (non-protein coding)	175.533	1.28405	0.272268	-4.71613	2.40371e-06	3.93444e-05	DLEU2
ENSG00000267279	RP11-879F14.2		35.7724	1.284	0.311864	-4.11717	3.83549e-05	0.000453089	RP11-879F14.2
ENSG00000109881	CCDC34	coiled-coil domain containing 34	201.057	1.28297	0.217794	-5.89073	3.84497e-09	1.15538e-07	CCDC34
ENSG00000172244	C5orf34	chromosome 5 open reading frame 34	170.338	1.28249	0.254975	-5.02987	4.90813e-07	9.49752e-06	C5orf34
ENSG00000165501	LRR1	leucine rich repeat protein 1	396.489	1.28164	0.186723	-6.86387	6.70196e-12	3.24573e-10	LRR1
ENSG00000119403	PHF19	PHD finger protein 19	623.945	1.2811	0.24642	-5.19886	2.00517e-07	4.23671e-06	PHF19
ENSG00000101224	CDC25B	cell division cycle 25B	684.937	1.27941	0.225385	-5.67655	1.37441e-08	3.69842e-07	CDC25B
ENSG00000168393	DTYMK	deoxythymidylate kinase	652.758	1.27936	0.164879	-7.7594	8.53318e-15	6.36286e-13	DTYMK
ENSG00000183762	KREMEN1	kringle containing transmembrane protein 1	503.015	1.27858	0.197504	-6.47368	9.56415e-11	3.82919e-09	KREMEN1
ENSG00000135045	C9orf40	chromosome 9 open reading frame 40	357.172	1.27563	0.175887	-7.25257	4.08934e-13	2.45239e-11	C9orf40
ENSG00000164032	H2AFZ	H2A histone family member Z	5387.58	1.27426	0.175121	-7.27648	3.4265e-13	2.09955e-11	H2AFZ
ENSG00000205208	C4orf46	chromosome 4 open reading frame 46	841.837	1.27209	0.212145	-5.99633	2.01828e-09	6.43521e-08	C4orf46
ENSG00000095002	MSH2	mutS homolog 2	1185	1.27047	0.169238	-7.50705	6.04755e-14	4.03925e-12	MSH2
ENSG00000126453	BCL2L12	BCL2 like 12	54.8644	1.26713	0.306751	-4.13082	3.61469e-05	0.000431159	BCL2L12
ENSG00000123374	CDK2	cyclin dependent kinase 2	419.414	1.26465	0.253671	-4.98539	6.18377e-07	1.16977e-05	CDK2
ENSG00000168621	GDNF	glial cell derived neurotrophic factor	148.16	1.2643	0.344216	-3.67299	0.000239732	0.00222579	GDNF
ENSG00000173638	SLC19A1	solute carrier family 19 member 1	78.3446	1.26299	0.286571	-4.40723	1.047e-05	0.000145804	SLC19A1
ENSG00000169683	LRRC45	leucine rich repeat containing 45	189.938	1.26067	0.19638	-6.41953	1.367e-10	5.32121e-09	LRRC45
ENSG00000130695	CEP85	centrosomal protein 85	256.02	1.25855	0.233547	-5.38883	7.09179e-08	1.66297e-06	CEP85
ENSG00000125384	PTGER2	prostaglandin E receptor 2	35.1166	1.25496	0.342861	-3.66025	0.000251971	0.00231357	PTGER2
ENSG00000258725	PRC1-AS1	PRC1 antisense RNA 1	14.8437	1.25489	0.354163	-3.54325	0.000395221	0.00337158	PRC1-AS1
ENSG00000175305	CCNE2	cyclin E2	200.954	1.25481	0.287466	-4.36508	1.27076e-05	0.000172865	CCNE2
ENSG00000123080	CDKN2C	cyclin dependent kinase inhibitor 2C	1107.69	1.25416	0.166367	-7.5385	4.75391e-14	3.23657e-12	CDKN2C
ENSG00000114541	FRMD4B	FERM domain containing 4B	14.997	1.25311	0.361806	-3.46349	0.000533214	0.00435881	FRMD4B
ENSG00000096433	ITPR3	inositol 1,4,5-trisphosphate receptor type 3	1647.31	1.25251	0.166148	-7.53853	4.75313e-14	3.23657e-12	ITPR3
ENSG00000160447	PKN3	protein kinase N3	80.4345	1.2514	0.243532	-5.13853	2.76899e-07	5.672e-06	PKN3
ENSG00000188610	FAM72B	family with sequence similarity 72 member B	27.5429	1.24852	0.326338	-3.82585	0.000130323	0.00132609	FAM72B
ENSG00000141499	WRAP53	WD repeat containing antisense to TP53	145.063	1.24845	0.260981	-4.78371	1.7209e-06	2.9185e-05	WRAP53
ENSG00000173269	MMRN2	multimerin 2	41.0285	1.24721	0.339088	-3.67814	0.00023494	0.00218982	MMRN2
ENSG00000214367	HAUS3	HAUS augmin like complex subunit 3	438.863	1.24715	0.207756	-6.00296	1.93751e-09	6.20577e-08	HAUS3
ENSG00000025770	NCAPH2	non-SMC condensin II complex subunit H2	448.493	1.24466	0.202712	-6.14003	8.25061e-10	2.80183e-08	NCAPH2
ENSG00000221866	PLXNA4	plexin A4	94.4333	1.24308	0.359215	-3.46054	0.000539099	0.00440181	PLXNA4
ENSG00000198959	TGM2	transglutaminase 2	124.965	1.23416	0.236279	-5.22332	1.7574e-07	3.75827e-06	TGM2
ENSG00000119397	CNTRL	centriolin	461.312	1.23322	0.179923	-6.85413	7.1747e-12	3.42756e-10	CNTRL
ENSG00000105738	SIPA1L3	signal induced proliferation associated 1 like 3	384.165	1.23292	0.24602	-5.01147	5.40153e-07	1.0357e-05	SIPA1L3
ENSG00000196081	ZNF724P		204.799	1.23175	0.246533	-4.99629	5.84431e-07	1.11302e-05	ZNF724P
ENSG00000187266	EPOR	erythropoietin receptor	31.9858	1.22072	0.331646	-3.6808	0.000232502	0.00216996	EPOR
ENSG00000149679	CABLES2	Cdk5 and Abl enzyme substrate 2	101.363	1.21945	0.316775	-3.84957	0.000118325	0.00121898	CABLES2
ENSG00000107282	APBA1	amyloid beta precursor protein binding family A member 1	148.976	1.21828	0.291041	-4.18593	2.83995e-05	0.00034955	APBA1
ENSG00000110092	CCND1	cyclin D1	12242.3	1.21803	0.236369	-5.15309	2.56229e-07	5.29627e-06	CCND1
ENSG00000176974	SHMT1	serine hydroxymethyltransferase 1	215.078	1.2152	0.231102	-5.25827	1.45415e-07	3.17765e-06	SHMT1
ENSG00000137404	NRM	nurim (nuclear envelope membrane protein)	74.4116	1.21489	0.317706	-3.82394	0.000131333	0.00133457	NRM
ENSG00000198331	HYLS1	HYLS1, centriolar and ciliogenesis associated	427.442	1.21425	0.196641	-6.17497	6.61777e-10	2.2803e-08	HYLS1
ENSG00000169252	ADRB2	adrenoceptor beta 2	24.6806	1.21382	0.360521	-3.36686	0.000760285	0.00587428	ADRB2
ENSG00000096060	FKBP5	FK506 binding protein 5	205.785	1.21308	0.192003	-6.31801	2.64952e-10	9.87822e-09	FKBP5
ENSG00000123136	DDX39A	DExD-box helicase 39A	924.41	1.21152	0.158053	-7.66531	1.78402e-14	1.27155e-12	DDX39A
ENSG00000173456	RNF26	ring finger protein 26	149.437	1.20961	0.275852	-4.38499	1.15989e-05	0.000159322	RNF26
ENSG00000163689	C3orf67	chromosome 3 open reading frame 67	54.7946	1.20832	0.291712	-4.14217	3.44038e-05	0.000415114	C3orf67
ENSG00000170961	HAS2	hyaluronan synthase 2	11076.3	1.20815	0.14941	-8.08612	6.15954e-16	5.45952e-14	HAS2
ENSG00000213853	EMP2	epithelial membrane protein 2	1286.64	1.20497	0.142343	-8.46528	2.55528e-17	2.72814e-15	EMP2
ENSG00000171729	TMEM51	transmembrane protein 51	84.7097	1.20285	0.243416	-4.94154	7.75079e-07	1.41309e-05	TMEM51
ENSG00000138623	SEMA7A	semaphorin 7A (John Milton Hagen blood group)	343.18	1.20259	0.227875	-5.27744	1.31e-07	2.91196e-06	SEMA7A
ENSG00000168061	SAC3D1	SAC3 domain containing 1	147.949	1.20092	0.277764	-4.32352	1.53562e-05	0.000203972	SAC3D1
ENSG00000123892	RAB38	RAB38, member RAS oncogene family	75.9315	1.19846	0.315487	-3.79877	0.000145416	0.00145035	RAB38
ENSG00000124207	CSE1L	chromosome segregation 1 like	4650.18	1.19634	0.164862	-7.25661	3.96907e-13	2.39043e-11	CSE1L
ENSG00000196550	FAM72A	family with sequence similarity 72 member A	18.3607	1.19488	0.353325	-3.38181	0.000720108	0.0056069	FAM72A
ENSG00000128973	CLN6	CLN6, transmembrane ER protein	150.607	1.19455	0.289262	-4.12965	3.6331e-05	0.000432808	CLN6
ENSG00000154473	BUB3	BUB3, mitotic checkpoint protein	3527.82	1.19423	0.180285	-6.62415	3.49259e-11	1.47811e-09	BUB3
ENSG00000148019	CEP78	centrosomal protein 78	1136.81	1.19298	0.17067	-6.98998	2.7493e-12	1.42448e-10	CEP78
ENSG00000122483	CCDC18	coiled-coil domain containing 18	511.577	1.19294	0.163963	-7.27567	3.447e-13	2.10297e-11	CCDC18
ENSG00000181218	HIST3H2A	histone cluster 3 H2A	74.4475	1.1926	0.333555	-3.57544	0.000349644	0.00303233	HIST3H2A
ENSG00000144959	NCEH1	neutral cholesterol ester hydrolase 1	1295.05	1.19223	0.276011	-4.31949	1.56389e-05	0.000207532	NCEH1
ENSG00000126368	NR1D1	nuclear receptor subfamily 1 group D member 1	44.77	1.18849	0.319567	-3.71906	0.000199969	0.00190803	NR1D1
ENSG00000149639	SOGA1	suppressor of glucose, autophagy associated 1	1508.07	1.18702	0.270447	-4.38911	1.13818e-05	0.000156644	SOGA1
ENSG00000213967	ZNF726	zinc finger protein 726	40.4507	1.18533	0.313444	-3.78164	0.000155798	0.00153866	ZNF726
ENSG00000205364	MT1M	metallothionein 1M	45.3781	1.18515	0.317286	-3.73527	0.00018751	0.00180504	MT1M
ENSG00000058056	USP13	ubiquitin specific peptidase 13 (isopeptidase T-3)	1007.49	1.18182	0.173014	-6.83078	8.44545e-12	3.98066e-10	USP13
ENSG00000091844	RGS17	regulator of G protein signaling 17	129.085	1.18122	0.327038	-3.61188	0.000303982	0.00270208	RGS17
ENSG00000171617	ENC1	ectodermal-neural cortex 1	951.692	1.1804	0.244349	-4.8308	1.35987e-06	2.36893e-05	ENC1
ENSG00000185262	UBALD2	UBA like domain containing 2	257.035	1.17916	0.294404	-4.00524	6.19544e-05	0.000690216	UBALD2
ENSG00000221818	EBF2	early B-cell factor 2	24.3905	1.17908	0.351167	-3.35761	0.000786187	0.00604789	EBF2
ENSG00000215784	FAM72D	family with sequence similarity 72 member D	14.3855	1.17821	0.359631	-3.27618	0.00105223	0.00778838	FAM72D
ENSG00000012963	UBR7	ubiquitin protein ligase E3 component n-recognin 7 (putative)	753.131	1.17639	0.179049	-6.57022	5.02412e-11	2.07639e-09	UBR7
ENSG00000130669	PAK4	p21 (RAC1) activated kinase 4	109.015	1.17535	0.295235	-3.98107	6.86072e-05	0.000754786	PAK4
ENSG00000142856	ITGB3BP	integrin subunit beta 3 binding protein	370.004	1.1725	0.278976	-4.20288	2.63536e-05	0.000328673	ITGB3BP
ENSG00000134291	TMEM106C	transmembrane protein 106C	943.514	1.17231	0.165814	-7.07002	1.54907e-12	8.26932e-11	TMEM106C
ENSG00000125898	FAM110A	family with sequence similarity 110 member A	35.6159	1.17183	0.361163	-3.2446	0.00117614	0.00857935	FAM110A
ENSG00000104626	ERI1	exoribonuclease 1	1158.94	1.17053	0.142691	-8.20323	2.34021e-16	2.21346e-14	ERI1
ENSG00000127423	AUNIP	aurora kinase A and ninein interacting protein	82.0861	1.17039	0.295521	-3.96043	7.48138e-05	0.000817326	AUNIP
ENSG00000120647	CCDC77	coiled-coil domain containing 77	332.869	1.16992	0.185698	-6.30013	2.97396e-10	1.09717e-08	CCDC77
ENSG00000151849	CENPJ	centromere protein J	408.931	1.16826	0.203123	-5.75148	8.84635e-09	2.47364e-07	CENPJ
ENSG00000116830	TTF2	transcription termination factor 2	576.863	1.16583	0.248043	-4.70013	2.59999e-06	4.16856e-05	TTF2
ENSG00000178878	APOLD1	apolipoprotein L domain containing 1	307.644	1.16555	0.239176	-4.87316	1.09825e-06	1.95425e-05	APOLD1
ENSG00000166833	NAV2	neuron navigator 2	953.125	1.16452	0.300295	-3.87791	0.000105359	0.0011015	NAV2
ENSG00000065618	COL17A1	collagen type XVII alpha 1 chain	11.5075	1.16228	0.361553	-3.21467	0.00130594	0.00933296	COL17A1
ENSG00000102096	PIM2	Pim-2 proto-oncogene, serine/threonine kinase	41.0348	1.16099	0.324945	-3.57289	0.000353069	0.00305451	PIM2
ENSG00000213390	ARHGAP19	Rho GTPase activating protein 19	289.758	1.16083	0.211082	-5.49945	3.80969e-08	9.27288e-07	ARHGAP19
ENSG00000100726	TELO2	telomere maintenance 2	94.7107	1.15926	0.316884	-3.65832	0.00025387	0.0023256	TELO2
ENSG00000146263	MMS22L	MMS22 like, DNA repair protein	924.546	1.15829	0.334265	-3.4652	0.000529846	0.00433883	MMS22L
ENSG00000168214	RBPJ	recombination signal binding protein for immunoglobulin kappa J region	5159.42	1.15792	0.216618	-5.34544	9.01982e-08	2.07667e-06	RBPJ
ENSG00000227028	SLC8A1-AS1	SLC8A1 antisense RNA 1	23.8802	1.157	0.355832	-3.25154	0.00114783	0.00839893	SLC8A1-AS1
ENSG00000113070	HBEGF	heparin binding EGF like growth factor	54.4388	1.15668	0.287091	-4.02897	5.60208e-05	0.000630592	HBEGF
ENSG00000173894	CBX2	chromobox 2	25.8326	1.15652	0.322167	-3.58982	0.000330901	0.00290193	CBX2
ENSG00000088305	DNMT3B	DNA methyltransferase 3 beta	56.36	1.15485	0.334636	-3.45106	0.000558386	0.00452915	DNMT3B
ENSG00000214826	DDX12P	DEAD/H-box helicase 12, pseudogene	17.3008	1.15346	0.359557	-3.20801	0.00133657	0.00950847	DDX12P
ENSG00000213186	TRIM59	tripartite motif containing 59	1177.2	1.15345	0.188284	-6.12611	9.00544e-10	3.04961e-08	TRIM59
ENSG00000160949	TONSL	tonsoku like, DNA repair protein	93.7306	1.15225	0.31982	-3.6028	0.000314811	0.00277984	TONSL
ENSG00000170545	SMAGP	small cell adhesion glycoprotein	142.409	1.14938	0.223417	-5.14455	2.68156e-07	5.5271e-06	SMAGP
ENSG00000138376	BARD1	BRCA1 associated RING domain 1	948.116	1.14894	0.198548	-5.78673	7.1771e-09	2.03925e-07	BARD1
ENSG00000072041	SLC6A15	solute carrier family 6 member 15	158.532	1.14822	0.319112	-3.59819	0.000320443	0.00282074	SLC6A15
ENSG00000066248	NGEF	neuronal guanine nucleotide exchange factor	19.7027	1.14784	0.360729	-3.18199	0.00146265	0.0102451	NGEF
ENSG00000125871	MGME1	mitochondrial genome maintenance exonuclease 1	249.876	1.14771	0.326937	-3.51049	0.000447276	0.00373649	MGME1
ENSG00000123416	TUBA1B	tubulin alpha 1b	1974.16	1.14653	0.136232	-8.41605	3.89404e-17	4.09543e-15	TUBA1B
ENSG00000089041	P2RX7	purinergic receptor P2X 7	32.3954	1.14629	0.310462	-3.6922	0.000222324	0.00208464	P2RX7
ENSG00000163918	RFC4	replication factor C subunit 4	389.439	1.14585	0.208046	-5.50768	3.63602e-08	8.92648e-07	RFC4
ENSG00000117155	SSX2IP	SSX family member 2 interacting protein	924.858	1.1453	0.273935	-4.18092	2.90332e-05	0.000356105	SSX2IP
ENSG00000164976	KIAA1161	KIAA1161	31.2707	1.14439	0.340814	-3.35782	0.000785595	0.00604663	KIAA1161
ENSG00000070950	RAD18	RAD18, E3 ubiquitin protein ligase	665.132	1.14391	0.154424	-7.40758	1.28629e-13	8.12901e-12	RAD18
ENSG00000205085	FAM71F2	family with sequence similarity 71 member F2	12.8491	1.14355	0.357113	-3.20221	0.00136377	0.00966294	FAM71F2
ENSG00000057019	DCBLD2	discoidin, CUB and LCCL domain containing 2	7184.58	1.1425	0.25653	-4.45368	8.44127e-06	0.000120043	DCBLD2
ENSG00000100714	MTHFD1	methylenetetrahydrofolate dehydrogenase, cyclohydrolase and formyltetrahydrofolate synthetase 1	1293.1	1.14228	0.163679	-6.97877	2.9777e-12	1.53156e-10	MTHFD1
ENSG00000129534	MIS18BP1	MIS18 binding protein 1	1902.89	1.14172	0.162863	-7.01034	2.37736e-12	1.2455e-10	MIS18BP1
ENSG00000197472	ZNF695	zinc finger protein 695	26.745	1.1417	0.335186	-3.40617	0.000658816	0.00523082	ZNF695
ENSG00000166845	C18orf54	chromosome 18 open reading frame 54	809.235	1.14164	0.286211	-3.98882	6.64038e-05	0.000734559	C18orf54
ENSG00000198805	PNP	purine nucleoside phosphorylase	223.118	1.14153	0.33453	-3.41233	0.000644092	0.00512546	PNP
ENSG00000133302	ANKRD32		410.244	1.1413	0.171635	-6.64955	2.93981e-11	1.26313e-09	ANKRD32
ENSG00000100350	FOXRED2	FAD dependent oxidoreductase domain containing 2	86.7576	1.1408	0.264435	-4.31409	1.60264e-05	0.000211678	FOXRED2
ENSG00000072501	SMC1A	structural maintenance of chromosomes 1A	1904.68	1.14045	0.213865	-5.33259	9.68216e-08	2.21511e-06	SMC1A
ENSG00000170537	TMC7	transmembrane channel like 7	14.7687	1.14036	0.359785	-3.16955	0.00152676	0.0106465	TMC7
ENSG00000013573	DDX11	DEAD/H-box helicase 11	96.3804	1.14004	0.271969	-4.19179	2.76758e-05	0.000342252	DDX11
ENSG00000156136	DCK	deoxycytidine kinase	649.632	1.13429	0.238445	-4.75704	1.96452e-06	3.27646e-05	DCK
ENSG00000141560	FN3KRP	fructosamine 3 kinase related protein	423.113	1.131	0.228621	-4.94705	7.53467e-07	1.37904e-05	FN3KRP
ENSG00000165071	TMEM71	transmembrane protein 71	49.4165	1.13006	0.354217	-3.19029	0.00142128	0.0100051	TMEM71
ENSG00000155561	NUP205	nucleoporin 205	2369.51	1.12945	0.11823	-9.55295	1.26056e-21	2.36868e-19	NUP205
ENSG00000184260	HIST2H2AC	histone cluster 2 H2A family member c	1970.06	1.12931	0.241008	-4.68577	2.78914e-06	4.44151e-05	HIST2H2AC
ENSG00000043143	JADE2	jade family PHD finger 2	884.517	1.12703	0.203045	-5.55065	2.84616e-08	7.20123e-07	JADE2
ENSG00000132359	RAP1GAP2	RAP1 GTPase activating protein 2	20.8227	1.12029	0.348785	-3.21199	0.00131819	0.00939239	RAP1GAP2
ENSG00000107566	ERLIN1	ER lipid raft associated 1	2378.02	1.11902	0.0976676	-11.4575	2.15705e-30	2.76358e-27	ERLIN1
ENSG00000184207	PGP	phosphoglycolate phosphatase	63.4814	1.11869	0.297264	-3.76328	0.000167698	0.00163895	PGP
ENSG00000149929	HIRIP3	HIRA interacting protein 3	58.3795	1.11863	0.273406	-4.09148	4.28635e-05	0.000500892	HIRIP3
ENSG00000185361	TNFAIP8L1	TNF alpha induced protein 8 like 1	95.4447	1.1174	0.302408	-3.69502	0.000219871	0.00206525	TNFAIP8L1
ENSG00000271811	RP1-79C4.4		21.7798	1.11738	0.353929	-3.15709	0.00159354	0.0110033	RP1-79C4.4
ENSG00000188312	CENPP	centromere protein P	135.603	1.11492	0.269675	-4.1343	3.56031e-05	0.000425938	CENPP
ENSG00000170522	ELOVL6	ELOVL fatty acid elongase 6	652.627	1.11458	0.229034	-4.86645	1.13622e-06	2.01672e-05	ELOVL6
ENSG00000213988	ZNF90	zinc finger protein 90	33.7571	1.11457	0.309652	-3.59942	0.00031893	0.00281093	ZNF90
ENSG00000179862	CITED4	Cbp/p300 interacting transactivator with Glu/Asp rich carboxy-terminal domain 4	14.387	1.11452	0.359701	-3.09846	0.00194526	0.012969	CITED4
ENSG00000146281	PM20D2	peptidase M20 domain containing 2	258.909	1.11418	0.209825	-5.31007	1.09583e-07	2.47889e-06	PM20D2
ENSG00000184992	BRI3BP	BRI3 binding protein	523.06	1.11394	0.218145	-5.10639	3.28365e-07	6.62986e-06	BRI3BP
ENSG00000146197	SCUBE3	signal peptide, CUB domain and EGF like domain containing 3	105.749	1.11341	0.226899	-4.90708	9.24403e-07	1.66381e-05	SCUBE3
ENSG00000042088	TDP1	tyrosyl-DNA phosphodiesterase 1	486.154	1.11003	0.23565	-4.7105	2.47104e-06	4.0087e-05	TDP1
ENSG00000109084	TMEM97	transmembrane protein 97	453.266	1.10745	0.191732	-5.77602	7.64882e-09	2.16455e-07	TMEM97
ENSG00000169247	SH3TC2	SH3 domain and tetratricopeptide repeats 2	32.0038	1.10719	0.343357	-3.22461	0.00126146	0.00904665	SH3TC2
ENSG00000273373	RP5-1074L1.4		17.4742	1.10705	0.356863	-3.10216	0.00192117	0.01285	RP5-1074L1.4
ENSG00000168077	SCARA3	scavenger receptor class A member 3	1061.03	1.106	0.303332	-3.64616	0.000266192	0.00241717	SCARA3
ENSG00000175216	CKAP5	cytoskeleton associated protein 5	5260.71	1.10533	0.150645	-7.33732	2.1791e-13	1.35287e-11	CKAP5
ENSG00000183850	ZNF730	zinc finger protein 730	27.5343	1.10494	0.330453	-3.34371	0.000826652	0.00632122	ZNF730
ENSG00000143702	CEP170	centrosomal protein 170	2142.02	1.10438	0.176557	-6.25513	3.97183e-10	1.42793e-08	CEP170
ENSG00000124191	TOX2	TOX high mobility group box family member 2	43.136	1.1033	0.302255	-3.65022	0.000262014	0.00238692	TOX2
ENSG00000065809	FAM107B	family with sequence similarity 107 member B	453.802	1.10264	0.160217	-6.88218	5.89442e-12	2.89443e-10	FAM107B
ENSG00000189159	HN1		988.909	1.1021	0.141708	-7.77723	7.41289e-15	5.64702e-13	HN1
ENSG00000182504	CEP97	centrosomal protein 97	1336	1.10107	0.172771	-6.37298	1.8539e-10	6.98584e-09	CEP97
ENSG00000259091	LINC00517	long intergenic non-protein coding RNA 517	51.6618	1.1007	0.300285	-3.66552	0.000246838	0.00227973	LINC00517
ENSG00000128045	RASL11B	RAS like family 11 member B	11.0565	1.09971	0.359568	-3.05843	0.00222503	0.0144238	RASL11B
ENSG00000163923	RPL39L	ribosomal protein L39 like	360.421	1.0991	0.273145	-4.02388	5.72472e-05	0.000642344	RPL39L
ENSG00000103540	CCP110	centriolar coiled-coil protein 110	1049.46	1.09879	0.197035	-5.57665	2.45195e-08	6.27139e-07	CCP110
ENSG00000165704	HPRT1	hypoxanthine phosphoribosyltransferase 1	502.772	1.09851	0.201719	-5.44577	5.15827e-08	1.23632e-06	HPRT1
ENSG00000235847	LDHAP7	lactate dehydrogenase A pseudogene 7	63.163	1.09791	0.27368	-4.01166	6.02933e-05	0.000673307	LDHAP7
ENSG00000180385	EMC3-AS1	EMC3 antisense RNA 1	24.5832	1.09514	0.355301	-3.08228	0.0020542	0.0135228	EMC3-AS1
ENSG00000153132	CLGN	calmegin	261.761	1.09387	0.309261	-3.53706	0.000404611	0.00343091	CLGN
ENSG00000173848	NET1	neuroepithelial cell transforming 1	834.636	1.09355	0.306458	-3.56835	0.000359243	0.00310221	NET1
ENSG00000170525	PFKFB3	6-phosphofructo-2-kinase/fructose-2,6-biphosphatase 3	204.882	1.09203	0.211034	-5.17467	2.28309e-07	4.75268e-06	PFKFB3
ENSG00000131462	TUBG1	tubulin gamma 1	382.35	1.09142	0.191532	-5.69838	1.20953e-08	3.31634e-07	TUBG1
ENSG00000132780	NASP	nuclear autoantigenic sperm protein	917.954	1.09	0.151462	-7.19653	6.17646e-13	3.5969e-11	NASP
ENSG00000183963	SMTN	smoothelin	1733.02	1.0896	0.287773	-3.78632	0.000152896	0.00151318	SMTN
ENSG00000106144	CASP2	caspase 2	479.518	1.08932	0.208721	-5.21904	1.79849e-07	3.8172e-06	CASP2
ENSG00000196220	SRGAP3	SLIT-ROBO Rho GTPase activating protein 3	21.8791	1.08675	0.350635	-3.09939	0.00193922	0.0129549	SRGAP3
ENSG00000174799	CEP135	centrosomal protein 135	508.646	1.0863	0.209042	-5.19656	2.03014e-07	4.28305e-06	CEP135
ENSG00000181544	FANCB	Fanconi anemia complementation group B	364.478	1.08468	0.209027	-5.1892	2.11196e-07	4.43575e-06	FANCB
ENSG00000164053	ATRIP	ATR interacting protein	157.511	1.08281	0.24738	-4.37709	1.20274e-05	0.000164565	ATRIP
ENSG00000162390	ACOT11	acyl-CoA thioesterase 11	23.2879	1.08263	0.350989	-3.08451	0.00203887	0.0134648	ACOT11
ENSG00000102901	CENPT	centromere protein T	189.325	1.08094	0.203017	-5.32438	1.01297e-07	2.30628e-06	CENPT
ENSG00000241749	RPSAP52	ribosomal protein SA pseudogene 52	48.8995	1.08088	0.334551	-3.23084	0.00123425	0.00891532	RPSAP52
ENSG00000229267	AC072062.1		14.9951	1.08018	0.360818	-2.99369	0.00275622	0.0171721	AC072062.1
ENSG00000269416	CTB-175P5.4		11.9595	1.07981	0.361671	-2.9856	0.00283021	0.0175401	CTB-175P5.4
ENSG00000023171	GRAMD1B	GRAM domain containing 1B	209.438	1.07965	0.257493	-4.19292	2.7539e-05	0.000341146	GRAMD1B
ENSG00000111581	NUP107	nucleoporin 107	1294.63	1.07581	0.15949	-6.74533	1.52674e-11	6.83061e-10	NUP107
ENSG00000149269	PAK1	p21 (RAC1) activated kinase 1	817.858	1.07471	0.135125	-7.95348	1.81338e-15	1.53952e-13	PAK1
ENSG00000143816	WNT9A	Wnt family member 9A	69.9967	1.07424	0.302594	-3.5501	0.000385091	0.00329313	WNT9A
ENSG00000214425	LRRC37A4P	leucine rich repeat containing 37 member A4, pseudogene	28.4454	1.07369	0.353184	-3.04002	0.00236562	0.0151746	LRRC37A4P
ENSG00000160352	ZNF714	zinc finger protein 714	370.272	1.07227	0.325291	-3.29634	0.000979542	0.00733122	ZNF714
ENSG00000162066	AMDHD2	amidohydrolase domain containing 2	36.5772	1.07091	0.324057	-3.30469	0.000950828	0.00715813	AMDHD2
ENSG00000156140	ADAMTS3	ADAM metallopeptidase with thrombospondin type 1 motif 3	85.934	1.06649	0.3621	-2.9453	0.00322647	0.0195125	ADAMTS3
ENSG00000188807	TMEM201	transmembrane protein 201	128.947	1.06464	0.308998	-3.44546	0.00057009	0.00460417	TMEM201
ENSG00000054967	RELT	RELT, TNF receptor	35.1866	1.0632	0.347302	-3.06133	0.0022036	0.0143046	RELT
ENSG00000186767	SPIN4	spindlin family member 4	254.615	1.06284	0.241707	-4.39724	1.09636e-05	0.000152227	SPIN4
ENSG00000005189	AC004381.6		125.136	1.06092	0.222693	-4.76406	1.89737e-06	3.1795e-05	AC004381.6
ENSG00000159231	CBR3	carbonyl reductase 3	189.244	1.06044	0.266292	-3.98225	6.82663e-05	0.00075221	CBR3
ENSG00000093000	NUP50	nucleoporin 50	1816.32	1.06032	0.156158	-6.79005	1.12095e-11	5.16259e-10	NUP50
ENSG00000254667	AP000783.1		14.086	1.06014	0.361831	-2.92993	0.00339044	0.020247	AP000783.1
ENSG00000133739	LRRCC1	leucine rich repeat and coiled-coil centrosomal protein 1	219.405	1.05818	0.183107	-5.77903	7.51311e-09	2.13043e-07	LRRCC1
ENSG00000095319	NUP188	nucleoporin 188	1184.75	1.0566	0.22632	-4.66859	3.0327e-06	4.7861e-05	NUP188
ENSG00000224093	RP5-1033H22.2		30.513	1.055	0.342102	-3.08388	0.00204317	0.0134868	RP5-1033H22.2
ENSG00000099901	RANBP1	RAN binding protein 1	1321.97	1.0524	0.139843	-7.52558	5.24863e-14	3.52233e-12	RANBP1
ENSG00000157557	ETS2	ETS proto-oncogene 2, transcription factor	496.449	1.04929	0.231511	-4.53235	5.83306e-06	8.62595e-05	ETS2
ENSG00000113569	NUP155	nucleoporin 155	2124.12	1.04867	0.14695	-7.13625	9.59128e-13	5.34268e-11	NUP155
ENSG00000213024	NUP62	nucleoporin 62	664.517	1.04761	0.132548	-7.90361	2.70939e-15	2.21997e-13	NUP62
ENSG00000175166	PSMD2	proteasome 26S subunit, non-ATPase 2	5644.5	1.04519	0.12191	-8.5735	1.00387e-17	1.15964e-15	PSMD2
ENSG00000158201	ABHD3	abhydrolase domain containing 3	66.8108	1.04388	0.325164	-3.21031	0.00132591	0.00944215	ABHD3
ENSG00000118242	MREG	melanoregulin	79.0888	1.04366	0.246797	-4.2288	2.34941e-05	0.000297219	MREG
ENSG00000076003	MCM6	minichromosome maintenance complex component 6	2085.96	1.04047	0.252879	-4.1145	3.88018e-05	0.000457985	MCM6
ENSG00000183048	SLC25A10	solute carrier family 25 member 10	16.7594	1.03912	0.350905	-2.96125	0.00306395	0.0186966	SLC25A10
ENSG00000170037	CNTROB	centrobin, centriole duplication and spindle assembly protein	445.96	1.03753	0.187615	-5.53008	3.20076e-08	8.01214e-07	CNTROB
ENSG00000198830	HMGN2	high mobility group nucleosomal binding domain 2	2360.99	1.03574	0.174316	-5.94173	2.82023e-09	8.60292e-08	HMGN2
ENSG00000172009	THOP1	thimet oligopeptidase 1	421.015	1.03492	0.203653	-5.08176	3.73944e-07	7.40168e-06	THOP1
ENSG00000151287	TEX30	testis expressed 30	423.743	1.03288	0.199074	-5.18844	2.12058e-07	4.44722e-06	TEX30
ENSG00000204410	MSH5	mutS homolog 5	14.0588	1.03267	0.352604	-2.9287	0.00340378	0.0203089	MSH5
ENSG00000123737	EXOSC9	exosome component 9	838.883	1.0317	0.127568	-8.08744	6.09299e-16	5.43472e-14	EXOSC9
ENSG00000121716	PILRB	paired immunoglobin-like type 2 receptor beta	26.2185	1.03025	0.346653	-2.97198	0.00295883	0.0181852	PILRB
ENSG00000136982	DSCC1	DNA replication and sister chromatid cohesion 1	233.471	1.02927	0.219354	-4.69226	2.70208e-06	4.32241e-05	DSCC1
ENSG00000011422	PLAUR	plasminogen activator, urokinase receptor	597.493	1.0291	0.18089	-5.68907	1.27732e-08	3.46178e-07	PLAUR
ENSG00000120217	CD274	CD274 molecule	72.805	1.02777	0.266131	-3.86192	0.000112501	0.00116818	CD274
ENSG00000156876	SASS6	SAS-6 centriolar assembly protein	291.712	1.02767	0.258926	-3.96898	7.21815e-05	0.000790407	SASS6
ENSG00000138587	MNS1	meiosis specific nuclear structural 1	109.691	1.02558	0.276654	-3.70707	0.000209673	0.00198184	MNS1
ENSG00000004777	ARHGAP33	Rho GTPase activating protein 33	16.8259	1.02531	0.361452	-2.83665	0.004559	0.0255735	ARHGAP33
ENSG00000154640	BTG3	BTG anti-proliferation factor 3	692.662	1.0249	0.188989	-5.42307	5.8584e-08	1.39464e-06	BTG3
ENSG00000261428	RP11-16P6.1		17.7593	1.02423	0.361786	-2.83104	0.00463966	0.0258957	RP11-16P6.1
ENSG00000224888	RP5-1142A6.2		15.6186	1.02392	0.360971	-2.83657	0.00456016	0.0255735	RP5-1142A6.2
ENSG00000135437	RDH5	retinol dehydrogenase 5	17.4894	1.02385	0.357008	-2.86785	0.00413271	0.0237422	RDH5
ENSG00000187720	THSD4	thrombospondin type 1 domain containing 4	255.274	1.02243	0.327639	-3.12061	0.0018048	0.0121757	THSD4
ENSG00000079313	REXO1	RNA exonuclease 1 homolog	64.8699	1.02149	0.327001	-3.12381	0.00178524	0.0120553	REXO1
ENSG00000135111	TBX3	T-box 3	1487.05	1.01972	0.270915	-3.76399	0.000167225	0.00163546	TBX3
ENSG00000144791	LIMD1	LIM domains containing 1	558.408	1.01951	0.151519	-6.72862	1.71275e-11	7.62219e-10	LIMD1
ENSG00000198814	GK	glycerol kinase	56.6551	1.01802	0.324269	-3.13944	0.0016927	0.0115466	GK
ENSG00000255443	RP1-68D18.4		22.2392	1.01699	0.352829	-2.8824	0.00394662	0.0228737	RP1-68D18.4
ENSG00000250748	RP11-230G5.2		18.4799	1.0164	0.350845	-2.897	0.00376752	0.0220504	RP11-230G5.2
ENSG00000113494	PRLR	prolactin receptor	1235.55	1.01562	0.327692	-3.09933	0.0019396	0.0129549	PRLR
ENSG00000147155	EBP	emopamil binding protein (sterol isomerase)	327.46	1.01539	0.148961	-6.81647	9.3302e-12	4.38302e-10	EBP
ENSG00000163781	TOPBP1	topoisomerase (DNA) II binding protein 1	1884.95	1.01408	0.180109	-5.63036	1.79833e-08	4.68463e-07	TOPBP1
ENSG00000204899	MZT1	mitotic spindle organizing protein 1	913.36	1.01324	0.282539	-3.58618	0.000335556	0.00292998	MZT1
ENSG00000147874	HAUS6	HAUS augmin like complex subunit 6	1333.51	1.01273	0.113422	-8.92883	4.30538e-19	6.06758e-17	HAUS6
ENSG00000100749	VRK1	vaccinia related kinase 1	601.565	1.01273	0.1491	-6.79227	1.1038e-11	5.10359e-10	VRK1
ENSG00000151617	EDNRA	endothelin receptor type A	64.0599	1.00834	0.357224	-2.82271	0.00476195	0.0264421	EDNRA
ENSG00000100558	PLEK2	pleckstrin 2	49.299	1.00441	0.356226	-2.81959	0.00480852	0.0266587	PLEK2
ENSG00000140526	ABHD2	abhydrolase domain containing 2	1965.99	1.00327	0.176916	-5.6709	1.42052e-08	3.77725e-07	ABHD2
ENSG00000233117	LINC00702	long intergenic non-protein coding RNA 702	380.099	1.00233	0.277234	-3.61548	0.000299789	0.00268079	LINC00702
ENSG00000228065	RP11-222A11.1		42.9329	1.00223	0.318719	-3.14457	0.00166333	0.0113848	RP11-222A11.1
ENSG00000132383	RPA1	replication protein A1	1242.14	1.00045	0.16672	-6.0008	1.96351e-09	6.27478e-08	RPA1
ENSG00000189320	FAM180A	family with sequence similarity 180 member A	966.966	1.00018	0.285521	-3.50299	0.00046006	0.00383647	FAM180A
ENSG00000108947	EFNB3	ephrin B3	41.5338	-1.00071	0.306553	3.26439	0.001097	0.00807737
ENSG00000129757	CDKN1C	cyclin dependent kinase inhibitor 1C	89.6544	-1.00087	0.269984	3.70713	0.000209625	0.00198184
ENSG00000250722	SEPP1		157.197	-1.00131	0.262321	3.81711	0.000135024	0.0013631
ENSG00000101335	MYL9	myosin light chain 9	1534.77	-1.00137	0.1799	5.56627	2.60247e-08	6.64431e-07
ENSG00000261425	RP11-709B3.2		319.813	-1.0016	0.310625	3.22448	0.00126203	0.00904665
ENSG00000116299	KIAA1324	KIAA1324	16.992	-1.00345	0.357431	2.8074	0.00499432	0.0273978
ENSG00000102409	BEX4	brain expressed X-linked 4	260.463	-1.00406	0.273806	3.66703	0.000245384	0.00226916
ENSG00000143153	ATP1B1	ATPase Na+/K+ transporting subunit beta 1	1825	-1.00486	0.251344	3.99797	6.38884e-05	0.000708403
ENSG00000132837	DMGDH	dimethylglycine dehydrogenase	109.355	-1.00496	0.2481	4.05062	5.10822e-05	0.000581504
ENSG00000103175	WFDC1	WAP four-disulfide core domain 1	88.5075	-1.00535	0.361018	2.78476	0.00535674	0.0289635
ENSG00000012822	CALCOCO1	calcium binding and coiled-coil domain 1	1474.71	-1.00643	0.179199	5.61627	1.95129e-08	5.05505e-07
ENSG00000130176	CNN1	calponin 1	509.279	-1.00713	0.243745	4.13187	3.59817e-05	0.000429738
ENSG00000224032	EPB41L4A-AS1	EPB41L4A antisense RNA 1	334.115	-1.00791	0.186387	5.40761	6.38712e-08	1.5103e-06
ENSG00000132141	CCT6B	chaperonin containing TCP1 subunit 6B	75.4516	-1.00873	0.251143	4.01655	5.90568e-05	0.000660022
ENSG00000170624	SGCD	sarcoglycan delta	12696.7	-1.00879	0.211297	4.77428	1.80348e-06	3.04389e-05
ENSG00000119508	NR4A3	nuclear receptor subfamily 4 group A member 3	30.6649	-1.01182	0.362034	2.79482	0.00519293	0.0282237
ENSG00000073146	MOV10L1	Mov10 RISC complex RNA helicase like 1	36.2581	-1.01262	0.315044	3.21423	0.00130795	0.00934067
ENSG00000151892	GFRA1	GDNF family receptor alpha 1	4004.74	-1.01339	0.166341	6.09222	1.11356e-09	3.71004e-08
ENSG00000261573	RP11-553K8.5		39.2235	-1.01395	0.332165	3.05256	0.00226896	0.0146663
ENSG00000138772	ANXA3	annexin A3	177.056	-1.0144	0.260747	3.89038	0.000100087	0.00105657
ENSG00000260517	RP11-426C22.5		25.4286	-1.01543	0.361004	2.81279	0.00491131	0.0270689
ENSG00000260025	RP11-490M8.1		109.231	-1.01667	0.266504	3.81485	0.000136268	0.00137468
ENSG00000111817	DSE	dermatan sulfate epimerase	7212.49	-1.01683	0.172877	5.88182	4.05782e-09	1.21674e-07
ENSG00000143819	EPHX1	epoxide hydrolase 1	557.633	-1.01746	0.20253	5.02375	5.06731e-07	9.75596e-06
ENSG00000165507	C10orf10	chromosome 10 open reading frame 10	67.1117	-1.02478	0.317586	3.2268	0.00125185	0.00899657
ENSG00000175155	YPEL2	yippee like 2	465.551	-1.02757	0.180045	5.70734	1.14758e-08	3.15875e-07
ENSG00000141338	ABCA8	ATP binding cassette subfamily A member 8	21.8349	-1.02804	0.341459	3.01074	0.00260616	0.0164114
ENSG00000064042	LIMCH1	LIM and calponin homology domains 1	1440.43	-1.02903	0.275679	3.7327	0.000189438	0.00182111
ENSG00000233098	RP11-344E13.3		46.4128	-1.02903	0.345031	2.98242	0.00285982	0.0177002
ENSG00000254602	AP000662.4		17.8246	-1.02963	0.359191	2.86652	0.00415018	0.0238048
ENSG00000074590	NUAK1	NUAK family kinase 1	500.12	-1.03207	0.239089	4.31669	1.58384e-05	0.000209784
ENSG00000169122	FAM110B	family with sequence similarity 110 member B	463.29	-1.0338	0.197419	5.23658	1.6358e-07	3.53036e-06
ENSG00000260231	JHDM1D-AS1	JHDM1D antisense RNA 1 (head to head)	32.1626	-1.03457	0.333126	3.10564	0.0018987	0.012736
ENSG00000154556	SORBS2	sorbin and SH3 domain containing 2	113.239	-1.03618	0.346654	2.98909	0.00279809	0.0173811
ENSG00000132530	XAF1	XIAP associated factor 1	577.709	-1.0409	0.239837	4.34001	1.42474e-05	0.000190864
ENSG00000250303	RP11-356J5.12		132.311	-1.04249	0.228602	4.56031	5.10775e-06	7.65148e-05
ENSG00000144891	AGTR1	angiotensin II receptor type 1	308.189	-1.04286	0.166417	6.26652	3.69205e-10	1.34076e-08
ENSG00000164692	COL1A2	collagen type I alpha 2 chain	354800	-1.04339	0.183902	5.67362	1.39808e-08	3.74586e-07
ENSG00000134201	GSTM5	glutathione S-transferase mu 5	73.3371	-1.04558	0.259978	4.0218	5.77544e-05	0.000647006
ENSG00000172348	RCAN2	regulator of calcineurin 2	4816.31	-1.04699	0.269384	3.88661	0.000101653	0.0010691
ENSG00000173391	OLR1	oxidized low density lipoprotein receptor 1	33.1147	-1.04857	0.357495	2.93312	0.00335579	0.0200906
ENSG00000076716	GPC4	glypican 4	313.203	-1.05173	0.264899	3.97032	7.17762e-05	0.00078658
ENSG00000119950	MXI1	MAX interactor 1, dimerization protein	895.535	-1.05356	0.155496	6.77547	1.24003e-11	5.63733e-10
ENSG00000138379	MSTN	myostatin	41.9332	-1.05468	0.360287	2.92734	0.00341877	0.0203724
ENSG00000113369	ARRDC3	arrestin domain containing 3	4905.11	-1.0551	0.291155	3.62384	0.000290262	0.00260386
ENSG00000006459	KDM7A	lysine demethylase 7A	471.28	-1.05511	0.173796	6.07097	1.27139e-09	4.20604e-08
ENSG00000205221	VIT	vitrin	560.682	-1.0574	0.167482	6.31349	2.72806e-10	1.01175e-08
ENSG00000250033	SLC7A11-AS1	SLC7A11 antisense RNA 1	46.7354	-1.06295	0.307705	3.45444	0.000551446	0.00448703
ENSG00000205795	CYS1	cystin 1	158.929	-1.06789	0.268038	3.98411	6.7733e-05	0.000746918
ENSG00000133106	EPSTI1	epithelial stromal interaction 1	493.924	-1.06845	0.15783	6.76964	1.29102e-11	5.83152e-10
ENSG00000180660	MAB21L1	mab-21 like 1	663.368	-1.06915	0.192143	5.56435	2.63127e-08	6.70569e-07
ENSG00000107968	MAP3K8	mitogen-activated protein kinase kinase kinase 8	135.11	-1.07242	0.238927	4.48849	7.17295e-06	0.000104215
ENSG00000168209	DDIT4	DNA damage inducible transcript 4	561.425	-1.07315	0.278203	3.85741	0.000114593	0.00118573
ENSG00000176046	NUPR1	nuclear protein 1, transcriptional regulator	2346.18	-1.07429	0.209724	5.12237	3.0172e-07	6.10939e-06
ENSG00000152580	IGSF10	immunoglobulin superfamily member 10	137.349	-1.07554	0.362347	2.96827	0.00299485	0.0183746
ENSG00000148154	UGCG	UDP-glucose ceramide glucosyltransferase	5694.18	-1.0767	0.203274	5.29678	1.17864e-07	2.64921e-06
ENSG00000183346	C10orf107	chromosome 10 open reading frame 107	30.9819	-1.07893	0.331317	3.25649	0.00112798	0.00827946
ENSG00000231574	RP11-91K9.1		12.748	-1.07945	0.358857	3.00801	0.00262962	0.0165369
ENSG00000167995	BEST1	bestrophin 1	56.5307	-1.08201	0.311646	3.47193	0.000516735	0.00425371
ENSG00000064666	CNN2	calponin 2	3465.43	-1.08289	0.244259	4.43335	9.27797e-06	0.000130624
ENSG00000113721	PDGFRB	platelet derived growth factor receptor beta	7803.53	-1.08471	0.173106	6.26615	3.70081e-10	1.34076e-08
ENSG00000102466	FGF14	fibroblast growth factor 14	1155.59	-1.08477	0.214211	5.06403	4.10476e-07	8.05687e-06
ENSG00000168672	FAM84B	family with sequence similarity 84 member B	44.3206	-1.08714	0.321419	3.38233	0.000718737	0.00559931
ENSG00000181458	TMEM45A	transmembrane protein 45A	1190.15	-1.08801	0.157509	6.9076	4.92918e-12	2.45466e-10
ENSG00000114019	AMOTL2	angiomotin like 2	3819.26	-1.08911	0.124296	8.76224	1.91414e-18	2.47486e-16
ENSG00000171223	JUNB	JunB proto-oncogene, AP-1 transcription factor subunit	455.957	-1.09008	0.223949	4.86756	1.12982e-06	2.00789e-05
ENSG00000143341	HMCN1	hemicentin 1	13221.4	-1.09415	0.304298	3.59566	0.000323571	0.00284295
ENSG00000188385	JAKMIP3	Janus kinase and microtubule interacting protein 3	14.0548	-1.09456	0.361205	3.0303	0.00244311	0.0155584
ENSG00000118898	PPL	periplakin	1064.57	-1.09673	0.255639	4.29017	1.78536e-05	0.000232113
ENSG00000138685	FGF2	fibroblast growth factor 2	8958.7	-1.09875	0.144057	7.62719	2.39927e-14	1.69065e-12
ENSG00000153071	DAB2	DAB2, clathrin adaptor protein	11859.7	-1.09878	0.142288	7.72224	1.143e-14	8.43367e-13
ENSG00000116761	CTH	cystathionine gamma-lyase	130.794	-1.09928	0.279331	3.93541	8.30563e-05	0.000896258
ENSG00000115468	EFHD1	EF-hand domain family member D1	21.5936	-1.10014	0.357126	3.08053	0.00206631	0.013564
ENSG00000231312	AC007246.3		75.672	-1.10171	0.297624	3.70168	0.000214179	0.00201901
ENSG00000072163	LIMS2	LIM zinc finger domain containing 2	181.242	-1.10199	0.236121	4.66708	3.05516e-06	4.81615e-05
ENSG00000132000	PODNL1	podocan like 1	111.189	-1.10213	0.265857	4.14559	3.3894e-05	0.000409511
ENSG00000011465	DCN	decorin	63416.8	-1.10248	0.131537	8.38149	5.22612e-17	5.26083e-15
ENSG00000232229	LINC00865	long intergenic non-protein coding RNA 865	12.1951	-1.10296	0.361921	3.04751	0.00230748	0.0148694
ENSG00000157601	MX1	MX dynamin like GTPase 1	375.985	-1.10598	0.257478	4.29542	1.74365e-05	0.00022711
ENSG00000130513	GDF15	growth differentiation factor 15	107.321	-1.10898	0.321351	3.45098	0.000558552	0.00452915
ENSG00000119280	C1orf198	chromosome 1 open reading frame 198	3825.09	-1.11014	0.296772	3.74071	0.000183498	0.00177126
ENSG00000183486	MX2	MX dynamin like GTPase 2	206.326	-1.1155	0.281392	3.9642	7.3642e-05	0.000805774
ENSG00000107560	RAB11FIP2	RAB11 family interacting protein 2	3072.77	-1.11834	0.23747	4.7094	2.48444e-06	4.02451e-05
ENSG00000136040	PLXNC1	plexin C1	575.334	-1.11864	0.219597	5.09407	3.50453e-07	7.01554e-06
ENSG00000139178	C1RL	complement C1r subcomponent like	367.691	-1.12137	0.173471	6.4643	1.01769e-10	4.0515e-09
ENSG00000160801	PTH1R	parathyroid hormone 1 receptor	47.0051	-1.12203	0.330065	3.39942	0.000675283	0.00532854
ENSG00000178996	SNX18	sorting nexin 18	3516	-1.12322	0.150317	7.47231	7.88015e-14	5.11774e-12
ENSG00000105989	WNT2	Wnt family member 2	445.325	-1.12398	0.362197	3.10324	0.00191417	0.0128154
ENSG00000173566	NUDT18	nudix hydrolase 18	120.863	-1.12841	0.234888	4.80403	1.55504e-06	2.67258e-05
ENSG00000107731	UNC5B	unc-5 netrin receptor B	1729.13	-1.12958	0.259246	4.35719	1.31746e-05	0.000178528
ENSG00000154678	PDE1C	phosphodiesterase 1C	2542.09	-1.13295	0.199588	5.67646	1.37513e-08	3.69842e-07
ENSG00000145423	SFRP2	secreted frizzled related protein 2	1231.28	-1.13333	0.361639	3.13386	0.00172522	0.0117061
ENSG00000164292	RHOBTB3	Rho related BTB domain containing 3	6213.44	-1.13585	0.27363	4.15104	3.30971e-05	0.000400719
ENSG00000137393	RNF144B	ring finger protein 144B	549.016	-1.13768	0.225112	5.05384	4.33015e-07	8.44051e-06
ENSG00000172986	GXYLT2	glucoside xylosyltransferase 2	323.797	-1.13902	0.212348	5.36393	8.14291e-08	1.8937e-06
ENSG00000169071	ROR2	receptor tyrosine kinase like orphan receptor 2	94.5928	-1.14582	0.275862	4.15358	3.27313e-05	0.000396631
ENSG00000189184	PCDH18	protocadherin 18	10211.9	-1.14919	0.207872	5.52833	3.23286e-08	8.04959e-07
ENSG00000102802	MEDAG	mesenteric estrogen dependent adipogenesis	151.465	-1.15017	0.24204	4.75199	2.01419e-06	3.35533e-05
ENSG00000198892	SHISA4	shisa family member 4	161.862	-1.15066	0.185402	6.20629	5.42513e-10	1.9019e-08
ENSG00000144681	STAC	SH3 and cysteine rich domain	773.969	-1.15082	0.231891	4.96278	6.94928e-07	1.29434e-05
ENSG00000140511	HAPLN3	hyaluronan and proteoglycan link protein 3	67.7662	-1.15174	0.271434	4.24317	2.20389e-05	0.000280916
ENSG00000167191	GPRC5B	G protein-coupled receptor class C group 5 member B	57.2099	-1.15376	0.283603	4.06821	4.73766e-05	0.000545043
ENSG00000204377	C1orf134	chromosome 1 open reading frame 134	15.9176	-1.15414	0.353627	3.26373	0.00109957	0.00809205
ENSG00000125414	MYH2	myosin heavy chain 2	45.0626	-1.15646	0.362236	3.19256	0.0014102	0.00994689
ENSG00000158445	KCNB1	potassium voltage-gated channel subfamily B member 1	26.838	-1.15673	0.347086	3.33268	0.00086013	0.00654526
ENSG00000108448	TRIM16L	tripartite motif containing 16 like	305.536	-1.15771	0.298036	3.88448	0.000102551	0.00107693
ENSG00000120594	PLXDC2	plexin domain containing 2	1182.29	-1.15804	0.331811	3.49004	0.00048294	0.00400593
ENSG00000087842	PIR	pirin	181.246	-1.16432	0.239593	4.8596	1.17622e-06	2.08248e-05
ENSG00000181852	RNF41	ring finger protein 41	1432	-1.16559	0.168424	6.9206	4.49728e-12	2.26358e-10
ENSG00000129116	PALLD	palladin, cytoskeletal associated protein	8148.76	-1.1667	0.234959	4.96556	6.8503e-07	1.28039e-05
ENSG00000163815	CLEC3B	C-type lectin domain family 3 member B	43.3295	-1.17136	0.288997	4.05319	5.05245e-05	0.000576085
ENSG00000136275	C7orf69	chromosome 7 open reading frame 69	20.8546	-1.17328	0.345188	3.39896	0.000676427	0.00533349
ENSG00000050405	LIMA1	LIM domain and actin binding 1	13706	-1.17385	0.17335	6.77155	1.27408e-11	5.77349e-10
ENSG00000187605	TET3	tet methylcytosine dioxygenase 3	280.449	-1.17387	0.278372	4.21693	2.47654e-05	0.000309963
ENSG00000162849	KIF26B	kinesin family member 26B	391.494	-1.17773	0.339699	3.46697	0.000526364	0.00431784
ENSG00000078725	BRINP1	BMP/retinoic acid inducible neural specific 1	405.594	-1.17925	0.361648	3.26077	0.00111111	0.00815994
ENSG00000154734	ADAMTS1	ADAM metallopeptidase with thrombospondin type 1 motif 1	3109.72	-1.18039	0.183445	6.43454	1.23844e-10	4.87523e-09
ENSG00000121039	RDH10	retinol dehydrogenase 10	908.973	-1.18222	0.238705	4.95262	7.32217e-07	1.34715e-05
ENSG00000241644	INMT	indolethylamine N-methyltransferase	114.318	-1.1823	0.359396	3.28969	0.00100297	0.00747875
ENSG00000213626	LBH	limb bud and heart development	2383.65	-1.18453	0.359946	3.29085	0.000998868	0.00746058
ENSG00000170775	GPR37	G protein-coupled receptor 37	145.394	-1.18819	0.257181	4.62005	3.83651e-06	5.89617e-05
ENSG00000169126	ARMC4	armadillo repeat containing 4	88.2674	-1.18894	0.327014	3.63574	0.000277181	0.0025022
ENSG00000139263	LRIG3	leucine rich repeats and immunoglobulin like domains 3	1495.39	-1.19841	0.187107	6.40496	1.50407e-10	5.81279e-09
ENSG00000135736	CCDC102A	coiled-coil domain containing 102A	192.783	-1.19953	0.187567	6.39521	1.60332e-10	6.1069e-09
ENSG00000175183	CSRP2	cysteine and glycine rich protein 2	1124.37	-1.20009	0.265465	4.52071	6.16335e-06	9.05736e-05
ENSG00000054598	FOXC1	forkhead box C1	153.96	-1.20245	0.257954	4.66148	3.13944e-06	4.93246e-05
ENSG00000120262	CCDC170	coiled-coil domain containing 170	97.3216	-1.2036	0.308818	3.89744	9.72146e-05	0.00103166
ENSG00000235109	ZSCAN31	zinc finger and SCAN domain containing 31	30.4608	-1.20816	0.322461	3.74668	0.000179193	0.00173334
ENSG00000178764	ZHX2	zinc fingers and homeoboxes 2	214.494	-1.21181	0.191303	6.33452	2.38084e-10	8.92372e-09
ENSG00000196562	SULF2	sulfatase 2	425.143	-1.21786	0.33291	3.65823	0.000253963	0.0023256
ENSG00000187800	PEAR1	platelet endothelial aggregation receptor 1	85.2246	-1.21806	0.263956	4.61462	3.93811e-06	6.03916e-05
ENSG00000204262	COL5A2	collagen type V alpha 2 chain	35851.5	-1.22079	0.149335	8.17488	2.96156e-16	2.74588e-14
ENSG00000215386	LINC00478		179.613	-1.22575	0.288937	4.24227	2.21271e-05	0.000281696
ENSG00000154035	C17orf103		220.185	-1.22687	0.232184	5.28403	1.26372e-07	2.81797e-06
ENSG00000154930	ACSS1	acyl-CoA synthetase short-chain family member 1	143.816	-1.22695	0.282175	4.3482	1.37262e-05	0.000184937
ENSG00000169439	SDC2	syndecan 2	5223.12	-1.23087	0.19873	6.19365	5.87848e-10	2.04053e-08
ENSG00000128656	CHN1	chimerin 1	3646.34	-1.23451	0.106477	11.5941	4.41393e-31	6.22055e-28
ENSG00000265962	RP11-674N23.1		18.9916	-1.2352	0.357323	3.45681	0.000546615	0.00445544
ENSG00000154188	ANGPT1	angiopoietin 1	2290.63	-1.23661	0.307117	4.0265	5.66141e-05	0.000636762
ENSG00000137809	ITGA11	integrin subunit alpha 11	9358.05	-1.23857	0.257872	4.80304	1.56273e-06	2.67927e-05
ENSG00000114796	KLHL24	kelch like family member 24	1209.14	-1.2424	0.235249	5.28121	1.2833e-07	2.85712e-06
ENSG00000178573	MAF	MAF bZIP transcription factor	463.797	-1.24255	0.256695	4.84059	1.29452e-06	2.26912e-05
ENSG00000102678	FGF9	fibroblast growth factor 9	135.729	-1.24446	0.362252	3.43534	0.000591807	0.00475504
ENSG00000170345	FOS	Fos proto-oncogene, AP-1 transcription factor subunit	1960.01	-1.24653	0.323511	3.85314	0.000116613	0.00120486
ENSG00000143473	KCNH1	potassium voltage-gated channel subfamily H member 1	128.33	-1.24659	0.315025	3.95711	7.58611e-05	0.000828126
ENSG00000145819	ARHGAP26	Rho GTPase activating protein 26	368.134	-1.24756	0.315838	3.94999	7.81544e-05	0.000849869
ENSG00000198796	ALPK2	alpha kinase 2	2820.32	-1.24813	0.286413	4.35781	1.31372e-05	0.000178192
ENSG00000078401	EDN1	endothelin 1	261.898	-1.25071	0.342851	3.64797	0.00026432	0.00240326
ENSG00000120337	TNFSF18	TNF superfamily member 18	64.234	-1.25162	0.362319	3.45447	0.000551369	0.00448703
ENSG00000139174	PRICKLE1	prickle planar cell polarity protein 1	144.99	-1.25334	0.237586	5.27532	1.32525e-07	2.94121e-06
ENSG00000228561	RP11-114M1.1		13.7922	-1.25572	0.359679	3.49121	0.00048083	0.00399077
ENSG00000203706	SERTAD4-AS1	SERTAD4 antisense RNA 1	141.549	-1.25687	0.314059	4.00202	6.28045e-05	0.000699134
ENSG00000170962	PDGFD	platelet derived growth factor D	2013.93	-1.25867	0.359911	3.49717	0.000470227	0.00390968
ENSG00000122786	CALD1	caldesmon 1	33936.3	-1.26061	0.148844	8.46931	2.46859e-17	2.67614e-15
ENSG00000135931	ARMC9	armadillo repeat containing 9	1070.36	-1.26098	0.247406	5.09678	3.45474e-07	6.94546e-06
ENSG00000017427	IGF1	insulin like growth factor 1	24.8856	-1.26148	0.35869	3.5169	0.000436611	0.0036626
ENSG00000126785	RHOJ	ras homolog family member J	148.993	-1.26257	0.309294	4.08209	4.46319e-05	0.000518119
ENSG00000169851	PCDH7	protocadherin 7	360.953	-1.26296	0.191254	6.60359	4.01325e-11	1.68329e-09
ENSG00000146122	DAAM2	dishevelled associated activator of morphogenesis 2	1072.67	-1.26333	0.221295	5.7088	1.13774e-08	3.13779e-07
ENSG00000064205	WISP2	WNT1 inducible signaling pathway protein 2	338.561	-1.26433	0.326824	3.86852	0.000109498	0.00113886
ENSG00000233859	ADH5P4	alcohol dehydrogenase 5 (class III), chi polypeptide, pseudogene 4	39.6389	-1.2672	0.330336	3.83611	0.000125	0.00127805
ENSG00000137507	LRRC32	leucine rich repeat containing 32	264.158	-1.26774	0.294529	4.30431	1.6751e-05	0.000220343
ENSG00000114251	WNT5A	Wnt family member 5A	11568.8	-1.26957	0.238795	5.31656	1.05747e-07	2.39597e-06
ENSG00000230500	RP11-360I20.2		12.3044	-1.27139	0.361265	3.51929	0.000432709	0.00363644
ENSG00000113140	SPARC	secreted protein acidic and cysteine rich	50531.5	-1.27411	0.144882	8.79412	1.44174e-18	1.89892e-16
ENSG00000172201	ID4	inhibitor of DNA binding 4, HLH protein	261.78	-1.27453	0.339338	3.75594	0.000172693	0.00168193
ENSG00000219438	FAM19A5	family with sequence similarity 19 member A5, C-C motif chemokine like	421.308	-1.27664	0.2045	6.24274	4.29976e-10	1.53409e-08
ENSG00000168297	PXK	PX domain containing serine/threonine kinase like	2472.73	-1.27733	0.128426	9.946	2.62523e-23	6.60668e-21
ENSG00000119699	TGFB3	transforming growth factor beta 3	129.935	-1.27916	0.213914	5.97979	2.23423e-09	6.99712e-08
ENSG00000235997	AC109642.1		53.0512	-1.28176	0.3623	3.53783	0.000403425	0.00342498
ENSG00000175197	DDIT3	DNA damage inducible transcript 3	266.972	-1.28316	0.227519	5.63981	1.70235e-08	4.45933e-07
ENSG00000154263	ABCA10	ATP binding cassette subfamily A member 10	70.9738	-1.28371	0.311241	4.12449	3.71558e-05	0.000441143
ENSG00000082497	SERTAD4	SERTA domain containing 4	1148.54	-1.29145	0.327509	3.94325	8.03855e-05	0.000870771
ENSG00000259345	RP11-624L4.1		104.237	-1.29227	0.318246	4.06058	4.89506e-05	0.000560407
ENSG00000105855	ITGB8	integrin subunit beta 8	1775.64	-1.29559	0.24492	5.28985	1.22417e-07	2.74279e-06
ENSG00000115380	EFEMP1	EGF containing fibulin like extracellular matrix protein 1	3070.16	-1.30075	0.105732	12.3023	8.80294e-35	2.4812e-31
ENSG00000246430	LINC00968	long intergenic non-protein coding RNA 968	443.954	-1.30618	0.278273	4.69388	2.68067e-06	4.29303e-05
ENSG00000106484	MEST	mesoderm specific transcript	149.848	-1.31853	0.358711	3.67575	0.000237151	0.00220606
ENSG00000128165	ADM2	adrenomedullin 2	303.381	-1.31993	0.278779	4.73469	2.1939e-06	3.62469e-05
ENSG00000101255	TRIB3	tribbles pseudokinase 3	1205	-1.32248	0.275175	4.80596	1.54009e-06	2.65661e-05
ENSG00000130707	ASS1	argininosuccinate synthase 1	1883.48	-1.32299	0.217835	6.07336	1.25259e-09	4.16339e-08
ENSG00000138735	PDE5A	phosphodiesterase 5A	576.314	-1.32522	0.145849	9.08627	1.02495e-19	1.52048e-17
ENSG00000153714	LURAP1L	leucine rich adaptor protein 1 like	533.88	-1.34838	0.256087	5.26531	1.3995e-07	3.07693e-06
ENSG00000162496	DHRS3	dehydrogenase/reductase 3	1090.04	-1.35258	0.322966	4.18801	2.81415e-05	0.00034698
ENSG00000164442	CITED2	Cbp/p300 interacting transactivator with Glu/Asp rich carboxy-terminal domain 2	5821.47	-1.35789	0.198653	6.83549	8.17273e-12	3.87806e-10
ENSG00000138759	FRAS1	Fraser extracellular matrix complex subunit 1	1237.47	-1.36555	0.240727	5.67263	1.40625e-08	3.74636e-07
ENSG00000119922	IFIT2	interferon induced protein with tetratricopeptide repeats 2	391.536	-1.37144	0.306198	4.47893	7.50176e-06	0.000108544
ENSG00000272016	RP11-215G15.5		274.001	-1.37744	0.198993	6.92204	4.45194e-12	2.24879e-10
ENSG00000168890	TMEM150A	transmembrane protein 150A	87.0488	-1.37776	0.251251	5.48359	4.16776e-08	1.00748e-06
ENSG00000095739	BAMBI	BMP and activin membrane bound inhibitor	218.791	-1.37927	0.320865	4.29861	1.71874e-05	0.000224487
ENSG00000106823	ECM2	extracellular matrix protein 2	528.451	-1.3798	0.320929	4.29939	1.71268e-05	0.000223904
ENSG00000181804	SLC9A9	solute carrier family 9 member A9	505.408	-1.38159	0.275823	5.00899	5.47169e-07	1.04772e-05
ENSG00000070193	FGF10	fibroblast growth factor 10	168.08	-1.38309	0.362029	3.82039	0.000133243	0.00134996
ENSG00000154265	ABCA5	ATP binding cassette subfamily A member 5	1138.04	-1.3976	0.150022	9.31598	1.2083e-20	2.00336e-18
ENSG00000128965	CHAC1	ChaC glutathione specific gamma-glutamylcyclotransferase 1	578.801	-1.39832	0.214167	6.52913	6.61509e-11	2.67125e-09
ENSG00000150347	ARID5B	AT-rich interaction domain 5B	7396.48	-1.40393	0.126844	11.0682	1.79052e-28	1.57711e-25
ENSG00000259807	RP11-426C22.4		63.5539	-1.40759	0.346593	4.0612	4.88206e-05	0.000559828
ENSG00000108691	CCL2	C-C motif chemokine ligand 2	359.1	-1.4081	0.306406	4.59553	4.31653e-06	6.56233e-05
ENSG00000153002	CPB1	carboxypeptidase B1	17.925	-1.40826	0.361759	3.89281	9.90909e-05	0.00104763
ENSG00000198846	TOX	thymocyte selection associated high mobility group box	151.234	-1.40966	0.277072	5.0877	3.62423e-07	7.22437e-06
ENSG00000117525	F3	coagulation factor III, tissue factor	2814.26	-1.413	0.144893	9.75199	1.80889e-22	4.11171e-20
ENSG00000157514	TSC22D3	TSC22 domain family member 3	413.454	-1.41398	0.18454	7.66222	1.82744e-14	1.29418e-12
ENSG00000168542	COL3A1	collagen type III alpha 1 chain	172332	-1.41839	0.197162	7.19407	6.28889e-13	3.63235e-11
ENSG00000251442	LINC01094	long intergenic non-protein coding RNA 1094	93.8494	-1.42044	0.250872	5.66202	1.49605e-08	3.96312e-07
ENSG00000155962	CLIC2	chloride intracellular channel 2	75.0994	-1.42213	0.295961	4.80512	1.54659e-06	2.66131e-05
ENSG00000148926	ADM	adrenomedullin	13265.1	-1.42813	0.22117	6.45717	1.06681e-10	4.2351e-09
ENSG00000156804	FBXO32	F-box protein 32	1750.37	-1.42818	0.302366	4.72336	2.31984e-06	3.80599e-05
ENSG00000150594	ADRA2A	adrenoceptor alpha 2A	548.521	-1.43276	0.310521	4.61405	3.94905e-06	6.04935e-05
ENSG00000135480	KRT7	keratin 7	646.001	-1.44191	0.241204	5.97797	2.25931e-09	7.05996e-08
ENSG00000137501	SYTL2	synaptotagmin like 2	1359.98	-1.45096	0.270784	5.35836	8.39827e-08	1.94666e-06
ENSG00000149257	SERPINH1	serpin family H member 1	14377.1	-1.45103	0.173575	8.35969	6.28859e-17	6.28547e-15
ENSG00000196159	FAT4	FAT atypical cadherin 4	5324.8	-1.45903	0.213595	6.83082	8.44292e-12	3.98066e-10
ENSG00000117600	LPPR4		55.6874	-1.46631	0.33815	4.33628	1.44912e-05	0.000193761
ENSG00000188153	COL4A5	collagen type IV alpha 5 chain	51.1827	-1.47488	0.30944	4.76628	1.87656e-06	3.1559e-05
ENSG00000111907	TPD52L1	tumor protein D52 like 1	132.885	-1.47606	0.350092	4.2162	2.48453e-05	0.000310688
ENSG00000102683	SGCG	sarcoglycan gamma	280.782	-1.48134	0.169719	8.72819	2.58777e-18	3.2562e-16
ENSG00000125266	EFNB2	ephrin B2	1655.76	-1.48177	0.313444	4.72738	2.27431e-06	3.74876e-05
ENSG00000261040	CTD-2319I12.1		151.406	-1.48795	0.31829	4.67482	2.94208e-06	4.65873e-05
ENSG00000169583	CLIC3	chloride intracellular channel 3	37.8177	-1.48815	0.354524	4.19759	2.69765e-05	0.000336145
ENSG00000241684	ADAMTS9-AS2	ADAMTS9 antisense RNA 2	23.7426	-1.48985	0.350883	4.246	2.17622e-05	0.000277985
ENSG00000007255	TRAPPC6A	trafficking protein particle complex 6A	57.5736	-1.49587	0.328098	4.55922	5.13441e-06	7.67331e-05
ENSG00000163638	ADAMTS9	ADAM metallopeptidase with thrombospondin type 1 motif 9	99.5597	-1.51342	0.297337	5.08992	3.58221e-07	7.16086e-06
ENSG00000139269	INHBE	inhibin beta E subunit	103.11	-1.51418	0.274548	5.51518	3.48429e-08	8.59966e-07
ENSG00000106123	EPHB6	EPH receptor B6	75.9043	-1.5326	0.264592	5.79231	6.94248e-09	1.99272e-07
ENSG00000011454	RABGAP1	RAB GTPase activating protein 1	2653.12	-1.5334	0.21348	7.18287	6.82646e-13	3.92675e-11
ENSG00000115738	ID2	inhibitor of DNA binding 2, HLH protein	1272.24	-1.54281	0.266355	5.79231	6.94265e-09	1.99272e-07
ENSG00000162630	B3GALT2	beta-1,3-galactosyltransferase 2	377.179	-1.54377	0.294288	5.24579	1.55611e-07	3.37909e-06
ENSG00000072422	RHOBTB1	Rho related BTB domain containing 1	1111.57	-1.54546	0.193207	7.99899	1.25445e-15	1.07799e-13
ENSG00000129474	AJUBA	ajuba LIM protein	1190.99	-1.54556	0.205186	7.53251	4.97754e-14	3.35639e-12
ENSG00000117228	GBP1	guanylate binding protein 1	1138.46	-1.54679	0.154219	10.0298	1.12698e-23	3.10404e-21
ENSG00000227825	SLC9A7P1	solute carrier family 9 member 7 pseudogene 1	63.6502	-1.55281	0.320716	4.8417	1.28733e-06	2.25984e-05
ENSG00000137463	MGARP	mitochondria localized glutamic acid rich protein	190.041	-1.56043	0.312181	4.99849	5.77819e-07	1.10342e-05
ENSG00000196730	DAPK1	death associated protein kinase 1	624.938	-1.56574	0.236391	6.62351	3.50763e-11	1.48003e-09
ENSG00000111452	GPR133		712.643	-1.56781	0.324359	4.83355	1.3412e-06	2.3451e-05
ENSG00000166046	TCP11L2	t-complex 11 like 2	824.785	-1.56786	0.270892	5.78776	7.13312e-09	2.03085e-07
ENSG00000139112	GABARAPL1	GABA type A receptor associated protein like 1	1633.04	-1.56879	0.262136	5.98465	2.16862e-09	6.8372e-08
ENSG00000185742	C11orf87	chromosome 11 open reading frame 87	1150.28	-1.56991	0.361459	4.34327	1.40376e-05	0.000188232
ENSG00000168453	HR	HR, lysine demethylase and nuclear receptor corepressor	157.658	-1.58201	0.308259	5.13208	2.86559e-07	5.8444e-06
ENSG00000237697	LINC00312	long intergenic non-protein coding RNA 312	125.329	-1.59407	0.236317	6.74548	1.52526e-11	6.83061e-10
ENSG00000153993	SEMA3D	semaphorin 3D	2275.17	-1.59759	0.26886	5.9421	2.81396e-09	8.60292e-08
ENSG00000138061	CYP1B1	cytochrome P450 family 1 subfamily B member 1	6717.82	-1.59881	0.249803	6.40029	1.55083e-10	5.92298e-09
ENSG00000186496	ZNF396	zinc finger protein 396	39.332	-1.59941	0.305864	5.22914	1.70297e-07	3.65854e-06
ENSG00000150636	CCDC102B	coiled-coil domain containing 102B	147.947	-1.60101	0.317683	5.03966	4.66347e-07	9.05266e-06
ENSG00000186594	MIR22HG	MIR22 host gene	906.443	-1.61589	0.240157	6.72848	1.71449e-11	7.62219e-10
ENSG00000111859	NEDD9	neural precursor cell expressed, developmentally down-regulated 9	918.903	-1.63715	0.176857	9.25691	2.10442e-20	3.29529e-18
ENSG00000145287	PLAC8	placenta specific 8	21.1241	-1.65077	0.346007	4.77091	1.834e-06	3.09169e-05
ENSG00000106819	ASPN	asporin	223.234	-1.65195	0.276814	5.96774	2.40562e-09	7.45107e-08
ENSG00000155961	RAB39B	RAB39B, member RAS oncogene family	30.5723	-1.66547	0.336092	4.95538	7.2188e-07	1.33335e-05
ENSG00000107738	C10orf54		1183.89	-1.67231	0.20413	8.19236	2.56151e-16	2.40662e-14
ENSG00000123243	ITIH5	inter-alpha-trypsin inhibitor heavy chain family member 5	1585.04	-1.6736	0.233883	7.15571	8.32399e-13	4.6924e-11
ENSG00000122877	EGR2	early growth response 2	54.2722	-1.68661	0.343187	4.91454	8.89895e-07	1.60786e-05
ENSG00000172572	PDE3A	phosphodiesterase 3A	129.782	-1.69475	0.32691	5.18413	2.17026e-07	4.53118e-06
ENSG00000172349	IL16	interleukin 16	57.1476	-1.71277	0.283354	6.04464	1.49744e-09	4.90778e-08
ENSG00000119866	BCL11A	B-cell CLL/lymphoma 11A	98.24	-1.73764	0.255133	6.81072	9.71112e-12	4.53175e-10
ENSG00000173406	DAB1	DAB1, reelin adaptor protein	469.746	-1.74221	0.339014	5.13906	2.76121e-07	5.66431e-06
ENSG00000166741	NNMT	nicotinamide N-methyltransferase	7091.57	-1.75672	0.181346	9.68711	3.42066e-22	7.19513e-20
ENSG00000103888	KIAA1199		13141.6	-1.81803	0.303706	5.98615	2.14873e-09	6.78969e-08
ENSG00000206538	VGLL3	vestigial like family member 3	20855.4	-1.82034	0.181923	10.0061	1.43296e-23	3.81033e-21
ENSG00000150051	MKX	mohawk homeobox	2070.76	-1.86764	0.163331	11.4347	2.80556e-30	3.2949e-27
ENSG00000116991	SIPA1L2	signal induced proliferation associated 1 like 2	833.473	-1.87831	0.185085	10.1484	3.36924e-24	1.13054e-21
ENSG00000101384	JAG1	jagged 1	293.895	-1.88039	0.251302	7.4826	7.28691e-14	4.82133e-12
ENSG00000170153	RNF150	ring finger protein 150	1463.05	-1.91295	0.253788	7.53759	4.7873e-14	3.24362e-12
ENSG00000066468	FGFR2	fibroblast growth factor receptor 2	106.815	-1.91528	0.24939	7.67985	1.59277e-14	1.14525e-12
ENSG00000154736	ADAMTS5	ADAM metallopeptidase with thrombospondin type 1 motif 5	4899.43	-1.93807	0.259406	7.47117	7.94847e-14	5.13843e-12
ENSG00000172403	SYNPO2	synaptopodin 2	6331.17	-1.94206	0.261772	7.41889	1.18108e-13	7.53167e-12
ENSG00000144476	ACKR3	atypical chemokine receptor 3	547.57	-1.9488	0.271386	7.18091	6.92482e-13	3.96713e-11
ENSG00000071282	LMCD1	LIM and cysteine rich domains 1	2552.96	-1.95569	0.246531	7.93281	2.14234e-15	1.8079e-13
ENSG00000087495	PHACTR3	phosphatase and actin regulator 3	362.633	-1.96473	0.215267	9.12694	7.04647e-20	1.06781e-17
ENSG00000197410	DCHS2	dachsous cadherin-related 2	67.5793	-1.96613	0.295282	6.65847	2.76687e-11	1.1998e-09
ENSG00000104415	WISP1	WNT1 inducible signaling pathway protein 1	2062.28	-1.97171	0.203228	9.70195	2.95778e-22	6.31577e-20
ENSG00000072952	MRVI1	murine retrovirus integration site 1 homolog	288.097	-2.00652	0.321549	6.24018	4.37072e-10	1.55547e-08
ENSG00000155011	DKK2	dickkopf WNT signaling pathway inhibitor 2	2669.4	-2.00939	0.184076	10.9161	9.65164e-28	7.5567e-25
ENSG00000121989	ACVR2A	activin A receptor type 2A	1509.39	-2.01516	0.269566	7.47556	7.68778e-14	5.03925e-12
ENSG00000151090	THRB	thyroid hormone receptor beta	1369.41	-2.02545	0.154433	13.1154	2.68711e-39	3.78695e-35
ENSG00000107796	ACTA2	actin, alpha 2, smooth muscle, aorta	2454.99	-2.03659	0.304671	6.68456	2.31625e-11	1.01375e-09
ENSG00000163431	LMOD1	leiomodin 1	421.061	-2.06075	0.286447	7.19417	6.28437e-13	3.63235e-11
ENSG00000127083	OMD	osteomodulin	136.669	-2.06081	0.249904	8.24639	1.63249e-16	1.56508e-14
ENSG00000144218	AFF3	AF4/FMR2 family member 3	592.22	-2.09935	0.333392	6.29696	3.0354e-10	1.11692e-08
ENSG00000143367	TUFT1	tuftelin 1	282.97	-2.11279	0.206383	10.2372	1.35115e-24	5.1775e-22
ENSG00000138135	CH25H	cholesterol 25-hydroxylase	443.397	-2.22663	0.226251	9.84138	7.46783e-23	1.7838e-20
ENSG00000136244	IL6	interleukin 6	227.426	-2.24223	0.290299	7.72386	1.12861e-14	8.37134e-13
ENSG00000221869	CEBPD	CCAAT/enhancer binding protein delta	594.704	-2.27619	0.185697	12.2575	1.53069e-34	3.59533e-31
ENSG00000159251	ACTC1	actin, alpha, cardiac muscle 1	113.346	-2.34861	0.335824	6.99359	2.67938e-12	1.39338e-10
ENSG00000088756	ARHGAP28	Rho GTPase activating protein 28	376.663	-2.35195	0.248451	9.46644	2.89544e-21	5.16524e-19
ENSG00000163661	PTX3	pentraxin 3	6220.25	-2.55203	0.215731	11.8297	2.7408e-32	4.82825e-29
ENSG00000228221	LINC00578	long intergenic non-protein coding RNA 578	131.479	-2.65631	0.28261	9.39921	5.49741e-21	9.44818e-19
ENSG00000196616	ADH1B	alcohol dehydrogenase 1B (class I), beta polypeptide	1059.54	-3.64694	0.28072	12.9913	1.36997e-38	9.65349e-35

## Sheet: GOterm_Upgenes_in_FGF2-EV
GO annotation of upregulated genes when comparing FGF2-EV to CTL-EV
Category	Term	Count	%	PValue	Genes	List Total	Pop Hits	Pop Total	Fold Enrichment	Bonferroni	Benjamini	FDR				FDR less than 0.05
GOTERM_BP_DIRECT	GO:0051301~cell division	93	0.0998668	1.09007e-56	ITGB3BP, KIFC1, BORA, KNTC1, AURKA, PTTG1, CCNE2, FAM83D, KIF2C, CDCA8, CDCA7, OIP5, MIS18A, CDCA2, CABLES2, MASTL, TUBA1B, CCNA2, CDCA5, TUBA1C, CDCA4, CDCA3, KIF14, CDC7, CDK1, CDC6, KIF11, DSN1, LIG1, CCNF, TPX2, UBE2C, HMGA2, TACC3, MCM5, NCAPD3, CDK2, NCAPD2, CCND1, MAD2L1, TIMELESS, SPAG5, ZWINT, BUB1B, HAUS8, UBE2S, HAUS3, CKS1B, HAUS6, HAUS5, NEK2, LRRCC1, CNTRL, SPC24, SPC25, VRK1, NCAPH…	564	350	16792	7.91112	2.10275e-53	2.10275e-53	1.86627e-53				ITGB3BP, KIFC1, BORA, KNTC1, AURKA, PTTG1, CCNE2, FAM83D, KIF2C, CDCA8, CDCA7, OIP5, MIS18A, CDCA2, CABLES2, MASTL, TUBA1B, CCNA2, CDCA5, TUBA1C, CDCA4, CDCA3, KIF14, CDC7, CDK1, CDC6, KIF11, DSN1, LIG1, CCNF, TPX2, UBE2C, HMGA2, TACC3, MCM5, NCAPD3, CDK2, NCAPD2, CCND1, MAD2L1, TIMELESS, SPAG5, ZWINT, BUB1B, HAUS8, UBE2S, HAUS3, CKS1B, HAUS6, HAUS5, NEK2, LRRCC1, CNTRL, SPC24, SPC25, VRK1, NCAPH…
GOTERM_BP_DIRECT	GO:0006260~DNA replication	59	0.0633564	1.6856e-45	CLSPN, DBF4, MCM10, CDT1, CDC45, MCM8, MCM7, ORC6, ORC1, CDC7, CDK1, CDC6, DTL, LIG1, POLE, RMI2, TOPBP1, MCM2, MCM3, RNASEH2A, MCM4, MCM5, CDK2, MCM6, RFC5, RFC3, RFC4, TIMELESS, RFC2, RRM2, RRM1, DSCC1, BLM, TICRR, KIAA0101, POLA1, POLA2, RPA1, POLE2, ATRIP, FEN1, EXO1, RECQL4, GINS2, GINS3, NASP, FAM111A, GINS4, BRIP1, CDC25C, BRCA1, CDC25A, DNA2, POLD1, PCNA, CHTF18, CHAF1A, CHAF1B, BARD1	564	155	16792	11.333	3.25152e-42	1.62576e-42	2.88585e-42				CLSPN, DBF4, MCM10, CDT1, CDC45, MCM8, MCM7, ORC6, ORC1, CDC7, CDK1, CDC6, DTL, LIG1, POLE, RMI2, TOPBP1, MCM2, MCM3, RNASEH2A, MCM4, MCM5, CDK2, MCM6, RFC5, RFC3, RFC4, TIMELESS, RFC2, RRM2, RRM1, DSCC1, BLM, TICRR, KIAA0101, POLA1, POLA2, RPA1, POLE2, ATRIP, FEN1, EXO1, RECQL4, GINS2, GINS3, NASP, FAM111A, GINS4, BRIP1, CDC25C, BRCA1, CDC25A, DNA2, POLD1, PCNA, CHTF18, CHAF1A, CHAF1B, BARD1
GOTERM_BP_DIRECT	GO:0007067~mitotic nuclear division	69	0.0740948	4.0837e-43	ITGB3BP, KIF22, BORA, KNTC1, PKMYT1, AURKA, PTTG1, AURKB, FAM83D, KIF2C, OIP5, INCENP, MIS18A, CDCA2, MASTL, CDCA5, CCNA2, ASPM, CDCA3, CDK1, CDC6, KIF11, KIF15, CCNF, TPX2, PBK, HMGA2, CDK2, TIMELESS, BUB1B, HAUS8, HAUS3, HAUS6, HAUS5, NEK2, LRRCC1, ANLN, CEP55, SPC24, SPC25, VRK1, SAC3D1, NCAPG2, BUB1, SKA3, FBXO5, SKA1, ZWILCH, HELLS, ERCC6L, CENPN, CKAP5, NUF2, CENPF, NDC80, CDC20, BIRC5, CDC…	564	248	16792	8.28363	7.87746e-40	2.62582e-40	6.99155e-40				ITGB3BP, KIF22, BORA, KNTC1, PKMYT1, AURKA, PTTG1, AURKB, FAM83D, KIF2C, OIP5, INCENP, MIS18A, CDCA2, MASTL, CDCA5, CCNA2, ASPM, CDCA3, CDK1, CDC6, KIF11, KIF15, CCNF, TPX2, PBK, HMGA2, CDK2, TIMELESS, BUB1B, HAUS8, HAUS3, HAUS6, HAUS5, NEK2, LRRCC1, ANLN, CEP55, SPC24, SPC25, VRK1, SAC3D1, NCAPG2, BUB1, SKA3, FBXO5, SKA1, ZWILCH, HELLS, ERCC6L, CENPN, CKAP5, NUF2, CENPF, NDC80, CDC20, BIRC5, CDC…
GOTERM_BP_DIRECT	GO:0006334~nucleosome assembly	49	0.052618	1.28913e-39	HIST1H4L, HMGB2, HIST1H4K, HIST1H2BO, HIST1H2BM, HIST1H2BN, HIST1H4A, HIST1H2BK, CENPA, HIST1H4B, HIST1H2BL, HIST1H2BI, HIST1H2BJ, HIST1H4E, H2AFX, HIST1H4C, HIST1H4D, HIST3H2BB, ASF1B, HIST1H4J, HIST1H4H, HIST1H3J, HIST1H2BB, HIST1H1E, HIST1H2BC, HIST1H2BD, HIST1H1D, HIST1H2BE, HIST1H1C, HIST1H1B, HIST1H2BF, HIST1H1A, NASP, HIST1H2BG, HIST1H2BH, ANP32E, MCM2, HIST2H3D, HIST2H2BE, HIST2H2BF, HIST…	564	119	16792	12.2595	2.48674e-36	6.21684e-37	2.20708e-36				HIST1H4L, HMGB2, HIST1H4K, HIST1H2BO, HIST1H2BM, HIST1H2BN, HIST1H4A, HIST1H2BK, CENPA, HIST1H4B, HIST1H2BL, HIST1H2BI, HIST1H2BJ, HIST1H4E, H2AFX, HIST1H4C, HIST1H4D, HIST3H2BB, ASF1B, HIST1H4J, HIST1H4H, HIST1H3J, HIST1H2BB, HIST1H1E, HIST1H2BC, HIST1H2BD, HIST1H1D, HIST1H2BE, HIST1H1C, HIST1H1B, HIST1H2BF, HIST1H1A, NASP, HIST1H2BG, HIST1H2BH, ANP32E, MCM2, HIST2H3D, HIST2H2BE, HIST2H2BF, HIST…
GOTERM_BP_DIRECT	GO:0007062~sister chromatid cohesion	44	0.0472488	2.35603e-36	ITGB3BP, KIF22, KNTC1, RANGAP1, AURKB, SPC24, SPC25, KIF2C, CDCA8, DDX11, CENPA, INCENP, BUB1, SKA1, ZWILCH, CDCA5, BUB3, ERCC6L, CENPO, CENPN, CENPM, CENPL, CKAP5, DSN1, CENPQ, CENPP, NUF2, KIF18A, CENPF, NDC80, CENPE, CDC20, BIRC5, CENPK, CENPI, CENPH, MAD2L1, PLK1, ZWINT, BUB1B, CENPT, CENPU, NUP107, SMC1A	564	103	16792	12.7186	4.54479e-33	9.08958e-34	4.03368e-33				ITGB3BP, KIF22, KNTC1, RANGAP1, AURKB, SPC24, SPC25, KIF2C, CDCA8, DDX11, CENPA, INCENP, BUB1, SKA1, ZWILCH, CDCA5, BUB3, ERCC6L, CENPO, CENPN, CENPM, CENPL, CKAP5, DSN1, CENPQ, CENPP, NUF2, KIF18A, CENPF, NDC80, CENPE, CDC20, BIRC5, CENPK, CENPI, CENPH, MAD2L1, PLK1, ZWINT, BUB1B, CENPT, CENPU, NUP107, SMC1A
GOTERM_BP_DIRECT	GO:0000082~G1/S transition of mitotic cell cycle	39	0.0418796	5.04958e-30	DBF4, IQGAP3, POLA1, PKMYT1, POLA2, MCM10, CDT1, RPA1, CCNE2, PRIM1, TYMS, CDC45, MCM8, MCM7, POLE2, CDKN2C, CDKN2D, FBXO5, RANBP1, ORC6, ORC1, CDCA5, CDC7, CDK1, CDC6, POLE, MCM2, PIM2, MCM3, CDKN3, MCM4, MCM5, CDK2, CDC25A, MCM6, CCND1, DHFR, RRM2, PCNA	564	102	16792	11.3838	9.74065e-27	1.62344e-27	8.64521e-27				DBF4, IQGAP3, POLA1, PKMYT1, POLA2, MCM10, CDT1, RPA1, CCNE2, PRIM1, TYMS, CDC45, MCM8, MCM7, POLE2, CDKN2C, CDKN2D, FBXO5, RANBP1, ORC6, ORC1, CDCA5, CDC7, CDK1, CDC6, POLE, MCM2, PIM2, MCM3, CDKN3, MCM4, MCM5, CDK2, CDC25A, MCM6, CCND1, DHFR, RRM2, PCNA
GOTERM_BP_DIRECT	GO:0034080~CENP-A containing nucleosome assembly	27	0.0289936	6.28623e-28	ITGB3BP, HIST1H4L, HIST1H4K, HIST1H4A, OIP5, HJURP, HIST1H4B, CENPA, MIS18A, HIST1H4E, HIST1H4C, HIST1H4D, HIST1H4J, HIST1H4H, CENPO, CENPN, CENPM, CENPL, CENPQ, CENPP, CENPK, CENPI, CENPH, CENPW, CENPT, CENPU, MIS18BP1	564	43	16792	18.6947	1.21261e-24	1.73231e-25	1.07624e-24				ITGB3BP, HIST1H4L, HIST1H4K, HIST1H4A, OIP5, HJURP, HIST1H4B, CENPA, MIS18A, HIST1H4E, HIST1H4C, HIST1H4D, HIST1H4J, HIST1H4H, CENPO, CENPN, CENPM, CENPL, CENPQ, CENPP, CENPK, CENPI, CENPH, CENPW, CENPT, CENPU, MIS18BP1
GOTERM_BP_DIRECT	GO:0006335~DNA replication-dependent nucleosome assembly	23	0.0246983	1.12614e-25	HIST1H3J, HIST1H4L, HIST1H4K, NASP, HIST1H4A, HIST1H4B, HIST1H3A, HIST1H3B, HIST1H4E, HIST1H3C, HIST1H3D, HIST1H4C, HIST1H4D, HIST1H3E, HIST1H3F, ASF1B, CHAF1A, CHAF1B, HIST1H4J, HIST1H3G, HIST1H3H, HIST1H3I, HIST1H4H	564	32	16792	21.3994	2.17233e-22	2.71542e-23	1.92803e-22				HIST1H3J, HIST1H4L, HIST1H4K, NASP, HIST1H4A, HIST1H4B, HIST1H3A, HIST1H3B, HIST1H4E, HIST1H3C, HIST1H3D, HIST1H4C, HIST1H4D, HIST1H3E, HIST1H3F, ASF1B, CHAF1A, CHAF1B, HIST1H4J, HIST1H3G, HIST1H3H, HIST1H3I, HIST1H4H
GOTERM_BP_DIRECT	GO:0045814~negative regulation of gene expression, epigenetic	24	0.0257721	3.48776e-21	HIST1H3J, HIST1H4L, HIST1H4K, EZH2, HIST2H3D, PHF19, HIST1H4A, HIST1H4B, HIST1H3A, HIST1H3B, HIST1H4E, DNMT1, HIST1H3C, HIST1H3D, HIST1H4C, HIST1H4D, HIST1H3E, HIST1H3F, DNMT3B, HIST1H4J, HIST1H3G, HIST1H3H, HIST1H4H, HIST1H3I	564	50	16792	14.2911	6.72789e-18	7.47544e-19	5.97127e-18				HIST1H3J, HIST1H4L, HIST1H4K, EZH2, HIST2H3D, PHF19, HIST1H4A, HIST1H4B, HIST1H3A, HIST1H3B, HIST1H4E, DNMT1, HIST1H3C, HIST1H3D, HIST1H4C, HIST1H4D, HIST1H3E, HIST1H3F, DNMT3B, HIST1H4J, HIST1H3G, HIST1H3H, HIST1H4H, HIST1H3I
GOTERM_BP_DIRECT	GO:0032200~telomere organization	19	0.0204029	7.65145e-21	HIST1H3J, HIST1H4L, HIST1H4K, HIST1H4A, HIST1H4B, HIST1H3A, HIST1H3B, HIST1H4E, HIST1H3C, HIST1H3D, HIST1H4C, HIST1H4D, HIST1H3E, HIST1H3F, HIST1H4J, HIST1H3G, HIST1H3H, HIST1H4H, HIST1H3I	564	27	16792	20.9514	1.47597e-17	1.47597e-18	1.30998e-17				HIST1H3J, HIST1H4L, HIST1H4K, HIST1H4A, HIST1H4B, HIST1H3A, HIST1H3B, HIST1H4E, HIST1H3C, HIST1H3D, HIST1H4C, HIST1H4D, HIST1H3E, HIST1H3F, HIST1H4J, HIST1H3G, HIST1H3H, HIST1H4H, HIST1H3I
GOTERM_BP_DIRECT	GO:0006270~DNA replication initiation	20	0.0214767	1.61563e-20	CDC7, CDC6, GINS4, POLE, POLA1, TOPBP1, POLA2, MCM2, MCM10, MCM3, MCM4, MCM5, MCM6, PRIM1, CCNE2, CDC45, MCM7, POLE2, ORC6, ORC1	564	32	16792	18.6082	3.11656e-17	2.83323e-18	2.76607e-17				CDC7, CDC6, GINS4, POLE, POLA1, TOPBP1, POLA2, MCM2, MCM10, MCM3, MCM4, MCM5, MCM6, PRIM1, CCNE2, CDC45, MCM7, POLE2, ORC6, ORC1
GOTERM_BP_DIRECT	GO:0000183~chromatin silencing at rDNA	21	0.0225506	2.10471e-20	HIST1H3J, HIST1H4L, HIST1H4K, SUV39H1, HIST2H3D, HIST1H4A, HIST1H4B, HIST1H3A, HIST1H3B, HIST1H4E, HIST1H3C, HIST1H3D, HIST1H4C, HIST1H4D, HIST1H3E, HIST1H3F, HIST1H4J, HIST1H3G, HIST1H3H, HIST1H4H, HIST1H3I	564	37	16792	16.8982	4.05998e-17	3.38332e-18	3.60339e-17				HIST1H3J, HIST1H4L, HIST1H4K, SUV39H1, HIST2H3D, HIST1H4A, HIST1H4B, HIST1H3A, HIST1H3B, HIST1H4E, HIST1H3C, HIST1H3D, HIST1H4C, HIST1H4D, HIST1H3E, HIST1H3F, HIST1H4J, HIST1H3G, HIST1H3H, HIST1H4H, HIST1H3I
GOTERM_BP_DIRECT	GO:0006281~DNA repair	44	0.0472488	4.47706e-20	CLSPN, KIF22, XRCC2, BLM, TICRR, FOXM1, POLA1, PTTG1, RPA1, POLE2, DDX11, FANCI, FANCG, POLQ, FANCA, FEN1, EXO1, RECQL4, CDK1, RAD51AP1, GEN1, MSH2, LIG1, EME1, POLE, TOPBP1, RAD54L, CDK2, BRCA1, RAD51, RFC5, UHRF1, RFWD3, FANCD2, TDP1, POLD1, PARPBP, RAD18, SMC1A, DMC1, CHAF1A, PARP2, CHAF1B, UBE2T	564	235	16792	5.57453	8.63624e-17	6.64327e-18	7.66501e-17				CLSPN, KIF22, XRCC2, BLM, TICRR, FOXM1, POLA1, PTTG1, RPA1, POLE2, DDX11, FANCI, FANCG, POLQ, FANCA, FEN1, EXO1, RECQL4, CDK1, RAD51AP1, GEN1, MSH2, LIG1, EME1, POLE, TOPBP1, RAD54L, CDK2, BRCA1, RAD51, RFC5, UHRF1, RFWD3, FANCD2, TDP1, POLD1, PARPBP, RAD18, SMC1A, DMC1, CHAF1A, PARP2, CHAF1B, UBE2T
GOTERM_BP_DIRECT	GO:0000086~G2/M transition of mitotic cell cycle	34	0.0365105	1.69547e-19	HAUS3, HAUS6, HAUS5, NEK2, FOXM1, BORA, CEP78, PKMYT1, AURKA, CNTRL, HMMR, MASTL, TUBG1, TUBB4B, CDK1, NES, CCP110, CEP135, CKAP5, TPX2, BIRC5, CDC25C, CEP152, CENPJ, CDK2, CDC25A, CDC25B, CCNB1, PLK4, CCNB2, PLK1, HAUS8, CIT, MELK	564	137	16792	7.38893	3.27056e-16	2.33611e-17	2.90275e-16				HAUS3, HAUS6, HAUS5, NEK2, FOXM1, BORA, CEP78, PKMYT1, AURKA, CNTRL, HMMR, MASTL, TUBG1, TUBB4B, CDK1, NES, CCP110, CEP135, CKAP5, TPX2, BIRC5, CDC25C, CEP152, CENPJ, CDK2, CDC25A, CDC25B, CCNB1, PLK4, CCNB2, PLK1, HAUS8, CIT, MELK
GOTERM_BP_DIRECT	GO:0051290~protein heterotetramerization	21	0.0225506	5.76617e-19	HIST1H3J, HIST1H4L, HIST1H4K, HIST1H4A, HIST1H4B, RRM2, RRM1, HIST1H3A, HIST1H3B, HIST1H4E, HIST1H3C, HIST1H3D, HIST1H4C, HIST1H4D, HIST1H3E, HIST1H3F, HIST1H4J, HIST1H3G, HIST1H3H, HIST1H4H, HIST1H3I	564	42	16792	14.8865	1.11229e-15	7.41529e-17	9.87204e-16				HIST1H3J, HIST1H4L, HIST1H4K, HIST1H4A, HIST1H4B, RRM2, RRM1, HIST1H3A, HIST1H3B, HIST1H4E, HIST1H3C, HIST1H3D, HIST1H4C, HIST1H4D, HIST1H3E, HIST1H3F, HIST1H4J, HIST1H3G, HIST1H3H, HIST1H4H, HIST1H3I
GOTERM_BP_DIRECT	GO:0007059~chromosome segregation	24	0.0257721	1.4344e-17	CEP85, CENPN, KIF11, NEK2, DSN1, NUF2, CENPF, NDC80, CENPE, KNSTRN, ESCO2, BRCA1, SPC25, OIP5, SPAG5, HJURP, INCENP, MIS18A, CDCA2, CENPW, SKA3, CENPT, SKA1, TOP2A	564	68	16792	10.5081	2.76697e-14	1.72935e-15	2.45579e-14				CEP85, CENPN, KIF11, NEK2, DSN1, NUF2, CENPF, NDC80, CENPE, KNSTRN, ESCO2, BRCA1, SPC25, OIP5, SPAG5, HJURP, INCENP, MIS18A, CDCA2, CENPW, SKA3, CENPT, SKA1, TOP2A
GOTERM_BP_DIRECT	GO:0000070~mitotic sister chromatid segregation	16	0.0171814	1.4867e-16	KIFC1, NEK2, DSN1, NUSAP1, KIF18B, NDC80, ESPL1, KNSTRN, SMC4, MAD2L1, PLK1, CENPA, SPAG5, ZWINT, SMC1A, BUB3	564	25	16792	19.0548	2.14162e-13	1.25455e-14	1.88738e-13				KIFC1, NEK2, DSN1, NUSAP1, KIF18B, NDC80, ESPL1, KNSTRN, SMC4, MAD2L1, PLK1, CENPA, SPAG5, ZWINT, SMC1A, BUB3
GOTERM_BP_DIRECT	GO:0031047~gene silencing by RNA	28	0.0300674	2.63284e-16	HIST1H4L, HIST1H4K, ERI1, NUP188, NDC1, HIST1H4A, HIST1H4B, NUP50, HIST1H4E, HIST1H4C, HIST1H4D, HIST1H4J, HIST1H4H, HIST1H3J, NUP155, HIST2H3D, NUP62, NUP205, HIST1H3A, HIST1H3B, HIST1H3C, HIST1H3D, NUP107, HIST1H3E, HIST1H3F, HIST1H3G, HIST1H3H, HIST1H3I	564	111	16792	7.51032	4.28324e-13	2.37588e-14	3.77476e-13				HIST1H4L, HIST1H4K, ERI1, NUP188, NDC1, HIST1H4A, HIST1H4B, NUP50, HIST1H4E, HIST1H4C, HIST1H4D, HIST1H4J, HIST1H4H, HIST1H3J, NUP155, HIST2H3D, NUP62, NUP205, HIST1H3A, HIST1H3B, HIST1H3C, HIST1H3D, NUP107, HIST1H3E, HIST1H3F, HIST1H3G, HIST1H3H, HIST1H3I
GOTERM_BP_DIRECT	GO:0000722~telomere maintenance via recombination	17	0.0182552	7.32239e-16	LIG1, POLE, POLA1, BRCA2, POLA2, RAD51, RFC5, PRIM1, RPA1, DNA2, RFC3, RFC4, POLE2, RFC2, POLD1, PCNA, FEN1	564	32	16792	15.8169	1.49913e-12	7.89369e-14	1.33227e-12				LIG1, POLE, POLA1, BRCA2, POLA2, RAD51, RFC5, PRIM1, RPA1, DNA2, RFC3, RFC4, POLE2, RFC2, POLD1, PCNA, FEN1
GOTERM_BP_DIRECT	GO:0060968~regulation of gene silencing	11	0.0118122	1.76667e-14	HIST1H3J, HIST1H3A, HIST1H3B, HIST1H3C, HIST1H3D, HIST1H3E, HIST1H3F, HIST1H3G, HIST1H3H, CDK2, HIST1H3I	564	11	16792	29.773	3.40518e-11	1.70264e-12	3.02203e-11				HIST1H3J, HIST1H3A, HIST1H3B, HIST1H3C, HIST1H3D, HIST1H3E, HIST1H3F, HIST1H3G, HIST1H3H, CDK2, HIST1H3I
GOTERM_BP_DIRECT	GO:0045815~positive regulation of gene expression, epigenetic	20	0.0214767	7.9719e-14	HIST1H3J, HIST1H4L, HIST1H4K, HIST2H3D, HIST1H4A, HIST1H4B, HIST1H3A, HIST1H3B, HIST1H4E, HIST1H3C, HIST1H3D, HIST1H4C, HIST1H4D, HIST1H3E, HIST1H3F, HIST1H4J, HIST1H3G, HIST1H3H, HIST1H4H, HIST1H3I	564	62	16792	9.60421	1.53768e-10	7.32225e-12	1.3648e-10				HIST1H3J, HIST1H4L, HIST1H4K, HIST2H3D, HIST1H4A, HIST1H4B, HIST1H3A, HIST1H3B, HIST1H4E, HIST1H3C, HIST1H3D, HIST1H4C, HIST1H4D, HIST1H3E, HIST1H3F, HIST1H4J, HIST1H3G, HIST1H3H, HIST1H4H, HIST1H3I
GOTERM_BP_DIRECT	GO:0000731~DNA synthesis involved in DNA repair	16	0.0171814	1.10612e-13	EXO1, RAD51AP1, XRCC2, BLM, POLE, POLA1, BRCA2, BRIP1, RMI2, BRCA1, RAD51, DNA2, RFC3, CDKN2D, POLD1, BARD1	564	35	16792	13.6105	2.13305e-10	9.69569e-12	1.89315e-10				EXO1, RAD51AP1, XRCC2, BLM, POLE, POLA1, BRCA2, BRIP1, RMI2, BRCA1, RAD51, DNA2, RFC3, CDKN2D, POLD1, BARD1
GOTERM_BP_DIRECT	GO:0006271~DNA strand elongation involved in DNA replication	11	0.0118122	4.284e-12	GINS1, PRIM1, GINS2, RFC3, RFC4, POLD1, GINS3, GINS4, PCNA, POLA1, POLA2	564	15	16792	21.8336	8.26387e-09	3.59299e-10	7.33451e-09				GINS1, PRIM1, GINS2, RFC3, RFC4, POLD1, GINS3, GINS4, PCNA, POLA1, POLA2
GOTERM_BP_DIRECT	GO:0007051~spindle organization	10	0.0107384	4.66109e-10	KIF11, CKAP5, SPAG5, TTK, AURKA, RANBP1, AURKB, KNSTRN, ASPM, AUNIP	564	16	16792	18.6082	8.99123e-07	3.74635e-08	7.98008e-07				KIF11, CKAP5, SPAG5, TTK, AURKA, RANBP1, AURKB, KNSTRN, ASPM, AUNIP
GOTERM_BP_DIRECT	GO:0000083~regulation of transcription involved in G1/S transition of mitotic cell cycle	11	0.0118122	1.28017e-09	CDK1, CDC6, TYMS, CDC45, DHFR, RRM2, PCNA, POLA1, FBXO5, ORC1, CDT1	564	23	16792	14.2393	2.46945e-06	9.87781e-08	2.19174e-06				CDK1, CDC6, TYMS, CDC45, DHFR, RRM2, PCNA, POLA1, FBXO5, ORC1, CDT1
GOTERM_BP_DIRECT	GO:0044267~cellular protein metabolic process	21	0.0225506	2.20521e-09	HIST1H3J, HIST1H4L, HIST1H4K, MMP1, HIST2H3D, HIST1H4A, HIST1H4B, HIST1H3A, HIST1H3B, HIST1H4E, HIST1H3C, HIST1H3D, HIST1H4C, HIST1H4D, HIST1H3E, HIST1H3F, HIST1H4J, HIST1H3G, HIST1H3H, HIST1H4H, HIST1H3I	564	118	16792	5.29859	4.25385e-06	1.6361e-07	3.77547e-06				HIST1H3J, HIST1H4L, HIST1H4K, MMP1, HIST2H3D, HIST1H4A, HIST1H4B, HIST1H3A, HIST1H3B, HIST1H4E, HIST1H3C, HIST1H3D, HIST1H4C, HIST1H4D, HIST1H3E, HIST1H3F, HIST1H4J, HIST1H3G, HIST1H3H, HIST1H4H, HIST1H3I
GOTERM_BP_DIRECT	GO:0008283~cell proliferation	38	0.0408058	2.30521e-09	STIL, CKS1B, FGF5, E2F8, DTYMK, POLA1, AURKB, MCM10, TRAIP, EDNRA, FAM83D, TYMS, KIF2C, MCM7, CSE1L, PAK4, BUB1, USP13, CDK1, MKI67, NASP, DLGAP5, KIF15, TPX2, CENPF, ITGA2, PIM2, TACC3, CDC25C, CDC25A, UHRF1, PLK1, PCNA, CKS2, BUB1B, TCF19, EMP2, MELK	564	366	16792	3.09119	4.44674e-06	1.64694e-07	3.94666e-06				STIL, CKS1B, FGF5, E2F8, DTYMK, POLA1, AURKB, MCM10, TRAIP, EDNRA, FAM83D, TYMS, KIF2C, MCM7, CSE1L, PAK4, BUB1, USP13, CDK1, MKI67, NASP, DLGAP5, KIF15, TPX2, CENPF, ITGA2, PIM2, TACC3, CDC25C, CDC25A, UHRF1, PLK1, PCNA, CKS2, BUB1B, TCF19, EMP2, MELK
GOTERM_BP_DIRECT	GO:0006336~DNA replication-independent nucleosome assembly	11	0.0118122	5.42683e-09	HIST1H4L, HIST1H4K, HIST1H4A, HIST1H4B, NASP, HIST1H4E, HIST1H4C, HIST1H4D, ASF1B, HIST1H4J, HIST1H4H	564	26	16792	12.5963	1.04683e-05	3.7387e-07	9.29109e-06				HIST1H4L, HIST1H4K, HIST1H4A, HIST1H4B, NASP, HIST1H4E, HIST1H4C, HIST1H4D, ASF1B, HIST1H4J, HIST1H4H
GOTERM_BP_DIRECT	GO:0000732~strand displacement	11	0.0118122	5.42683e-09	EXO1, DNA2, XRCC2, RAD51AP1, BLM, BRCA2, BRIP1, RMI2, BRCA1, RAD51, BARD1	564	26	16792	12.5963	1.04683e-05	3.7387e-07	9.29109e-06				EXO1, DNA2, XRCC2, RAD51AP1, BLM, BRCA2, BRIP1, RMI2, BRCA1, RAD51, BARD1
GOTERM_BP_DIRECT	GO:0032508~DNA duplex unwinding	13	0.0139599	1.42097e-08	RECQL4, GINS1, GINS2, DNA2, CDC45, DDX11, BLM, GINS4, BRIP1, RAD54B, MCM3, MCM5, DDX12P	564	44	16792	8.79658	2.741e-05	9.45186e-07	2.43278e-05				RECQL4, GINS1, GINS2, DNA2, CDC45, DDX11, BLM, GINS4, BRIP1, RAD54B, MCM3, MCM5, DDX12P
GOTERM_BP_DIRECT	GO:0007099~centriole replication	9	0.00966453	1.54285e-08	SASS6, PLK4, CCP110, CEP135, WDR62, CNTROB, CEP152, CENPJ, CDK2	564	16	16792	16.7473	2.97611e-05	9.92051e-07	2.64145e-05				SASS6, PLK4, CCP110, CEP135, WDR62, CNTROB, CEP152, CENPJ, CDK2
GOTERM_BP_DIRECT	GO:0006303~double-strand break repair via nonhomologous end joining	15	0.0161076	1.59025e-08	HIST1H4L, HIST1H4K, POLA1, WHSC1, BRCA1, DCLRE1B, HIST1H4A, HIST1H4B, HIST1H4E, H2AFX, HIST1H4C, HIST1H4D, HIST1H4J, HIST1H4H, BARD1	564	63	16792	7.08882	3.06755e-05	9.89547e-07	2.72261e-05				HIST1H4L, HIST1H4K, POLA1, WHSC1, BRCA1, DCLRE1B, HIST1H4A, HIST1H4B, HIST1H4E, H2AFX, HIST1H4C, HIST1H4D, HIST1H4J, HIST1H4H, BARD1
GOTERM_BP_DIRECT	GO:0000724~double-strand break repair via homologous recombination	16	0.0171814	1.85363e-08	RAD51AP1, MMS22L, XRCC2, BLM, GEN1, TONSL, BRCA2, RAD54L, BRCA1, RAD51, RPA1, MCM8, RAD54B, H2AFX, POLQ, FEN1	564	74	16792	6.43742	3.5756e-05	1.11739e-06	3.17354e-05				RAD51AP1, MMS22L, XRCC2, BLM, GEN1, TONSL, BRCA2, RAD54L, BRCA1, RAD51, RPA1, MCM8, RAD54B, H2AFX, POLQ, FEN1
GOTERM_BP_DIRECT	GO:0000281~mitotic cytokinesis	11	0.0118122	1.86857e-08	CKAP2, KIF23, KIF4A, CENPA, PLK1, NUSAP1, ANLN, STMN1, CEP55, RACGAP1, KIF20A	564	29	16792	11.2932	3.60442e-05	1.09227e-06	3.19912e-05				CKAP2, KIF23, KIF4A, CENPA, PLK1, NUSAP1, ANLN, STMN1, CEP55, RACGAP1, KIF20A
GOTERM_BP_DIRECT	GO:0006342~chromatin silencing	13	0.0139599	1.87922e-08	HIST1H2AB, HIST2H2AB, HIST1H2AG, HIST2H2AC, HIST1H2AE, H2AFZ, HIST1H2AI, HIST1H2AH, H2AFX, HIST3H2A, HIST1H2AK, HIST1H2AJ, HIST1H2AL	564	45	16792	8.6011	3.62494e-05	1.06618e-06	3.21734e-05				HIST1H2AB, HIST2H2AB, HIST1H2AG, HIST2H2AC, HIST1H2AE, H2AFZ, HIST1H2AI, HIST1H2AH, H2AFX, HIST3H2A, HIST1H2AK, HIST1H2AJ, HIST1H2AL
GOTERM_BP_DIRECT	GO:0007049~cell cycle	27	0.0289936	1.89168e-08	CKS1B, E2F2, DBF4B, FOXM1, LIN9, DTYMK, AURKA, AURKB, DDX12P, HJURP, PAK4, CABLES2, NASP, GMNN, RBL1, SUV39H1, CDC20, MCM2, CDKN3, BRCA1, ESCO2, UHRF1, CCND1, RPS6KA1, CHTF18, CHAF1A, CHAF1B	564	217	16792	3.70448	3.64898e-05	1.04258e-06	3.23867e-05				CKS1B, E2F2, DBF4B, FOXM1, LIN9, DTYMK, AURKA, AURKB, DDX12P, HJURP, PAK4, CABLES2, NASP, GMNN, RBL1, SUV39H1, CDC20, MCM2, CDKN3, BRCA1, ESCO2, UHRF1, CCND1, RPS6KA1, CHTF18, CHAF1A, CHAF1B
GOTERM_BP_DIRECT	GO:0006302~double-strand break repair	15	0.0161076	3.0016e-08	RECQL4, MSH2, LIG1, EME1, BRCA2, BRIP1, MND1, BRCA1, ESCO2, TDP1, H2AFX, POLQ, CDCA5, FEN1, TRIP13	564	66	16792	6.7666	5.78991e-05	1.60835e-06	5.13892e-05				RECQL4, MSH2, LIG1, EME1, BRCA2, BRIP1, MND1, BRCA1, ESCO2, TDP1, H2AFX, POLQ, CDCA5, FEN1, TRIP13
GOTERM_BP_DIRECT	GO:0051726~regulation of cell cycle	20	0.0214767	3.07492e-08	E2F2, DTL, FIGNL1, FOXM1, LIN9, CCNF, PRR11, RBL1, KIAA0101, PKMYT1, CENPF, CDC25C, MYBL2, CDC25A, CCNB1, CCNE2, CCNB2, PLK1, CABLES2, MASTL	564	124	16792	4.8021	5.93134e-05	1.60311e-06	5.26445e-05				E2F2, DTL, FIGNL1, FOXM1, LIN9, CCNF, PRR11, RBL1, KIAA0101, PKMYT1, CENPF, CDC25C, MYBL2, CDC25A, CCNB1, CCNE2, CCNB2, PLK1, CABLES2, MASTL
GOTERM_BP_DIRECT	GO:0045653~negative regulation of megakaryocyte differentiation	9	0.00966453	4.94269e-08	HIST1H4L, HIST1H4K, HIST1H4A, HIST1H4B, HIST1H4E, HIST1H4C, HIST1H4D, HIST1H4J, HIST1H4H	564	18	16792	14.8865	9.53399e-05	2.50906e-06	8.4622e-05				HIST1H4L, HIST1H4K, HIST1H4A, HIST1H4B, HIST1H4E, HIST1H4C, HIST1H4D, HIST1H4J, HIST1H4H
GOTERM_BP_DIRECT	GO:0036297~interstrand cross-link repair	13	0.0139599	5.33359e-08	RPA1, FANCM, DCLRE1B, RAD51AP1, FANCD2, FANCI, EME1, FANCG, FANCA, ATRIP, UBE2T, FANCB, RAD51	564	49	16792	7.89897	0.00010288	2.63807e-06	9.13144e-05				RPA1, FANCM, DCLRE1B, RAD51AP1, FANCD2, FANCI, EME1, FANCG, FANCA, ATRIP, UBE2T, FANCB, RAD51
GOTERM_BP_DIRECT	GO:0016925~protein sumoylation	19	0.0204029	6.65271e-08	BLM, BIRC5, NUP188, RANGAP1, CBX2, AURKB, NUP155, BRCA1, NDC1, RPA1, CDCA8, NUP62, INCENP, NUP205, NUP50, PCNA, NUP107, SMC1A, TOP2A	564	117	16792	4.83494	0.000128323	3.20826e-06	0.000113899				BLM, BIRC5, NUP188, RANGAP1, CBX2, AURKB, NUP155, BRCA1, NDC1, RPA1, CDCA8, NUP62, INCENP, NUP205, NUP50, PCNA, NUP107, SMC1A, TOP2A
GOTERM_BP_DIRECT	GO:0006974~cellular response to DNA damage stimulus	25	0.0268459	1.36702e-07	DDX39A, VAV3, BLM, DTL, KIAA0101, SUV39H1, TOPBP1, ATAD5, MCM10, BRCA1, RAD51, CCND1, MCM8, MCM7, TIMELESS, DDX11, WDR76, RAD18, H2AFX, MASTL, FANCG, POLQ, TOP2A, UBE2T, BARD1	564	208	16792	3.57849	0.000263664	6.43165e-06	0.000234043				DDX39A, VAV3, BLM, DTL, KIAA0101, SUV39H1, TOPBP1, ATAD5, MCM10, BRCA1, RAD51, CCND1, MCM8, MCM7, TIMELESS, DDX11, WDR76, RAD18, H2AFX, MASTL, FANCG, POLQ, TOP2A, UBE2T, BARD1
GOTERM_BP_DIRECT	GO:0007077~mitotic nuclear envelope disassembly	12	0.012886	1.53246e-07	NDC1, CCNB1, CDK1, VRK1, CCNB2, NUP62, PLK1, NUP205, NUP50, NUP188, NUP107, NUP155	564	44	16792	8.11992	0.000295567	7.03833e-06	0.000262366				NDC1, CCNB1, CDK1, VRK1, CCNB2, NUP62, PLK1, NUP205, NUP50, NUP188, NUP107, NUP155
GOTERM_BP_DIRECT	GO:0007076~mitotic chromosome condensation	8	0.0085907	2.33688e-07	NCAPH, NCAPG, NUSAP1, CDCA5, SMC2, NCAPD3, SMC4, NCAPD2	564	15	16792	15.879	0.000450683	1.04833e-05	0.000400088				NCAPH, NCAPG, NUSAP1, CDCA5, SMC2, NCAPD3, SMC4, NCAPD2
GOTERM_BP_DIRECT	GO:0007080~mitotic metaphase plate congression	11	0.0118122	2.55078e-07	KIF14, CCNB1, KIFC1, KIF22, KIF2C, CDCA8, PSRC1, KIF18A, CENPE, CEP55, CDCA5	564	37	16792	8.85145	0.000491924	1.11828e-05	0.000436708				KIF14, CCNB1, KIFC1, KIF22, KIF2C, CDCA8, PSRC1, KIF18A, CENPE, CEP55, CDCA5
GOTERM_BP_DIRECT	GO:0006268~DNA unwinding involved in DNA replication	7	0.00751686	2.59031e-07	MCM7, MCM2, HMGA1, MCM4, TOP2A, RAD51, MCM6	564	10	16792	20.8411	0.000499546	1.11037e-05	0.000443477				MCM7, MCM2, HMGA1, MCM4, TOP2A, RAD51, MCM6
GOTERM_BP_DIRECT	GO:0007052~mitotic spindle organization	10	0.0107384	3.82748e-07	CCNB1, STIL, SPC25, KIF11, WDR62, TTK, AURKA, NDC80, STMN1, SMC1A	564	30	16792	9.92435	0.000738048	1.60503e-05	0.000655286				CCNB1, STIL, SPC25, KIF11, WDR62, TTK, AURKA, NDC80, STMN1, SMC1A
GOTERM_BP_DIRECT	GO:0007018~microtubule-based movement	15	0.0161076	4.45213e-07	KIF14, KIF23, KIF22, KIFC1, KIF4A, KIF24, KIF11, KIF15, KIF18A, KIF18B, CENPE, RACGAP1, KIF2C, KIF20B, KIF20A	564	81	16792	5.51353	0.000858448	1.82725e-05	0.000762231				KIF14, KIF23, KIF22, KIFC1, KIF4A, KIF24, KIF11, KIF15, KIF18A, KIF18B, CENPE, RACGAP1, KIF2C, KIF20B, KIF20A
GOTERM_BP_DIRECT	GO:0016233~telomere capping	9	0.00966453	4.77378e-07	HIST1H4L, HIST1H4K, HIST1H4A, HIST1H4B, HIST1H4E, HIST1H4C, HIST1H4D, HIST1H4J, HIST1H4H	564	23	16792	11.6503	0.000920438	1.91844e-05	0.000817298				HIST1H4L, HIST1H4K, HIST1H4A, HIST1H4B, HIST1H4E, HIST1H4C, HIST1H4D, HIST1H4J, HIST1H4H
GOTERM_BP_DIRECT	GO:0006297~nucleotide-excision repair, DNA gap filling	9	0.00966453	6.95126e-07	RFC5, RPA1, RFC3, RFC4, RFC2, LIG1, POLD1, POLE, PCNA	564	24	16792	11.1649	0.00134	2.73649e-05	0.00119009				RFC5, RPA1, RFC3, RFC4, RFC2, LIG1, POLD1, POLE, PCNA
GOTERM_BP_DIRECT	GO:0000278~mitotic cell cycle	11	0.0118122	7.27489e-07	XRCC2, PAK4, RRM1, CENPF, KIF18B, CENPW, CENPE, CENPT, CNTRL, PAK1, CDC25B	564	41	16792	7.98789	0.00140234	2.80661e-05	0.0012455				XRCC2, PAK4, RRM1, CENPF, KIF18B, CENPW, CENPE, CENPT, CNTRL, PAK1, CDC25B
GOTERM_BP_DIRECT	GO:1900264~positive regulation of DNA-directed DNA polymerase activity	6	0.00644302	8.26767e-07	RFC5, RFC3, RFC4, RFC2, CHTF18, DSCC1	564	7	16792	25.5198	0.00159356	3.12708e-05	0.00141547				RFC5, RFC3, RFC4, RFC2, CHTF18, DSCC1
GOTERM_BP_DIRECT	GO:1901796~regulation of signal transduction by p53 class mediator	18	0.0193291	8.33561e-07	EXO1, BLM, TPX2, BRIP1, AURKA, RMI2, TOPBP1, AURKB, CDK2, BRCA1, RFC5, RPA1, DNA2, RFC3, RFC4, RFC2, ATRIP, BARD1	564	124	16792	4.32189	0.00160665	3.09214e-05	0.0014271				EXO1, BLM, TPX2, BRIP1, AURKA, RMI2, TOPBP1, AURKB, CDK2, BRCA1, RFC5, RPA1, DNA2, RFC3, RFC4, RFC2, ATRIP, BARD1
GOTERM_BP_DIRECT	GO:0002227~innate immune response in mucosa	9	0.00966453	9.92361e-07	HIST1H2BC, HIST1H2BD, HIST1H2BK, HIST1H2BE, HIST1H2BF, HIST2H2BE, HIST1H2BG, HIST1H2BI, HIST1H2BJ	564	25	16792	10.7183	0.00191243	3.61176e-05	0.00169897				HIST1H2BC, HIST1H2BD, HIST1H2BK, HIST1H2BE, HIST1H2BF, HIST2H2BE, HIST1H2BG, HIST1H2BI, HIST1H2BJ
GOTERM_BP_DIRECT	GO:0051310~metaphase plate congression	7	0.00751686	1.07599e-06	FAM83D, KIF22, KIF2C, CENPQ, CENPF, CENPE, NDC80	564	12	16792	17.3676	0.00207343	3.84359e-05	0.00184214				FAM83D, KIF22, KIF2C, CENPQ, CENPF, CENPE, NDC80
GOTERM_BP_DIRECT	GO:0006284~base-excision repair	10	0.0107384	1.62606e-06	RECQL4, RPA1, DNA2, LIG1, NEIL3, POLQ, HMGA2, HMGA1, PARP2, FEN1	564	35	16792	8.50659	0.00313176	5.70288e-05	0.00278389				RECQL4, RPA1, DNA2, LIG1, NEIL3, POLQ, HMGA2, HMGA1, PARP2, FEN1
GOTERM_BP_DIRECT	GO:0042769~DNA damage response, detection of DNA damage	10	0.0107384	2.10413e-06	RFC5, RPA1, RFC3, RFC4, DTL, RFC2, POLD1, PCNA, RAD18, HMGA2	564	36	16792	8.27029	0.00405065	7.24773e-05	0.00360235				RFC5, RPA1, RFC3, RFC4, DTL, RFC2, POLD1, PCNA, RAD18, HMGA2
GOTERM_BP_DIRECT	GO:0000079~regulation of cyclin-dependent protein serine/threonine kinase activity	10	0.0107384	4.32973e-06	CCNE2, CDC6, BLM, CDKN2C, CDKN2D, PKMYT1, CDC25C, CDKN3, CCNA2, CDC25A	564	39	16792	7.63412	0.00831728	0.000146517	0.00741251				CCNE2, CDC6, BLM, CDKN2C, CDKN2D, PKMYT1, CDC25C, CDKN3, CCNA2, CDC25A
GOTERM_BP_DIRECT	GO:0007093~mitotic cell cycle checkpoint	9	0.00966453	7.84325e-06	MAD2L1, ZWINT, KNTC1, BUB1, TTK, BUB1B, WNT9A, ZWILCH, SMC1A	564	32	16792	8.37367	0.0150158	0.000260823	0.0134273				MAD2L1, ZWINT, KNTC1, BUB1, TTK, BUB1B, WNT9A, ZWILCH, SMC1A
GOTERM_BP_DIRECT	GO:0007019~microtubule depolymerization	6	0.00644302	9.12118e-06	KIF14, KIF2C, KIF24, KIF18A, KIF18B, STMN1	564	10	16792	17.8638	0.0174409	0.000298173	0.0156149				KIF14, KIF2C, KIF24, KIF18A, KIF18B, STMN1
GOTERM_BP_DIRECT	GO:0007088~regulation of mitotic nuclear division	8	0.0085907	9.65921e-06	MKI67, NEK2, BORA, KIF20B, FBXO43, PKMYT1, FBXO5, CDC25C	564	24	16792	9.92435	0.0184602	0.000310497	0.0165359				MKI67, NEK2, BORA, KIF20B, FBXO43, PKMYT1, FBXO5, CDC25C
GOTERM_BP_DIRECT	GO:0051297~centrosome organization	9	0.00966453	1.00513e-05	HAUS3, HAUS6, HAUS5, XRCC2, CKAP5, PLK1, KIAA0101, SSX2IP, HAUS8	564	33	16792	8.11992	0.0192023	0.000317804	0.0172071				HAUS3, HAUS6, HAUS5, XRCC2, CKAP5, PLK1, KIAA0101, SSX2IP, HAUS8
GOTERM_BP_DIRECT	GO:0031145~anaphase-promoting complex-dependent catabolic process	13	0.0139599	1.18444e-05	CCNB1, CDK1, MAD2L1, PLK1, PSMD2, BUB1B, AURKA, CDC20, PTTG1, AURKB, UBE2C, UBE2S, BUB3	564	79	16792	4.89936	0.022589	0.000368449	0.0202765				CCNB1, CDK1, MAD2L1, PLK1, PSMD2, BUB1B, AURKA, CDC20, PTTG1, AURKB, UBE2C, UBE2S, BUB3
GOTERM_BP_DIRECT	GO:0019985~translesion synthesis	9	0.00966453	2.00478e-05	RFC5, RPA1, RFC3, RFC4, DTL, RFC2, POLD1, PCNA, KIAA0101	564	36	16792	7.44326	0.0379344	0.000613663	0.0343176				RFC5, RPA1, RFC3, RFC4, DTL, RFC2, POLD1, PCNA, KIAA0101
GOTERM_BP_DIRECT	GO:0006352~DNA-templated transcription, initiation	9	0.00966453	2.00478e-05	HIST1H4L, HIST1H4K, HIST1H4A, HIST1H4B, HIST1H4E, HIST1H4C, HIST1H4D, HIST1H4J, HIST1H4H	564	36	16792	7.44326	0.0379344	0.000613663	0.0343176				HIST1H4L, HIST1H4K, HIST1H4A, HIST1H4B, HIST1H4E, HIST1H4C, HIST1H4D, HIST1H4J, HIST1H4H
GOTERM_BP_DIRECT	GO:0031297~replication fork processing	8	0.0085907	2.27066e-05	FANCM, MMS22L, BLM, DDX11, TONSL, EME1, PCNA, RAD51	564	27	16792	8.82164	0.0428561	0.000684165	0.038868				FANCM, MMS22L, BLM, DDX11, TONSL, EME1, PCNA, RAD51
GOTERM_BP_DIRECT	GO:0032467~positive regulation of cytokinesis	9	0.00966453	2.48338e-05	KIF23, KIF14, CDC6, KIF20B, AURKB, RACGAP1, CIT, ECT2, CDC25B	564	37	16792	7.24209	0.0467757	0.000736729	0.0425086				KIF23, KIF14, CDC6, KIF20B, AURKB, RACGAP1, CIT, ECT2, CDC25B
GOTERM_BP_DIRECT	GO:0051276~chromosome organization	7	0.00751686	2.58438e-05	CDCA8, CENPW, CENPT, NCAPH2, PTTG1, RAD54L, SMC4	564	19	16792	10.969	0.048631	0.000755068	0.044237				CDCA8, CENPW, CENPT, NCAPH2, PTTG1, RAD54L, SMC4
GOTERM_BP_DIRECT	GO:0051298~centrosome duplication	7	0.00751686	2.58438e-05	STIL, SASS6, CCP110, CKAP5, BRCA2, CEP152, CDK2	564	19	16792	10.969	0.048631	0.000755068	0.044237				STIL, SASS6, CCP110, CKAP5, BRCA2, CEP152, CDK2
GOTERM_BP_DIRECT	GO:0042276~error-prone translesion synthesis	7	0.00751686	2.58438e-05	RFC5, RPA1, RFC3, RFC4, POLE2, RFC2, PCNA	564	19	16792	10.969	0.048631	0.000755068	0.044237				RFC5, RPA1, RFC3, RFC4, POLE2, RFC2, PCNA
GOTERM_BP_DIRECT	GO:0000910~cytokinesis	10	0.0107384	2.61893e-05	KIF23, PRC1, PLK1, INCENP, BRCA2, BIRC5, ESPL1, CIT, ECT2, KIF20A	564	48	16792	6.20272	0.0492649	0.000753743	0.0448283				KIF23, PRC1, PLK1, INCENP, BRCA2, BIRC5, ESPL1, CIT, ECT2, KIF20A
GOTERM_BP_DIRECT	GO:0051382~kinetochore assembly	6	0.00644302	2.7107e-05	CENPA, CENPF, CENPW, CENPE, CENPT, CENPH	564	12	16792	14.8865	0.0509465	0.000768677	0.0463988				CENPA, CENPF, CENPW, CENPE, CENPT, CENPH
GOTERM_BP_DIRECT	GO:0010212~response to ionizing radiation	10	0.0107384	3.11394e-05	RFWD3, XRCC2, TICRR, RRM1, H2AFX, TOPBP1, DMC1, DNMT3B, RAD54L, BRCA1	564	49	16792	6.07613	0.0583003	0.000870184	0.0532993
GOTERM_BP_DIRECT	GO:0007094~mitotic spindle assembly checkpoint	7	0.00751686	3.58775e-05	MAD2L1, PLK1, BUB1, CENPF, TTK, BUB1B, BUB3	564	20	16792	10.4206	0.0668683	0.000988211	0.0614068
GOTERM_BP_DIRECT	GO:0006977~DNA damage response, signal transduction by p53 class mediator resulting in cell cycle arrest	11	0.0118122	3.70616e-05	CCNB1, E2F1, CDK1, E2F7, PCNA, AURKA, CDC25C, CENPJ, CASP2, GTSE1, CDK2	564	62	16792	5.28232	0.0689973	0.00100644	0.0634328
GOTERM_BP_DIRECT	GO:0051988~regulation of attachment of spindle microtubules to kinetochore	5	0.00536919	4.03712e-05	NEK2, SPAG5, RACGAP1, KNSTRN, ECT2	564	7	16792	21.2665	0.0749223	0.00108105	0.0690955
GOTERM_BP_DIRECT	GO:0010165~response to X-ray	7	0.00751686	6.52236e-05	CCND1, THBD, XRCC2, BLM, MSH2, BRCA2, RAD51	564	22	16792	9.47324	0.118227	0.00172208	0.111608
GOTERM_BP_DIRECT	GO:1904837~beta-catenin-TCF complex assembly	9	0.00966453	7.81457e-05	HIST1H4L, HIST1H4K, HIST1H4A, HIST1H4B, HIST1H4E, HIST1H4C, HIST1H4D, HIST1H4J, HIST1H4H	564	43	16792	6.23157	0.139936	0.00203508	0.133706
GOTERM_BP_DIRECT	GO:0051439~regulation of ubiquitin-protein ligase activity involved in mitotic cell cycle	7	0.00751686	8.57574e-05	CCNB1, CDK1, PLK1, FBXO5, CDC20, UBE2C, CDK2	564	23	16792	9.06136	0.152473	0.00220334	0.146721
GOTERM_BP_DIRECT	GO:0019731~antibacterial humoral response	9	0.00966453	9.27395e-05	HIST1H2BC, HIST1H2BD, HIST1H2BK, HIST1H2BE, HIST1H2BF, HIST2H2BE, HIST1H2BG, HIST1H2BI, HIST1H2BJ	564	44	16792	6.08994	0.163813	0.00235121	0.158657
GOTERM_BP_DIRECT	GO:0007095~mitotic G2 DNA damage checkpoint	6	0.00644302	9.45245e-05	CDK1, BLM, FANCI, TOPBP1, HMGA2, CCNA2	564	15	16792	11.9092	0.166687	0.00236533	0.161709
GOTERM_BP_DIRECT	GO:0007126~meiotic nuclear division	7	0.00751686	0.000111123	XRCC2, MKI67, DMC1, SMC1A, RAD54L, CDK2, RAD51	564	24	16792	8.68381	0.19295	0.00274455	0.19008
GOTERM_BP_DIRECT	GO:0051436~negative regulation of ubiquitin-protein ligase activity involved in mitotic cell cycle	11	0.0118122	0.000121498	CCNB1, CDK1, MAD2L1, PSMD2, FBXO43, FBXO5, BUB1B, CDC20, UBE2C, BUB3, CDK2	564	71	16792	4.61273	0.208941	0.00296248	0.207808
GOTERM_BP_DIRECT	GO:0006298~mismatch repair	8	0.0085907	0.000136237	EXO1, RPA1, MSH2, LIG1, POLD1, MSH5, PCNA, RNASEH2A	564	35	16792	6.80527	0.231119	0.00327985	0.232991
GOTERM_BP_DIRECT	GO:0051056~regulation of small GTPase mediated signal transduction	15	0.0161076	0.000164118	NGEF, VAV3, ARHGAP19, SIPA1L3, RACGAP1, ECT2, ARHGAP22, ARHGAP33, STARD8, SRGAP3, ARHGAP11B, ARHGAP11A, DEPDC1B, RAP1GAP2, NET1	564	134	16792	3.3328	0.271386	0.00390114	0.28061
GOTERM_BP_DIRECT	GO:0071897~DNA biosynthetic process	7	0.00751686	0.000179535	TYMS, LIN9, LIG1, CENPF, POLA2, POLQ, TK1	564	26	16792	8.01582	0.292738	0.00421493	0.306932
GOTERM_BP_DIRECT	GO:0090305~nucleic acid phosphodiester bond hydrolysis	11	0.0118122	0.000193495	FANCM, DNA2, DCLRE1B, GEN1, TDP1, POLE, EME1, POLA1, REXO1, MGME1, FEN1	564	75	16792	4.36671	0.311533	0.00448735	0.33076
GOTERM_BP_DIRECT	GO:0034501~protein localization to kinetochore	5	0.00536919	0.000223461	CDK1, MTBP, TTK, BUB1B, AURKB	564	10	16792	14.8865	0.35021	0.00511906	0.381892
GOTERM_BP_DIRECT	GO:0001556~oocyte maturation	6	0.00644302	0.000248079	CCNB1, FBXO5, BRCA2, DMC1, CDC25B, TRIP13	564	18	16792	9.92435	0.380353	0.00561482	0.42388
GOTERM_BP_DIRECT	GO:0070987~error-free translesion synthesis	6	0.00644302	0.000327449	RFC5, RPA1, RFC3, RFC4, RFC2, PCNA	564	19	16792	9.40202	0.468341	0.00731905	0.559137
GOTERM_BP_DIRECT	GO:0000727~double-strand break repair via break-induced replication	4	0.00429535	0.000356444	CDC7, GINS2, CDC45, GINS4	564	5	16792	23.8184	0.49727	0.00787347	0.608504
GOTERM_BP_DIRECT	GO:0010032~meiotic chromosome condensation	4	0.00429535	0.000356444	SMC2, NCAPD3, SMC4, NCAPD2	564	5	16792	23.8184	0.49727	0.00787347	0.608504
GOTERM_BP_DIRECT	GO:0007131~reciprocal meiotic recombination	7	0.00751686	0.000413176	XRCC2, MSH2, MND1, RAD54B, DMC1, RAD51, TRIP13	564	30	16792	6.94704	0.549403	0.00901797	0.705033
GOTERM_BP_DIRECT	GO:0006310~DNA recombination	11	0.0118122	0.000447016	EXO1, RECQL4, RPA1, HMGB3, BLM, LIG1, PSMC3IP, RBPJ, RAD54L, BRCA1, RAD51	564	83	16792	3.94583	0.577889	0.00964407	0.762569
GOTERM_BP_DIRECT	GO:0007596~blood coagulation	17	0.0182552	0.000481011	PLAT, HIST1H3J, ITGA2, HIST2H3D, PLAUR, P2RX7, THBD, HIST1H3A, HIST1H3B, HIST1H3C, HIST1H3D, HIST1H3E, HIST1H3F, HIST1H3G, PLAU, HIST1H3H, HIST1H3I	564	184	16792	2.75077	0.604693	0.0102592	0.820337
GOTERM_BP_DIRECT	GO:0050830~defense response to Gram-positive bacterium	11	0.0118122	0.000541759	P2RX7, HIST1H2BC, HMGB2, HIST1H2BD, HIST1H2BK, HIST1H2BE, HIST1H2BF, HIST2H2BE, HIST1H2BG, HIST1H2BI, HIST1H2BJ	564	85	16792	3.85298	0.648427	0.0114215	0.923487
GOTERM_BP_DIRECT	GO:0006409~tRNA export from nucleus	7	0.00751686	0.000595723	NDC1, NUP62, NUP205, NUP50, NUP188, NUP107, NUP155	564	32	16792	6.51285	0.683203	0.0124168	1.01503
GOTERM_BP_DIRECT	GO:0098532~histone H3-K27 trimethylation	4	0.00429535	0.000695113	HIST1H1E, HIST1H1D, HIST1H1C, EZH2	564	6	16792	19.8487	0.738505	0.0143195	1.18343
GOTERM_BP_DIRECT	GO:0006312~mitotic recombination	5	0.00536919	0.000702086	XRCC2, RAD54B, DMC1, TOP2A, RAD51	564	13	16792	11.4512	0.742001	0.0143094	1.19524
GOTERM_BP_DIRECT	GO:0010827~regulation of glucose transport	7	0.00751686	0.000707722	NDC1, NUP62, NUP205, NUP50, NUP188, NUP107, NUP155	564	33	16792	6.3155	0.744793	0.0142727	1.20478
GOTERM_BP_DIRECT	GO:0051321~meiotic cell cycle	7	0.00751686	0.000835334	EXO1, NEK2, PSMC3IP, FBXO43, MNS1, H2AFX, BUB3	564	34	16792	6.12975	0.800518	0.0166518	1.42056
GOTERM_BP_DIRECT	GO:0051437~positive regulation of ubiquitin-protein ligase activity involved in regulation of mitotic cell cycle transition	10	0.0107384	0.000969104	CCNB1, CDK1, MAD2L1, PLK1, PSMD2, FBXO5, BUB1B, CDC20, UBE2C, BUB3	564	76	16792	3.91751	0.845924	0.0190968	1.64627
GOTERM_BP_DIRECT	GO:0090307~mitotic spindle assembly	7	0.00751686	0.00114311	KIFC1, KIF11, NEK2, MZT1, TPX2, BIRC5, MYBL2	564	36	16792	5.7892	0.889895	0.022262	1.93915
GOTERM_BP_DIRECT	GO:0072711~cellular response to hydroxyurea	4	0.00429535	0.00118617	BLM, TIMELESS, DDX11, RAD51	564	7	16792	17.0132	0.898681	0.0228607	2.0115
GOTERM_BP_DIRECT	GO:0006296~nucleotide-excision repair, DNA incision, 5'-to lesion	7	0.00751686	0.00132627	RFC5, RPA1, RFC3, RFC4, RFC2, POLD1, PCNA	564	37	16792	5.63274	0.9227	0.0252757	2.24654
GOTERM_BP_DIRECT	GO:0075733~intracellular transport of virus	8	0.0085907	0.00147679	NDC1, NUP62, NUP205, NUP50, NUP188, NUP107, NUP155, KPNA2	564	51	16792	4.67028	0.942204	0.0278315	2.49849
GOTERM_BP_DIRECT	GO:0006259~DNA metabolic process	6	0.00644302	0.00152587	FANCM, MKI67, LIG1, TOPBP1, KPNA2, TK1	564	26	16792	6.8707	0.947432	0.0284659	2.5805
GOTERM_BP_DIRECT	GO:0033683~nucleotide-excision repair, DNA incision	7	0.00751686	0.001531	RFC5, RPA1, RFC3, RFC4, RFC2, POLD1, PCNA	564	38	16792	5.48451	0.94795	0.0282869	2.58907
GOTERM_BP_DIRECT	GO:0085020~protein K6-linked ubiquitination	4	0.00429535	0.00185071	UBE2S, BRCA1, UBE2T, BARD1	564	8	16792	14.8865	0.971938	0.0337754	3.12171
GOTERM_BP_DIRECT	GO:0000076~DNA replication checkpoint	4	0.00429535	0.00185071	CDC6, DNA2, CDC45, CDT1	564	8	16792	14.8865	0.971938	0.0337754	3.12171
GOTERM_BP_DIRECT	GO:0051983~regulation of chromosome segregation	4	0.00429535	0.00185071	KIF2C, MKI67, BUB1, AURKB	564	8	16792	14.8865	0.971938	0.0337754	3.12171
GOTERM_BP_DIRECT	GO:0060236~regulation of mitotic spindle organization	4	0.00429535	0.00185071	PSRC1, BORA, TPX2, TACC3	564	8	16792	14.8865	0.971938	0.0337754	3.12171
GOTERM_BP_DIRECT	GO:0051256~mitotic spindle midzone assembly	4	0.00429535	0.00185071	KIF23, KIF4A, AURKB, RACGAP1	564	8	16792	14.8865	0.971938	0.0337754	3.12171
GOTERM_BP_DIRECT	GO:0098609~cell-cell adhesion	20	0.0214767	0.00202616	HIST1H3J, CKAP5, DIAPH3, RANGAP1, ANLN, CCNB2, PAK4, KIAA1524, HIST1H3A, HIST1H3B, HIST1H3C, HIST1H3D, RANBP1, TMPO, HIST1H3E, HIST1H3F, TJP2, HIST1H3G, HIST1H3H, HIST1H3I	564	271	16792	2.19727	0.980008	0.0365756	3.41284
GOTERM_BP_DIRECT	GO:0030071~regulation of mitotic metaphase/anaphase transition	4	0.00429535	0.00270721	CDC6, PLK1, CENPE, UBE2C	564	9	16792	13.2325	0.994643	0.0481358	4.53514
GOTERM_BP_DIRECT	GO:0000075~cell cycle checkpoint	4	0.00429535	0.00270721	CCNE2, DCLRE1B, TICRR, FANCG	564	9	16792	13.2325	0.994643	0.0481358	4.53514
GOTERM_BP_DIRECT	GO:1904668~positive regulation of ubiquitin protein ligase activity	4	0.00429535	0.00270721	PLK1, CDC20, UBE2C, UBE2S	564	9	16792	13.2325	0.994643	0.0481358	4.53514
GOTERM_BP_DIRECT	GO:0006606~protein import into nucleus	8	0.0085907	0.00313655	NUP62, CSE1L, NUP50, NUP188, RANBP1, NUP107, NUP155, KPNA2	564	58	16792	4.10663	0.997665	0.0550607	5.23633
GOTERM_BP_DIRECT	GO:0051383~kinetochore organization	3	0.00322151	0.00329157	SMC2, CENPH, SMC4	564	3	16792	29.773	0.99827	0.0571878	5.48832
GOTERM_BP_DIRECT	GO:0006272~leading strand elongation	3	0.00322151	0.00329157	POLE, PCNA, POLA1	564	3	16792	29.773	0.99827	0.0571878	5.48832
GOTERM_BP_DIRECT	GO:0071479~cellular response to ionizing radiation	6	0.00644302	0.00343408	RAD51AP1, BLM, FIGNL1, ECT2, RAD51, NET1	564	31	16792	5.76253	0.998687	0.0590623	5.71941
GOTERM_BP_DIRECT	GO:0030261~chromosome condensation	4	0.00429535	0.00377167	CDK1, NCAPG2, NCAPH2, HMGA2	564	10	16792	11.9092	0.999317	0.0641185	6.26471
GOTERM_BP_DIRECT	GO:0042787~protein ubiquitination involved in ubiquitin-dependent protein catabolic process	13	0.0139599	0.00546316	CCNB1, CDK1, UHRF1, MAD2L1, PLK1, BUB1B, AURKA, CDC20, PTTG1, AURKB, UBE2C, BUB3, BTBD11	564	153	16792	2.52974	0.999974	0.0908099	8.95253
GOTERM_BP_DIRECT	GO:0006461~protein complex assembly	11	0.0118122	0.00562805	CCNB1, CDK1, LPXN, CLGN, GMNN, KNTC1, CHAF1A, HMGA1, FANCA, CHAF1B, APBA1	564	116	16792	2.82331	0.999981	0.0926318	9.21063
GOTERM_BP_DIRECT	GO:0006139~nucleobase-containing compound metabolic process	7	0.00751686	0.00568815	SLC29A1, TYMS, DDX11, BRIP1, PNP, DDX12P, TK1	564	49	16792	4.25329	0.999983	0.0927873	9.30452
GOTERM_BP_DIRECT	GO:0006468~protein phosphorylation	27	0.0289936	0.00606572	NEK2, PASK, MMD, PKMYT1, AURKA, AURKB, PRKG2, ITPKA, VRK1, PKN3, BUB1, PAK1, BIRC5, PIM2, PBK, GSG2, CDC25B, RPS6KA5, P2RX7, PLK4, CCND1, KSR2, RPS6KA1, CAMK4, PLK1, BUB1B, CIT	564	456	16792	1.76288	0.999992	0.0978288	9.89236
GOTERM_BP_DIRECT	GO:0006890~retrograde vesicle-mediated transport, Golgi to ER	9	0.00966453	0.00614891	KIF23, KIF22, KIF2C, KIF4A, KIF11, KIF15, KIF18A, CENPE, RACGAP1	564	82	16792	3.26777	0.999993	0.0982877	10.0214
GOTERM_BP_DIRECT	GO:0043137~DNA replication, removal of RNA primer	3	0.00322151	0.00643692	DNA2, RNASEH2A, FEN1	564	4	16792	22.3298	0.999996	0.101822	10.4668
GOTERM_BP_DIRECT	GO:0046602~regulation of mitotic centrosome separation	3	0.00322151	0.00643692	CEP85, KIF11, NEK2	564	4	16792	22.3298	0.999996	0.101822	10.4668
GOTERM_BP_DIRECT	GO:0001833~inner cell mass cell proliferation	4	0.00429535	0.00657738	GINS1, NCAPG2, GINS4, BRCA2	564	12	16792	9.92435	0.999997	0.103091	10.6832
GOTERM_BP_DIRECT	GO:0045737~positive regulation of cyclin-dependent protein serine/threonine kinase activity	5	0.00536919	0.00779034	CKS1B, CDC6, CCND1, PSRC1, CKS2	564	24	16792	6.20272	1	0.120015	12.5321
GOTERM_BP_DIRECT	GO:0007346~regulation of mitotic cell cycle	6	0.00644302	0.0103948	CKS1B, PLK1, CKS2, FBXO5, BIRC5, PIM2	564	40	16792	4.46596	1	0.155814	16.3808
GOTERM_BP_DIRECT	GO:0009157~deoxyribonucleoside monophosphate biosynthetic process	3	0.00322151	0.0104906	TYMS, DCK, TK1	564	5	16792	17.8638	1	0.155936	16.5192
GOTERM_BP_DIRECT	GO:0000212~meiotic spindle organization	3	0.00322151	0.0104906	AURKA, ESPL1, TUBG1	564	5	16792	17.8638	1	0.155936	16.5192
GOTERM_BP_DIRECT	GO:0051304~chromosome separation	3	0.00322151	0.0104906	TTK, NCAPD3, NCAPD2	564	5	16792	17.8638	1	0.155936	16.5192
GOTERM_BP_DIRECT	GO:0031052~chromosome breakage	3	0.00322151	0.0104906	BRCA2, HMGA2, BRCA1	564	5	16792	17.8638	1	0.155936	16.5192
GOTERM_BP_DIRECT	GO:0021987~cerebral cortex development	7	0.00751686	0.0108571	KIF14, WDR62, H2AFX, ARHGAP11B, LRP8, TACC3, ASPM	564	56	16792	3.72163	1	0.15973	17.0471
GOTERM_BP_DIRECT	GO:0051225~spindle assembly	5	0.00536919	0.0118893	HAUS3, HAUS6, HAUS5, NEK2, HAUS8	564	27	16792	5.51353	1	0.172308	18.5167
GOTERM_BP_DIRECT	GO:0006283~transcription-coupled nucleotide-excision repair	8	0.0085907	0.0118917	RFC5, RPA1, RFC3, RFC4, RFC2, LIG1, POLD1, PCNA	564	74	16792	3.21871	1	0.171066	18.5202
GOTERM_BP_DIRECT	GO:0019886~antigen processing and presentation of exogenous peptide antigen via MHC class II	9	0.00966453	0.0120332	KIF23, KIF22, KIF2C, KIF4A, KIF11, KIF15, KIF18A, CENPE, RACGAP1	564	92	16792	2.91258	1	0.171658	18.7196
GOTERM_BP_DIRECT	GO:0016032~viral process	19	0.0204029	0.0122175	RBL1, POLA1, SUV39H1, NUP188, CDC25C, NUP155, MMP1, NDC1, NUP62, DDX11, CENPA, NUP205, NUP50, BUB1, H2AFX, RANBP1, NUP107, CENPU, CCNA2	564	299	16792	1.89193	1	0.172794	18.9788
GOTERM_BP_DIRECT	GO:0000729~DNA double-strand break processing	4	0.00429535	0.0126242	DNA2, BLM, BRCA1, BARD1	564	15	16792	7.93948	1	0.176755	19.5481
GOTERM_BP_DIRECT	GO:1900034~regulation of cellular response to heat	8	0.0085907	0.0127489	NDC1, RPA1, NUP62, NUP205, NUP50, NUP188, NUP107, NUP155	564	75	16792	3.17579	1	0.177073	19.7218
GOTERM_BP_DIRECT	GO:0045931~positive regulation of mitotic cell cycle	5	0.00536919	0.0135113	CCNB1, CDK1, BRCA2, BIRC5, CDC25B	564	28	16792	5.31662	1	0.185359	20.7766
GOTERM_BP_DIRECT	GO:0006325~chromatin organization	6	0.00644302	0.0140143	HMGB2, HIST1H1B, EZH2, SUV39H1, ATAD2, HMGA2	564	43	16792	4.15438	1	0.190262	21.4653
GOTERM_BP_DIRECT	GO:0097421~liver regeneration	5	0.00536919	0.0152673	TYMS, CCND1, EZH2, PCNA, AURKA	564	29	16792	5.13328	1	0.204107	23.1567
GOTERM_BP_DIRECT	GO:0071168~protein localization to chromatin	3	0.00322151	0.0153883	PLK1, EZH2, ESCO2	564	6	16792	14.8865	1	0.20416	23.3182
GOTERM_BP_DIRECT	GO:0051573~negative regulation of histone H3-K9 methylation	3	0.00322151	0.0153883	DNMT1, DNMT3B, BRCA1	564	6	16792	14.8865	1	0.20416	23.3182
GOTERM_BP_DIRECT	GO:0045143~homologous chromosome segregation	3	0.00322151	0.0153883	PLK1, ESPL1, PTTG1	564	6	16792	14.8865	1	0.20416	23.3182
GOTERM_BP_DIRECT	GO:0072719~cellular response to cisplatin	3	0.00322151	0.0153883	TIMELESS, DDX11, RAD51	564	6	16792	14.8865	1	0.20416	23.3182
GOTERM_BP_DIRECT	GO:0031536~positive regulation of exit from mitosis	3	0.00322151	0.0153883	BIRC5, UBE2C, CDCA5	564	6	16792	14.8865	1	0.20416	23.3182
GOTERM_BP_DIRECT	GO:0010216~maintenance of DNA methylation	3	0.00322151	0.0153883	UHRF1, DNMT1, HELLS	564	6	16792	14.8865	1	0.20416	23.3182
GOTERM_BP_DIRECT	GO:0032147~activation of protein kinase activity	6	0.00644302	0.0168472	KIF14, CLSPN, DBF4B, TPX2, EMP2, ECT2	564	45	16792	3.96974	1	0.219872	25.2404
GOTERM_BP_DIRECT	GO:0000077~DNA damage checkpoint	5	0.00536919	0.0171607	E2F1, CLSPN, BRIP1, H2AFX, ATRIP	564	30	16792	4.96217	1	0.22202	25.6474
GOTERM_BP_DIRECT	GO:0046655~folic acid metabolic process	4	0.00429535	0.0210196	MTHFD1, SHMT1, DHFR, SLC19A1	564	18	16792	6.61623	1	0.263476	30.4904
GOTERM_BP_DIRECT	GO:0042148~strand invasion	3	0.00322151	0.0210691	XRCC2, DMC1, RAD51	564	7	16792	12.7599	1	0.262339	30.5506
GOTERM_BP_DIRECT	GO:0032466~negative regulation of cytokinesis	3	0.00322151	0.0210691	E2F7, E2F8, AURKB	564	7	16792	12.7599	1	0.262339	30.5506
GOTERM_BP_DIRECT	GO:0090267~positive regulation of mitotic cell cycle spindle assembly checkpoint	3	0.00322151	0.0210691	MAD2L1, GEN1, NDC80	564	7	16792	12.7599	1	0.262339	30.5506
GOTERM_BP_DIRECT	GO:0016584~nucleosome positioning	3	0.00322151	0.0274753	HIST1H1E, HIST1H1D, HIST1H1C	564	8	16792	11.1649	1	0.326427	37.9344
GOTERM_BP_DIRECT	GO:2000781~positive regulation of double-strand break repair	3	0.00322151	0.0274753	TIMELESS, DDX11, FOXM1	564	8	16792	11.1649	1	0.326427	37.9344
GOTERM_BP_DIRECT	GO:0051315~attachment of mitotic spindle microtubules to kinetochore	3	0.00322151	0.0274753	KIF2C, CENPE, NDC80	564	8	16792	11.1649	1	0.326427	37.9344
GOTERM_BP_DIRECT	GO:0031572~G2 DNA damage checkpoint	4	0.00429535	0.0279533	CLSPN, DTL, PLK1, BRCA1	564	20	16792	5.95461	1	0.329141	38.4546
GOTERM_BP_DIRECT	GO:0046777~protein autophosphorylation	12	0.012886	0.0304955	VRK1, CAMK4, NEK2, TEK, PASK, TTK, AURKA, PAK1, AURKB, PIM2, EPHB1, MELK	564	172	16792	2.07719	1	0.35138	41.1529
GOTERM_BP_DIRECT	GO:0000723~telomere maintenance	5	0.00536919	0.0315442	RPA1, DNA2, DCLRE1B, POLD1, PCNA	564	36	16792	4.13515	1	0.359056	42.2333
GOTERM_BP_DIRECT	GO:0042730~fibrinolysis	4	0.00429535	0.0318205	PLAT, SERPINB2, PLAU, PLAUR	564	21	16792	5.67106	1	0.35954	42.5149
GOTERM_BP_DIRECT	GO:0010389~regulation of G2/M transition of mitotic cell cycle	3	0.00322151	0.0345519	KIF14, CENPF, PKIA	564	9	16792	9.92435	1	0.381871	45.2291
GOTERM_BP_DIRECT	GO:0031110~regulation of microtubule polymerization or depolymerization	3	0.00322151	0.0345519	SKA3, STMN1, SKA1	564	9	16792	9.92435	1	0.381871	45.2291
GOTERM_BP_DIRECT	GO:0000733~DNA strand renaturation	3	0.00322151	0.0345519	RECQL4, BLM, RAD54L	564	9	16792	9.92435	1	0.381871	45.2291
GOTERM_BP_DIRECT	GO:0008608~attachment of spindle microtubules to kinetochore	3	0.00322151	0.0345519	NDC80, AURKB, BUB3	564	9	16792	9.92435	1	0.381871	45.2291
GOTERM_BP_DIRECT	GO:0033314~mitotic DNA replication checkpoint	3	0.00322151	0.0345519	CLSPN, TICRR, TOPBP1	564	9	16792	9.92435	1	0.381871	45.2291
GOTERM_BP_DIRECT	GO:0007283~spermatogenesis	21	0.0225506	0.0355046	E2F1, KIFC1, HMGB2, HIST1H1A, DIAPH3, BRCA2, PTTG1, RACGAP1, HMGA2, CDC25C, NDC1, CCNB1, NUP62, KIAA1524, RPL39L, MNS1, H2AFX, DMC1, ASF1B, ASPM, TRIP13	564	385	16792	1.62398	1	0.388037	46.1472
GOTERM_BP_DIRECT	GO:0046785~microtubule polymerization	3	0.00322151	0.0422469	CKAP5, FBXO5, CENPJ	564	10	16792	8.93191	1	0.441376	52.2417
GOTERM_BP_DIRECT	GO:0035999~tetrahydrofolate interconversion	3	0.00322151	0.0422469	MTHFD1, TYMS, SHMT1	564	10	16792	8.93191	1	0.441376	52.2417
GOTERM_BP_DIRECT	GO:0051103~DNA ligation involved in DNA repair	3	0.00322151	0.0422469	HMGB2, LIG1, PARP2	564	10	16792	8.93191	1	0.441376	52.2417
GOTERM_BP_DIRECT	GO:0032060~bleb assembly	3	0.00322151	0.0422469	P2RX7, LPAR3, EMP2	564	10	16792	8.93191	1	0.441376	52.2417
GOTERM_BP_DIRECT	GO:0016572~histone phosphorylation	3	0.00322151	0.0422469	RPS6KA5, CDK1, CDK2	564	10	16792	8.93191	1	0.441376	52.2417
GOTERM_BP_DIRECT	GO:0070365~hepatocyte differentiation	3	0.00322151	0.0422469	E2F7, E2F8, ITGA2	564	10	16792	8.93191	1	0.441376	52.2417
GOTERM_BP_DIRECT	GO:0046653~tetrahydrofolate metabolic process	3	0.00322151	0.0422469	TYMS, SHMT1, DHFR	564	10	16792	8.93191	1	0.441376	52.2417
GOTERM_BP_DIRECT	GO:0002040~sprouting angiogenesis	4	0.00429535	0.0498998	E2F7, E2F8, TEK, ESM1	564	25	16792	4.76369	1	0.496264	58.3708
GOTERM_BP_DIRECT	GO:0006306~DNA methylation	4	0.00429535	0.0498998	EZH2, DNMT1, DNMT3B, HELLS	564	25	16792	4.76369	1	0.496264	58.3708
GOTERM_BP_DIRECT	GO:0007569~cell aging	4	0.00429535	0.0498998	CDK1, NUP62, TBX3, BRCA2	564	25	16792	4.76369	1	0.496264	58.3708
GOTERM_BP_DIRECT	GO:0001578~microtubule bundle formation	4	0.00429535	0.0498998	PRC1, PLK1, PSRC1, KIF20A	564	25	16792	4.76369	1	0.496264	58.3708
GOTERM_BP_DIRECT	GO:0051292~nuclear pore complex assembly	3	0.00322151	0.0505112	NDC1, NUP205, NUP107	564	11	16792	8.11992	1	0.498192	58.8271
GOTERM_BP_DIRECT	GO:0031571~mitotic G1 DNA damage checkpoint	3	0.00322151	0.0505112	CCND1, RFWD3, CDK2	564	11	16792	8.11992	1	0.498192	58.8271
GOTERM_BP_DIRECT	GO:0006406~mRNA export from nucleus	8	0.0085907	0.0508947	NDC1, DDX39A, NUP62, NUP205, NUP50, NUP188, NUP107, NUP155	564	100	16792	2.38184	1	0.498501	59.1109
GOTERM_BP_DIRECT	GO:0009411~response to UV	5	0.00536919	0.051326	DTL, POLD1, CDKN2D, KIAA0101, RAD18	564	42	16792	3.54441	1	0.499137	59.4278
GOTERM_BP_DIRECT	GO:0034644~cellular response to UV	5	0.00536919	0.0591294	POLD1, PCNA, PBK, AURKB, CDC25A	564	44	16792	3.3833	1	0.54815	64.7779
GOTERM_BP_DIRECT	GO:0021846~cell proliferation in forebrain	3	0.00322151	0.0592979	KIF14, RRM1, HMGA2	564	12	16792	7.44326	1	0.546787	64.8858
GOTERM_BP_DIRECT	GO:0060707~trophoblast giant cell differentiation	3	0.00322151	0.0592979	PLK4, E2F7, E2F8	564	12	16792	7.44326	1	0.546787	64.8858
GOTERM_BP_DIRECT	GO:0007171~activation of transmembrane receptor protein tyrosine kinase activity	3	0.00322151	0.0592979	ADRB2, PRLR, PILRB	564	12	16792	7.44326	1	0.546787	64.8858
GOTERM_BP_DIRECT	GO:0018105~peptidyl-serine phosphorylation	9	0.00966453	0.0593655	CDC7, CLSPN, CDK1, CAMK4, PKN3, PLK1, TTK, MASTL, CDK2	564	125	16792	2.14366	1	0.54481	64.9289
GOTERM_BP_DIRECT	GO:0043547~positive regulation of GTPase activity	27	0.0289936	0.0652467	FGF5, EZH2, ARHGAP19, RANGAP1, GDNF, ARHGAP22, RASGRP3, TEK, STARD8, RANBP1, ARHGAP11B, DEPDC1B, ARHGAP11A, RAP1GAP2, NET1, NGEF, VAV3, ARHGEF39, SIPA1L3, RGS17, DEPDC1, RACGAP1, ECT2, RGS20, ARHGAP33, SRGAP3, HBEGF	564	565	16792	1.42278	1	0.577663	68.4997
GOTERM_BP_DIRECT	GO:0045004~DNA replication proofreading	2	0.00214767	0.0659336	POLD1, POLE	564	2	16792	29.773	1	0.579205	68.8937
GOTERM_BP_DIRECT	GO:0000022~mitotic spindle elongation	2	0.00214767	0.0659336	KIF23, PRC1	564	2	16792	29.773	1	0.579205	68.8937
GOTERM_BP_DIRECT	GO:0000915~actomyosin contractile ring assembly	2	0.00214767	0.0659336	KIF23, RACGAP1	564	2	16792	29.773	1	0.579205	68.8937
GOTERM_BP_DIRECT	GO:0007057~spindle assembly involved in female meiosis I	2	0.00214767	0.0659336	FBXO5, AURKA	564	2	16792	29.773	1	0.579205	68.8937
GOTERM_BP_DIRECT	GO:0051299~centrosome separation	2	0.00214767	0.0659336	NEK2, CNTROB	564	2	16792	29.773	1	0.579205	68.8937
GOTERM_BP_DIRECT	GO:0032877~positive regulation of DNA endoreduplication	2	0.00214767	0.0659336	E2F7, E2F8	564	2	16792	29.773	1	0.579205	68.8937
GOTERM_BP_DIRECT	GO:1904976~cellular response to bleomycin	2	0.00214767	0.0659336	TIMELESS, DDX11	564	2	16792	29.773	1	0.579205	68.8937
GOTERM_BP_DIRECT	GO:0090402~oncogene-induced cell senescence	2	0.00214767	0.0659336	HMGA2, HMGA1	564	2	16792	29.773	1	0.579205	68.8937
GOTERM_BP_DIRECT	GO:0021784~postganglionic parasympathetic fiber development	2	0.00214767	0.0659336	PLXNA4, GDNF	564	2	16792	29.773	1	0.579205	68.8937
GOTERM_BP_DIRECT	GO:1990426~mitotic recombination-dependent replication fork processing	2	0.00214767	0.0659336	BRCA2, RAD51	564	2	16792	29.773	1	0.579205	68.8937
GOTERM_BP_DIRECT	GO:0043101~purine-containing compound salvage	3	0.00322151	0.0782646	DCK, HPRT1, PNP	564	14	16792	6.37994	1	0.6421	75.2237
GOTERM_BP_DIRECT	GO:0007064~mitotic sister chromatid cohesion	3	0.00322151	0.0782646	SMC1A, CDCA5, GSG2	564	14	16792	6.37994	1	0.6421	75.2237
GOTERM_BP_DIRECT	GO:0043066~negative regulation of apoptotic process	22	0.0236244	0.086589	ARL6IP1, KIF14, STIL, CDK1, TBX3, FIGNL1, BIRC5, AURKA, PIM2, HMGA2, GDNF, PLAUR, SPRY2, MAD2L1, RPS6KA1, PRLR, NUP62, PLK1, TEK, SERPINB2, TGM2, BARD1	564	455	16792	1.43958	1	0.678407	78.788
GOTERM_BP_DIRECT	GO:0042493~response to drug	16	0.0171814	0.0872434	CDK1, HMGB2, VAV3, ITGA2, CENPF, RAD54L, PNP, RAD51, CCNB1, TYMS, P2RX7, CCND1, MCM7, LRP8, DNMT3B, FOSL1	564	304	16792	1.567	1	0.678922	79.0467
GOTERM_BP_DIRECT	GO:0009165~nucleotide biosynthetic process	3	0.00322151	0.0883631	DHFR, DCK, TK1	564	15	16792	5.95461	1	0.681447	79.4825
GOTERM_BP_DIRECT	GO:0080182~histone H3-K4 trimethylation	3	0.00322151	0.0883631	HIST1H1E, HIST1H1D, HIST1H1C	564	15	16792	5.95461	1	0.681447	79.4825
GOTERM_BP_DIRECT	GO:0006301~postreplication repair	3	0.00322151	0.0883631	MSH2, RAD18, BRCA1	564	15	16792	5.95461	1	0.681447	79.4825
GOTERM_BP_DIRECT	GO:0000226~microtubule cytoskeleton organization	6	0.00644302	0.0895675	GAS2L3, CDK1, BIRC5, TUBG1, TACC3, TUBA1B	564	71	16792	2.51603	1	0.684287	79.9416
GOTERM_BP_DIRECT	GO:0008584~male gonad development	7	0.00751686	0.0958765	HMGB2, MSH2, NASP, RRM1, HMGA2, FANCA, ASPM	564	94	16792	2.21714	1	0.70786	82.193
GOTERM_BP_DIRECT	GO:0034508~centromere complex assembly	2	0.00214767	0.0972545	CENPN, CENPI	564	3	16792	19.8487	1	0.710989	82.652
GOTERM_BP_DIRECT	GO:0006231~dTMP biosynthetic process	2	0.00214767	0.0972545	TYMS, SHMT1	564	3	16792	19.8487	1	0.710989	82.652
GOTERM_BP_DIRECT	GO:0043987~histone H3-S10 phosphorylation	2	0.00214767	0.0972545	RPS6KA5, VRK1	564	3	16792	19.8487	1	0.710989	82.652
GOTERM_BP_DIRECT	GO:1902990~mitotic telomere maintenance via semi-conservative replication	2	0.00214767	0.0972545	DNA2, PCNA	564	3	16792	19.8487	1	0.710989	82.652
GOTERM_BP_DIRECT	GO:0043009~chordate embryonic development	2	0.00214767	0.0972545	CENPU, BRCA1	564	3	16792	19.8487	1	0.710989	82.652
GOTERM_BP_DIRECT	GO:0071930~negative regulation of transcription involved in G1/S transition of mitotic cell cycle	2	0.00214767	0.0972545	E2F1, E2F7	564	3	16792	19.8487	1	0.710989	82.652
GOTERM_BP_DIRECT	GO:2000348~regulation of CD40 signaling pathway	2	0.00214767	0.0972545	FANCD2, FANCA	564	3	16792	19.8487	1	0.710989	82.652
GOTERM_BP_DIRECT	GO:0035986~senescence-associated heterochromatin focus assembly	2	0.00214767	0.0972545	HMGA2, HMGA1	564	3	16792	19.8487	1	0.710989	82.652
GOTERM_BP_DIRECT	GO:0034421~post-translational protein acetylation	2	0.00214767	0.0972545	ESCO2, DSCC1	564	3	16792	19.8487	1	0.710989	82.652
GOTERM_BP_DIRECT	GO:0009263~deoxyribonucleotide biosynthetic process	2	0.00214767	0.0972545	RRM2, RRM1	564	3	16792	19.8487	1	0.710989	82.652
GOTERM_BP_DIRECT	GO:0030951~establishment or maintenance of microtubule cytoskeleton polarity	2	0.00214767	0.0972545	KIF2C, CKAP5	564	3	16792	19.8487	1	0.710989	82.652
GOTERM_BP_DIRECT	GO:0043988~histone H3-S28 phosphorylation	2	0.00214767	0.0972545	RPS6KA5, AURKB	564	3	16792	19.8487	1	0.710989	82.652
GOTERM_BP_DIRECT	GO:1904117~cellular response to vasopressin	2	0.00214767	0.0972545	CDC6, RANGAP1	564	3	16792	19.8487	1	0.710989	82.652
GOTERM_BP_DIRECT	GO:0071173~spindle assembly checkpoint	2	0.00214767	0.0972545	BUB1, BUB3	564	3	16792	19.8487	1	0.710989	82.652
GOTERM_BP_DIRECT	GO:0090116~C-5 methylation of cytosine	2	0.00214767	0.0972545	DNMT1, DNMT3B	564	3	16792	19.8487	1	0.710989	82.652
GOTERM_BP_DIRECT	GO:2000045~regulation of G1/S transition of mitotic cell cycle	3	0.00322151	0.0988212	KIF14, E2F1, CCND1	564	16	16792	5.58245	1	0.714774	83.1603
GOTERM_BP_DIRECT	GO:0006978~DNA damage response, signal transduction by p53 class mediator resulting in transcription of p21 class mediator	3	0.00322151	0.0988212	FOXM1, BRCA2, BRCA1	564	16	16792	5.58245	1	0.714774	83.1603
GOTERM_BP_DIRECT	GO:0016446~somatic hypermutation of immunoglobulin genes	3	0.00322151	0.0988212	EXO1, MSH2, POLQ	564	16	16792	5.58245	1	0.714774	83.1603
GOTERM_BP_DIRECT	GO:0010569~regulation of double-strand break repair via homologous recombination	3	0.00322151	0.0988212	RAD51AP1, FIGNL1, RAD51	564	16	16792	5.58245	1	0.714774	83.1603
GOTERM_BP_DIRECT	GO:0006275~regulation of DNA replication	3	0.00322151	0.0988212	PCNA, ESCO2, DSCC1	564	16	16792	5.58245	1	0.714774	83.1603
GOTERM_BP_DIRECT	GO:0000712~resolution of meiotic recombination intermediates	3	0.00322151	0.0988212	FANCM, EME1, TOP2A	564	16	16792	5.58245	1	0.714774	83.1603

## Sheet: GOterm_Downgenes_in_FGF2-EV
GO annotation of downregulated genes when comparing FGF2-EV to CTL-EV
Category	Term	Count	%	PValue	Genes	List Total	Pop Hits	Pop Total	Fold Enrichment	Bonferroni	Benjamini	FDR
GOTERM_BP_DIRECT	GO:0042060~wound healing	10	0.0256865	1.07836e-06	WNT5A, IL6, COL3A1, TGFB3, PDGFRB, FGF10, CNN2, DCN, SPARC, FGF2	223	80	16792	9.41256	0.00181215	0.00181215	0.00181652
GOTERM_BP_DIRECT	GO:0048661~positive regulation of smooth muscle cell proliferation	9	0.0231178	1.16559e-06	FGFR2, IL6, ID2, EDN1, PDGFRB, IGF1, PDGFD, NR4A3, FGF2	223	60	16792	11.2951	0.00195861	0.000979784	0.00196348
GOTERM_BP_DIRECT	GO:0090263~positive regulation of canonical Wnt signaling pathway	11	0.0282551	4.35262e-06	FGFR2, DKK2, WNT2, SULF2, SFRP2, FGF9, ROR2, FGF10, BAMBI, GPRC5B, FGF2	223	120	16792	6.90254	0.0072944	0.0024374	0.00733194
GOTERM_BP_DIRECT	GO:0030199~collagen fibril organization	7	0.0179805	1.13082e-05	CYP1B1, SFRP2, COL3A1, COL1A2, FOXC1, SERPINH1, COL5A2	223	39	16792	13.5155	0.0188407	0.00474383	0.0190475
GOTERM_BP_DIRECT	GO:0043406~positive regulation of MAP kinase activity	8	0.0205492	1.22204e-05	AJUBA, EDN1, PDE5A, ADRA2A, PDGFRB, TPD52L1, PDGFD, FGF2	223	59	16792	10.2102	0.020345	0.00410253	0.0205838
GOTERM_BP_DIRECT	GO:0045669~positive regulation of osteoblast differentiation	8	0.0205492	1.36805e-05	ACVR2A, IL6, CEBPD, SFRP2, IGF1, ID4, JAG1, FGF2	223	60	16792	10.0401	0.022748	0.00382777	0.0230429
GOTERM_BP_DIRECT	GO:0007179~transforming growth factor beta receptor signaling pathway	9	0.0231178	2.95171e-05	FOS, CCL2, COL3A1, TGFB3, COL1A2, MSTN, BAMBI, GDF15, CITED2	223	92	16792	7.36635	0.0484362	0.00706756	0.0497114
GOTERM_BP_DIRECT	GO:0071549~cellular response to dexamethasone stimulus	6	0.0154119	3.53936e-05	IL6, CCL2, ASS1, MSTN, FBXO32, DDIT4	223	29	16792	15.5794	0.0577957	0.00741402	0.0596055
GOTERM_BP_DIRECT	GO:0045893~positive regulation of transcription, DNA-templated	20	0.0513729	5.66434e-05	WNT5A, KDM7A, IL6, EGR2, TGFB3, MSTN, IGF1, FGF10, DDIT3, CALCOCO1, CITED2, CDKN1C, FOS, DAB2, LBH, ID2, ROR2, FOXC1, BAMBI, FGF2	223	515	16792	2.92429	0.0908789	0.0105305	0.0953757
GOTERM_BP_DIRECT	GO:0007568~aging	11	0.0282551	6.98621e-05	CDKN1C, FOS, IL6, CCL2, ADM, ASS1, COL3A1, PTH1R, TGFB3, DCN, FGF2	223	165	16792	5.02003	0.11087	0.0116824	0.117621
GOTERM_BP_DIRECT	GO:0007267~cell-cell signaling	13	0.0333924	0.00014764	FGFR2, EFNB3, FGF14, FGF9, EFNB2, EDN1, TNFSF18, WNT2, WISP2, WISP1, ADM, SFRP2, GDF15	223	254	16792	3.85396	0.219913	0.0223243	0.248416
GOTERM_BP_DIRECT	GO:0008284~positive regulation of cell proliferation	18	0.0462356	0.000160922	FGFR2, IL6, FGF9, PTH1R, EFNB2, EDN1, IGF1, PLAC8, WNT2, ADM, SFRP2, ADRA2A, PDGFRB, ID4, PDGFD, BAMBI, MAB21L1, FGF2	223	466	16792	2.9086	0.237149	0.0223052	0.270736
GOTERM_BP_DIRECT	GO:0045599~negative regulation of fat cell differentiation	6	0.0154119	0.000220489	WNT5A, IL6, TRIB3, ID4, JAG1, DDIT3	223	42	16792	10.7572	0.309889	0.0281278	0.370775
GOTERM_BP_DIRECT	GO:0045944~positive regulation of transcription from RNA polymerase II promoter	28	0.0719221	0.000245025	FGFR2, WNT5A, THRB, EDN1, TGFB3, FGF10, JAG1, DCN, CALCOCO1, CITED2, WNT2, FOS, BCL11A, FGF2, MAF, IL6, EGR2, CEBPD, IGF1, NR4A3, JUNB, DDIT3, PLAC8, ACVR2A, TET3, SFRP2, ID4, FOXC1	223	981	16792	2.14925	0.337796	0.0290124	0.411955
GOTERM_BP_DIRECT	GO:0030198~extracellular matrix organization	11	0.0282551	0.000286622	ITGB8, COL3A1, COL1A2, ITGA11, DCN, SPARC, ECM2, VIT, FGF2, COL5A2, COL4A5	223	196	16792	4.22605	0.382556	0.0316333	0.481733
GOTERM_BP_DIRECT	GO:0010595~positive regulation of endothelial cell migration	6	0.0154119	0.000340385	WNT5A, EDN1, ANGPT1, SPARC, FGF2, ANXA3	223	46	16792	9.8218	0.435957	0.0351562	0.571851
GOTERM_BP_DIRECT	GO:0007155~cell adhesion	17	0.043667	0.000414477	PLXNC1, ATP1B1, CCL2, CYP1B1, HAPLN3, OLR1, NUAK1, EFNB2, ITGA11, NEDD9, ACKR3, PCDH18, WISP2, OMD, WISP1, SORBS2, ITGB8	223	459	16792	2.78891	0.502069	0.0401875	0.695917
GOTERM_BP_DIRECT	GO:0010862~positive regulation of pathway-restricted SMAD protein phosphorylation	6	0.0154119	0.000416191	ACVR2A, DAB2, INHBE, TGFB3, MSTN, GDF15	223	48	16792	9.41256	0.503504	0.038152	0.698786
GOTERM_BP_DIRECT	GO:0071560~cellular response to transforming growth factor beta stimulus	6	0.0154119	0.000458552	WNT5A, WNT2, CLEC3B, EDN1, PDE3A, PDGFD	223	49	16792	9.22046	0.537663	0.03979	0.769653
GOTERM_BP_DIRECT	GO:0048146~positive regulation of fibroblast proliferation	6	0.0154119	0.000720908	WNT5A, WNT2, PDGFRB, IGF1, FGF10, PDGFD	223	54	16792	8.36672	0.702697	0.0588476	1.20749
GOTERM_BP_DIRECT	GO:0045766~positive regulation of angiogenesis	8	0.0205492	0.000840992	WNT5A, CYP1B1, ADM, SFRP2, F3, ADM2, FGF2, ANXA3	223	115	16792	5.23829	0.757109	0.0651674	1.40729
GOTERM_BP_DIRECT	GO:0001822~kidney development	7	0.0179805	0.000973172	CDKN1C, AGTR1, SULF2, ASS1, ARID5B, ADAMTS1, DCN	223	86	16792	6.12911	0.805568	0.0717365	1.62677
GOTERM_BP_DIRECT	GO:0030282~bone mineralization	5	0.0128432	0.00101015	ASPN, FGFR2, CLEC3B, TUFT1, PTH1R	223	34	16792	11.0736	0.817303	0.0712445	1.68809
GOTERM_BP_DIRECT	GO:0010613~positive regulation of cardiac muscle hypertrophy	4	0.0102746	0.00112416	EDN1, PDE5A, IGF1, NR4A3	223	16	16792	18.8251	0.849214	0.075802	1.87692
GOTERM_BP_DIRECT	GO:0050679~positive regulation of epithelial cell proliferation	6	0.0154119	0.00116774	FGFR2, IL6, FGF9, IGF1, FGF10, NR4A3	223	60	16792	7.53004	0.859885	0.0756012	1.94902
GOTERM_BP_DIRECT	GO:0060395~SMAD protein signal transduction	6	0.0154119	0.0013544	FOS, INHBE, TGFB3, ROR2, MSTN, GDF15	223	62	16792	7.28714	0.897679	0.0839448	2.25723
GOTERM_BP_DIRECT	GO:0007165~signal transduction	29	0.0744908	0.00147955	CCL2, FGF14, FGF9, NEDD9, TNFSF18, CALCOCO1, WISP2, WISP1, STAC, UNC5B, PDE1C, BCL11A, ADRA2A, MX1, FGF2, ARHGAP28, IGF1, CLIC2, SPARC, ARRDC3, ARHGAP26, DAPK1, ADM, CLIC3, PDE5A, CHN1, PDGFRB, ROR2, GDF15	223	1161	16792	1.88089	0.917127	0.0881126	2.46337
GOTERM_BP_DIRECT	GO:0014068~positive regulation of phosphatidylinositol 3-kinase signaling	6	0.0154119	0.00167444	UNC5B, PDGFRB, IGF1, ANGPT1, PDGFD, DCN	223	65	16792	6.95081	0.940321	0.0957691	2.78357
GOTERM_BP_DIRECT	GO:0048468~cell development	5	0.0128432	0.00187128	MAF, INHBE, ARID5B, MSTN, GDF15	223	40	16792	9.41256	0.957167	0.102943	3.10595
GOTERM_BP_DIRECT	GO:0043408~regulation of MAPK cascade	5	0.0128432	0.00205235	INHBE, TGFB3, MSTN, GDF15, RNF41	223	41	16792	9.18298	0.968432	0.1088	3.40164
GOTERM_BP_DIRECT	GO:0048839~inner ear development	5	0.0128432	0.00205235	MAF, CEBPD, TGFB3, PDGFRB, SPARC	223	41	16792	9.18298	0.968432	0.1088	3.40164
GOTERM_BP_DIRECT	GO:0070374~positive regulation of ERK1 and ERK2 cascade	9	0.0231178	0.00231352	FGFR2, IL6, CCL2, PDGFRB, FGF10, ANGPT1, ACKR3, PDGFD, FGF2	223	175	16792	3.87259	0.979674	0.118096	3.82661
GOTERM_BP_DIRECT	GO:0001501~skeletal system development	8	0.0205492	0.00231426	CDKN1C, HAPLN3, COL3A1, PTH1R, COL1A2, IGF1, FOXC1, COL5A2	223	137	16792	4.39711	0.979699	0.114661	3.82781
GOTERM_BP_DIRECT	GO:0060664~epithelial cell proliferation involved in salivary gland morphogenesis	3	0.00770594	0.00252023	FGFR2, IL6, FGF10	223	6	16792	37.6502	0.985655	0.12069	4.16172
GOTERM_BP_DIRECT	GO:0010628~positive regulation of gene expression	11	0.0282551	0.00260573	IL6, ACTC1, ID2, ITGB8, ACTA2, FGF9, LRRC32, CNN2, ADM2, CALCOCO1, CITED2	223	262	16792	3.16147	0.987581	0.121092	4.30002
GOTERM_BP_DIRECT	GO:0048015~phosphatidylinositol-mediated signaling	7	0.0179805	0.00284023	FGFR2, KCNH1, FGF9, PDGFRB, IGF1, FGF10, FGF2	223	106	16792	4.97267	0.991638	0.127757	4.67834
GOTERM_BP_DIRECT	GO:0060045~positive regulation of cardiac muscle cell proliferation	4	0.0102746	0.00291601	FGFR2, WNT2, FGF9, FGF2	223	22	16792	13.691	0.992642	0.127543	4.8003
GOTERM_BP_DIRECT	GO:0001525~angiogenesis	10	0.0256865	0.00292677	FGFR2, CCL2, CYP1B1, UNC5B, FGF9, FGF10, ANGPT1, ADM2, ACKR3, JAG1	223	223	16792	3.3767	0.992774	0.124749	4.8176
GOTERM_BP_DIRECT	GO:0030335~positive regulation of cell migration	9	0.0231178	0.0031602	DAB2, F3, EDN1, SEMA3D, ADRA2A, ROR2, PDGFRB, IGF1, PDGFD	223	184	16792	3.68317	0.995126	0.13073	5.19228
GOTERM_BP_DIRECT	GO:0051781~positive regulation of cell division	5	0.0128432	0.00339869	FGFR2, FGF9, TGFB3, PDGFD, FGF2	223	47	16792	8.01069	0.996741	0.136559	5.57365
GOTERM_BP_DIRECT	GO:0071230~cellular response to amino acid stimulus	5	0.0128432	0.00339869	ASS1, COL3A1, COL1A2, PDGFD, COL5A2	223	47	16792	8.01069	0.996741	0.136559	5.57365
GOTERM_BP_DIRECT	GO:0031100~organ regeneration	5	0.0128432	0.00339869	CCL2, ADM, NR4A3, ANXA3, NNMT	223	47	16792	8.01069	0.996741	0.136559	5.57365
GOTERM_BP_DIRECT	GO:0016055~Wnt signaling pathway	9	0.0231178	0.0034768	WNT5A, DKK2, WNT2, DAB2, WISP1, SFRP2, AMOTL2, DDIT3, CALCOCO1	223	187	16792	3.62409	0.997144	0.136235	5.69825
GOTERM_BP_DIRECT	GO:0060449~bud elongation involved in lung branching	3	0.00770594	0.00349763	FGFR2, RDH10, FGF10	223	7	16792	32.2716	0.997242	0.133887	5.73145
GOTERM_BP_DIRECT	GO:0032808~lacrimal gland development	3	0.00770594	0.00349763	FGFR2, FGF10, FOXC1	223	7	16792	32.2716	0.997242	0.133887	5.73145
GOTERM_BP_DIRECT	GO:0043410~positive regulation of MAPK cascade	6	0.0154119	0.00438235	FGFR2, IL6, GPR37, FGF9, IGF1, FGF10	223	81	16792	5.57781	0.999381	0.161288	7.13143
GOTERM_BP_DIRECT	GO:0071277~cellular response to calcium ion	5	0.0128432	0.00457048	KCNH1, WNT5A, FOS, EDN1, JUNB	223	51	16792	7.3824	0.99955	0.164053	7.4266
GOTERM_BP_DIRECT	GO:0009629~response to gravity	3	0.00770594	0.00462299	FOS, MSTN, SPARC	223	8	16792	28.2377	0.999588	0.162332	7.50882
GOTERM_BP_DIRECT	GO:0002053~positive regulation of mesenchymal cell proliferation	4	0.0102746	0.0047357	FGFR2, WNT5A, WNT2, FGF9	223	26	16792	11.5847	0.999659	0.162581	7.68509
GOTERM_BP_DIRECT	GO:0060349~bone morphogenesis	4	0.0102746	0.00527629	FGFR2, DHRS3, SFRP2, CITED2	223	27	16792	11.1556	0.999863	0.17588	8.52613
GOTERM_BP_DIRECT	GO:0031032~actomyosin structure organization	4	0.0102746	0.00527629	ACTC1, LIMCH1, CNN2, CNN1	223	27	16792	11.1556	0.999863	0.17588	8.52613
GOTERM_BP_DIRECT	GO:0042476~odontogenesis	4	0.0102746	0.00527629	FGFR2, TUFT1, TGFB3, COL1A2	223	27	16792	11.1556	0.999863	0.17588	8.52613
GOTERM_BP_DIRECT	GO:0009636~response to toxic substance	6	0.0154119	0.00537781	FOS, CYP1B1, NUPR1, PDGFRB, EPHX1, INMT	223	85	16792	5.31533	0.999885	0.175499	8.68327
GOTERM_BP_DIRECT	GO:0007494~midgut development	3	0.00770594	0.00589225	WNT5A, DAB1, ASS1	223	9	16792	25.1001	0.999952	0.187049	9.47565
GOTERM_BP_DIRECT	GO:0033673~negative regulation of kinase activity	3	0.00770594	0.00589225	AJUBA, CDKN1C, MSTN	223	9	16792	25.1001	0.999952	0.187049	9.47565
GOTERM_BP_DIRECT	GO:0007368~determination of left/right symmetry	5	0.0128432	0.0059875	ACVR2A, ARMC4, FGF10, DAAM2, CITED2	223	55	16792	6.8455	0.999959	0.186287	9.62165
GOTERM_BP_DIRECT	GO:0050680~negative regulation of epithelial cell proliferation	5	0.0128432	0.00638252	CDKN1C, FGFR2, WNT5A, SFRP2, WFDC1	223	56	16792	6.72325	0.999979	0.193778	10.2248
GOTERM_BP_DIRECT	GO:0030203~glycosaminoglycan metabolic process	4	0.0102746	0.00646494	GPC4, FOXC1, DCN, SDC2	223	29	16792	10.3863	0.999982	0.192578	10.3501
GOTERM_BP_DIRECT	GO:0007517~muscle organ development	6	0.0154119	0.00652342	SGCG, ITGA11, SGCD, MSTN, IGF1, MKX	223	89	16792	5.07643	0.999983	0.190792	10.439
GOTERM_BP_DIRECT	GO:0045892~negative regulation of transcription, DNA-templated	15	0.0385297	0.00670347	WNT5A, CEBPD, ARID5B, HR, ZHX2, TRIB3, DDIT3, CITED2, CDKN1C, DAB2, ID2, PRICKLE1, SFRP2, ZNF396, ID4	223	499	16792	2.26354	0.999988	0.192213	10.712
GOTERM_BP_DIRECT	GO:0071346~cellular response to interferon-gamma	5	0.0128432	0.00679445	WNT5A, CCL2, ASS1, EDN1, DAPK1	223	57	16792	6.6053	0.99999	0.191324	10.8497
GOTERM_BP_DIRECT	GO:0048706~embryonic skeletal system development	4	0.0102746	0.00711414	WNT5A, ACVR2A, SULF2, FGF9	223	30	16792	10.0401	0.999994	0.196149	11.3318
GOTERM_BP_DIRECT	GO:0000122~negative regulation of transcription from RNA polymerase II promoter	19	0.0488043	0.00731543	MAF, FGFR2, THRB, FGF9, ARID5B, EDN1, ZHX2, LMCD1, TRIB3, NR4A3, JUNB, DDIT3, CITED2, AJUBA, CDKN1C, TSC22D3, ID2, BCL11A, ID4	223	720	16792	1.9871	0.999996	0.197908	11.6342
GOTERM_BP_DIRECT	GO:0009887~organ morphogenesis	6	0.0154119	0.00748779	FGFR2, CCL2, THRB, EFNB2, DCN, FGF2	223	92	16792	4.9109	0.999997	0.198914	11.8923
GOTERM_BP_DIRECT	GO:0009612~response to mechanical stimulus	5	0.0128432	0.00767028	CCL2, COL3A1, DCN, JUNB, CITED2	223	59	16792	6.38139	0.999998	0.200122	12.1648
GOTERM_BP_DIRECT	GO:0008584~male gonad development	6	0.0154119	0.0081833	WNT5A, NUPR1, SFRP2, FGF9, ARID5B, CITED2	223	94	16792	4.80641	0.999999	0.208838	12.9266
GOTERM_BP_DIRECT	GO:0046854~phosphatidylinositol phosphorylation	6	0.0154119	0.0081833	FGFR2, FGF9, PDGFRB, FGF10, FGF2, TMEM150A	223	94	16792	4.80641	0.999999	0.208838	12.9266
GOTERM_BP_DIRECT	GO:0043588~skin development	4	0.0102746	0.0100883	FRAS1, COL3A1, ARRDC3, COL5A2	223	34	16792	8.85888	1	0.247418	15.7014
GOTERM_BP_DIRECT	GO:0007229~integrin-mediated signaling pathway	6	0.0154119	0.0101156	DAB2, ITGB8, COL3A1, ITGA11, NEDD9, ADAMTS1	223	99	16792	4.56366	1	0.244478	15.7406
GOTERM_BP_DIRECT	GO:0043116~negative regulation of vascular permeability	3	0.00770594	0.0105242	ADM, ANGPT1, PDE3A	223	12	16792	18.8251	1	0.249507	16.3246
GOTERM_BP_DIRECT	GO:0035413~positive regulation of catenin import into nucleus	3	0.00770594	0.0105242	SULF2, SFRP2, BAMBI	223	12	16792	18.8251	1	0.249507	16.3246
GOTERM_BP_DIRECT	GO:0048565~digestive tract development	4	0.0102746	0.0109283	FGFR2, FAT4, COL3A1, TGFB3	223	35	16792	8.60577	1	0.254257	16.8983
GOTERM_BP_DIRECT	GO:0009409~response to cold	4	0.0102746	0.0118075	FOS, IL6, ADM, PLAC8	223	36	16792	8.36672	1	0.268137	18.134
GOTERM_BP_DIRECT	GO:0014032~neural crest cell development	3	0.00770594	0.0123302	RDH10, EDN1, FOXC1	223	13	16792	17.377	1	0.274614	18.8604
GOTERM_BP_DIRECT	GO:0001878~response to yeast	3	0.00770594	0.0123302	IL6, ADM, PTX3	223	13	16792	17.377	1	0.274614	18.8604
GOTERM_BP_DIRECT	GO:0060047~heart contraction	3	0.00770594	0.0123302	ACTC1, SGCG, SGCD	223	13	16792	17.377	1	0.274614	18.8604
GOTERM_BP_DIRECT	GO:0051091~positive regulation of sequence-specific DNA binding transcription factor activity	6	0.0154119	0.0128216	WNT2, IL6, ARID5B, EDN1, ANXA3, RNF41	223	105	16792	4.30288	1	0.280262	19.5377
GOTERM_BP_DIRECT	GO:0001938~positive regulation of endothelial cell proliferation	5	0.0128432	0.0131593	WNT5A, WNT2, CCL2, F3, FGF2	223	69	16792	5.45655	1	0.282908	20.0002
GOTERM_BP_DIRECT	GO:0006936~muscle contraction	6	0.0154119	0.0138225	STAC, ACTA2, CALD1, MYH2, LMOD1, MYL9	223	107	16792	4.22246	1	0.291276	20.9011
GOTERM_BP_DIRECT	GO:0043010~camera-type eye development	4	0.0102746	0.0157223	CDKN1C, EFEMP1, FOXC1, MAB21L1	223	40	16792	7.53004	1	0.320436	23.4291
GOTERM_BP_DIRECT	GO:0046426~negative regulation of JAK-STAT cascade	4	0.0102746	0.0157223	ASPN, PODNL1, DAB1, DCN	223	40	16792	7.53004	1	0.320436	23.4291
GOTERM_BP_DIRECT	GO:0050729~positive regulation of inflammatory response	5	0.0128432	0.015909	WNT5A, AGTR1, CCL2, GPRC5B, TNFSF18	223	73	16792	5.15756	1	0.319783	23.6734
GOTERM_BP_DIRECT	GO:0045444~fat cell differentiation	5	0.0128432	0.015909	EGR2, CEBPD, ARID5B, ID4, NR4A3	223	73	16792	5.15756	1	0.319783	23.6734
GOTERM_BP_DIRECT	GO:0018108~peptidyl-tyrosine phosphorylation	7	0.0179805	0.0161733	FGFR2, FGF9, EFEMP1, ROR2, PDGFRB, FGF10, FGF2	223	153	16792	3.44512	1	0.32042	24.018
GOTERM_BP_DIRECT	GO:0008285~negative regulation of cell proliferation	12	0.0308238	0.0165686	IL6, CYP1B1, ADM, SFRP2, PTH1R, TGFB3, ROR2, FGF10, ADAMTS1, MXI1, FGF2, RNF41	223	396	16792	2.28183	1	0.323148	24.5307
GOTERM_BP_DIRECT	GO:0045740~positive regulation of DNA replication	4	0.0102746	0.0179212	IL6, TGFB3, IGF1, FGF10	223	42	16792	7.17147	1	0.340761	26.2603
GOTERM_BP_DIRECT	GO:0030324~lung development	5	0.0128432	0.0181913	FGFR2, WNT5A, WNT2, SPARC, FGF2	223	76	16792	4.95398	1	0.34117	26.6012
GOTERM_BP_DIRECT	GO:0060021~palate development	5	0.0128432	0.0181913	WNT5A, FRAS1, DHRS3, ARID5B, TGFB3	223	76	16792	4.95398	1	0.34117	26.6012
GOTERM_BP_DIRECT	GO:0045429~positive regulation of nitric oxide biosynthetic process	4	0.0102746	0.0190815	IL6, ASS1, EDN1, PTX3	223	43	16792	7.00469	1	0.350837	27.7143
GOTERM_BP_DIRECT	GO:0014066~regulation of phosphatidylinositol 3-kinase signaling	5	0.0128432	0.0198201	FGFR2, FGF9, PDGFRB, FGF10, FGF2	223	78	16792	4.82695	1	0.357929	28.6257
GOTERM_BP_DIRECT	GO:0042493~response to drug	10	0.0256865	0.0200328	FOS, IL6, ACTC1, DAB1, ASS1, SFRP2, WFDC1, PDE3A, JUNB, NNMT	223	304	16792	2.47699	1	0.357278	28.8861
GOTERM_BP_DIRECT	GO:0090090~negative regulation of canonical Wnt signaling pathway	7	0.0179805	0.0213756	WNT5A, DKK2, DAB2, PRICKLE1, SFRP2, ROR2, DDIT3	223	163	16792	3.23376	1	0.372458	30.51
GOTERM_BP_DIRECT	GO:0001503~ossification	5	0.0128432	0.0215363	IGSF10, CLEC3B, FOXC1, SPARC, COL5A2	223	80	16792	4.70628	1	0.370948	30.7018
GOTERM_BP_DIRECT	GO:0007275~multicellular organism development	14	0.0359611	0.0217416	WNT5A, MOV10L1, JAG1, CSRP2, IGSF10, WNT2, DKK2, ADAMTS9, DAB2, LBH, ID2, SFRP2, ROR2, PDGFD	223	521	16792	2.02343	1	0.370078	30.9464
GOTERM_BP_DIRECT	GO:0032496~response to lipopolysaccharide	7	0.0179805	0.0219526	FOS, ADM, EDN1, FGF10, DCN, SPARC, JUNB	223	164	16792	3.21404	1	0.369305	31.1968
GOTERM_BP_DIRECT	GO:0045165~cell fate commitment	4	0.0102746	0.0228068	FGFR2, WNT5A, WNT2, ROR2	223	46	16792	6.54787	1	0.377017	32.2022
GOTERM_BP_DIRECT	GO:0051591~response to cAMP	4	0.0102746	0.0228068	FOS, PDE3A, SPARC, JUNB	223	46	16792	6.54787	1	0.377017	32.2022
GOTERM_BP_DIRECT	GO:0048557~embryonic digestive tract morphogenesis	3	0.00770594	0.0231623	FGFR2, ID2, FGF10	223	18	16792	12.5501	1	0.378057	32.6165
GOTERM_BP_DIRECT	GO:0036120~cellular response to platelet-derived growth factor stimulus	3	0.00770594	0.0231623	CCL2, PDGFRB, PDGFD	223	18	16792	12.5501	1	0.378057	32.6165
GOTERM_BP_DIRECT	GO:0008543~fibroblast growth factor receptor signaling pathway	5	0.0128432	0.0233407	FGFR2, FAT4, FGF9, FGF10, FGF2	223	82	16792	4.59149	1	0.376814	32.8234
GOTERM_BP_DIRECT	GO:0009408~response to heat	4	0.0102746	0.0254941	IL6, CCL2, MSTN, IGF1	223	48	16792	6.27504	1	0.40012	35.2755
GOTERM_BP_DIRECT	GO:0060915~mesenchymal cell differentiation involved in lung development	2	0.00513729	0.0262672	FGFR2, FGF10	223	2	16792	75.3004	1	0.405839	36.1349
GOTERM_BP_DIRECT	GO:0060282~positive regulation of oocyte development	2	0.00513729	0.0262672	PDE5A, PDE3A	223	2	16792	75.3004	1	0.405839	36.1349
GOTERM_BP_DIRECT	GO:0060595~fibroblast growth factor receptor signaling pathway involved in mammary gland specification	2	0.00513729	0.0262672	FGFR2, FGF10	223	2	16792	75.3004	1	0.405839	36.1349
GOTERM_BP_DIRECT	GO:0048285~organelle fission	2	0.00513729	0.0262672	MX1, MX2	223	2	16792	75.3004	1	0.405839	36.1349
GOTERM_BP_DIRECT	GO:0060615~mammary gland bud formation	2	0.00513729	0.0262672	FGFR2, FGF10	223	2	16792	75.3004	1	0.405839	36.1349
GOTERM_BP_DIRECT	GO:0060667~branch elongation involved in salivary gland morphogenesis	2	0.00513729	0.0262672	FGFR2, FGF10	223	2	16792	75.3004	1	0.405839	36.1349
GOTERM_BP_DIRECT	GO:0036092~phosphatidylinositol-3-phosphate biosynthetic process	4	0.0102746	0.0268988	FGFR2, FGF9, FGF10, FGF2	223	49	16792	6.14698	1	0.409725	36.8293
GOTERM_BP_DIRECT	GO:0035914~skeletal muscle cell differentiation	4	0.0102746	0.0268988	FOS, EGR2, NUPR1, CITED2	223	49	16792	6.14698	1	0.409725	36.8293
GOTERM_BP_DIRECT	GO:0001666~response to hypoxia	7	0.0179805	0.0269339	AJUBA, ATP1B1, CCL2, ADM, TGFB3, DDIT4, CITED2	223	172	16792	3.06455	1	0.406587	36.8676
GOTERM_BP_DIRECT	GO:0048013~ephrin receptor signaling pathway	5	0.0128432	0.0272181	EPHB6, EFNB3, EFNB2, CHN1, SDC2	223	86	16792	4.37793	1	0.406383	37.1775
GOTERM_BP_DIRECT	GO:0019229~regulation of vasoconstriction	3	0.00770594	0.0282721	AGTR1, EDN1, ADRA2A	223	20	16792	11.2951	1	0.414909	38.3144
GOTERM_BP_DIRECT	GO:0007266~Rho protein signal transduction	4	0.0102746	0.0283442	RHOJ, AGTR1, ADRA2A, COL1A2	223	50	16792	6.02404	1	0.412258	38.3914
GOTERM_BP_DIRECT	GO:0019221~cytokine-mediated signaling pathway	6	0.0154119	0.0301098	ASPN, IL6, PODNL1, CCL2, F3, DCN	223	131	16792	3.44888	1	0.428187	40.2504
GOTERM_BP_DIRECT	GO:0034097~response to cytokine	4	0.0102746	0.0313563	FOS, COL3A1, SPARC, JUNB	223	52	16792	5.79234	1	0.437966	41.5308
GOTERM_BP_DIRECT	GO:0051056~regulation of small GTPase mediated signal transduction	6	0.0154119	0.0327405	RHOJ, ARHGAP28, CHN1, SIPA1L2, RHOBTB1, ARHGAP26	223	134	16792	3.37166	1	0.448797	42.9225
GOTERM_BP_DIRECT	GO:0007507~heart development	7	0.0179805	0.034942	ADM, COL3A1, EDN1, ARMC4, FOXC1, SPARC, CITED2	223	183	16792	2.88035	1	0.467262	45.0719
GOTERM_BP_DIRECT	GO:0042127~regulation of cell proliferation	7	0.0179805	0.0365379	KCNH1, AGTR1, NUAK1, TGFB3, CNN2, JAG1, JUNB	223	185	16792	2.84921	1	0.479082	46.5821
GOTERM_BP_DIRECT	GO:0032967~positive regulation of collagen biosynthetic process	3	0.00770594	0.0366884	CCL2, TGFB3, PDGFRB	223	23	16792	9.8218	1	0.476987	46.7225
GOTERM_BP_DIRECT	GO:0030336~negative regulation of cell migration	5	0.0128432	0.0372758	CYP1B1, SFRP2, CNN2, CITED2, RNF41	223	95	16792	3.96318	1	0.478999	47.2671
GOTERM_BP_DIRECT	GO:0045665~negative regulation of neuron differentiation	4	0.0102746	0.0378626	ID2, ZHX2, ID4, JAG1	223	56	16792	5.3786	1	0.480961	47.806
GOTERM_BP_DIRECT	GO:0001570~vasculogenesis	4	0.0102746	0.0378626	ADM, ACKR3, JUNB, CITED2	223	56	16792	5.3786	1	0.480961	47.806
GOTERM_BP_DIRECT	GO:0016049~cell growth	4	0.0102746	0.0378626	IL6, NUPR1, EDN1, TGFB3	223	56	16792	5.3786	1	0.480961	47.806
GOTERM_BP_DIRECT	GO:0006725~cellular aromatic compound metabolic process	2	0.00513729	0.039142	CYP1B1, EPHX1	223	3	16792	50.2003	1	0.489109	48.9629
GOTERM_BP_DIRECT	GO:0030538~embryonic genitalia morphogenesis	2	0.00513729	0.039142	ROR2, FGF10	223	3	16792	50.2003	1	0.489109	48.9629
GOTERM_BP_DIRECT	GO:0030511~positive regulation of transforming growth factor beta receptor signaling pathway	3	0.00770594	0.039682	CDKN1C, DAB2, CITED2	223	24	16792	9.41256	1	0.490493	49.4439
GOTERM_BP_DIRECT	GO:0043066~negative regulation of apoptotic process	12	0.0308238	0.039887	WNT5A, DAB2, IL6, ACTC1, LIMS2, PDGFRB, IGF1, ANGPT1, PDE3A, TNFSF18, PLAC8, CITED2	223	455	16792	1.98595	1	0.488916	49.6254
GOTERM_BP_DIRECT	GO:0006469~negative regulation of protein kinase activity	5	0.0128432	0.0423458	ASPN, IL6, PODNL1, TRIB3, DCN	223	99	16792	3.80305	1	0.506671	51.755
GOTERM_BP_DIRECT	GO:0051216~cartilage development	4	0.0102746	0.0431585	WNT5A, SULF2, ITGB8, EDN1	223	59	16792	5.10512	1	0.510081	52.4401
GOTERM_BP_DIRECT	GO:0032148~activation of protein kinase B activity	3	0.00770594	0.0459339	WNT5A, ADRA2A, IGF1	223	26	16792	8.68851	1	0.529167	54.7113
GOTERM_BP_DIRECT	GO:0045840~positive regulation of mitotic nuclear division	3	0.00770594	0.0459339	EDN1, PDGFRB, IGF1	223	26	16792	8.68851	1	0.529167	54.7113
GOTERM_BP_DIRECT	GO:0001523~retinoid metabolic process	4	0.0102746	0.0468838	GPC4, RDH10, DHRS3, SDC2	223	61	16792	4.93773	1	0.533246	55.4649
GOTERM_BP_DIRECT	GO:0032092~positive regulation of protein binding	4	0.0102746	0.0468838	WNT5A, EPHB6, TRIB3, BAMBI	223	61	16792	4.93773	1	0.533246	55.4649
GOTERM_BP_DIRECT	GO:0002576~platelet degranulation	5	0.0128432	0.0477861	CLEC3B, TGFB3, IGF1, PCDH7, SPARC	223	103	16792	3.65536	1	0.536858	56.1698
GOTERM_BP_DIRECT	GO:0016525~negative regulation of angiogenesis	4	0.0102746	0.0488041	CCL2, FOXC1, DCN, SPARC	223	62	16792	4.85809	1	0.541251	56.9525
GOTERM_BP_DIRECT	GO:0001656~metanephros development	3	0.00770594	0.0491865	RDH10, ID2, FGF10	223	27	16792	8.36672	1	0.540818	57.2431
GOTERM_BP_DIRECT	GO:0010574~regulation of vascular endothelial growth factor production	2	0.00513729	0.0518474	IL6, CCL2	223	4	16792	37.6502	1	0.556955	59.2147
GOTERM_BP_DIRECT	GO:0003338~metanephros morphogenesis	2	0.00513729	0.0518474	FRAS1, FGF10	223	4	16792	37.6502	1	0.556955	59.2147
GOTERM_BP_DIRECT	GO:0060337~type I interferon signaling pathway	4	0.0102746	0.0527585	IFIT2, XAF1, MX1, MX2	223	64	16792	4.70628	1	0.560149	59.8699
GOTERM_BP_DIRECT	GO:0032436~positive regulation of proteasomal ubiquitin-dependent protein catabolic process	4	0.0102746	0.0527585	RNF144B, DAB2, PRICKLE1, TRIB3	223	64	16792	4.70628	1	0.560149	59.8699
GOTERM_BP_DIRECT	GO:0030574~collagen catabolic process	4	0.0102746	0.0527585	COL3A1, COL1A2, COL5A2, COL4A5	223	64	16792	4.70628	1	0.560149	59.8699
GOTERM_BP_DIRECT	GO:0000187~activation of MAPK activity	5	0.0128432	0.0535956	WNT5A, TGFB3, IGF1, FGF10, FGF2	223	107	16792	3.51871	1	0.562755	60.4631
GOTERM_BP_DIRECT	GO:0043627~response to estrogen	4	0.0102746	0.0547919	TGFB3, PDGFRB, MSTN, CITED2	223	65	16792	4.63387	1	0.567758	61.2967
GOTERM_BP_DIRECT	GO:0051384~response to glucocorticoid	4	0.0102746	0.0547919	IL6, ADM, SPARC, ANXA3	223	65	16792	4.63387	1	0.567758	61.2967
GOTERM_BP_DIRECT	GO:0048008~platelet-derived growth factor receptor signaling pathway	3	0.00770594	0.0559314	ARID5B, PDGFRB, PDGFD	223	29	16792	7.7897	1	0.572247	62.0752
GOTERM_BP_DIRECT	GO:2000379~positive regulation of reactive oxygen species metabolic process	3	0.00770594	0.0594183	AGTR1, PDGFRB, RNF41	223	30	16792	7.53004	1	0.591779	64.367
GOTERM_BP_DIRECT	GO:0042572~retinol metabolic process	3	0.00770594	0.0594183	RDH10, DHRS3, CYP1B1	223	30	16792	7.53004	1	0.591779	64.367
GOTERM_BP_DIRECT	GO:0000165~MAPK cascade	8	0.0205492	0.0594916	FGFR2, CCL2, FGF9, PDGFRB, FGF10, GFRA1, ANGPT1, FGF2	223	262	16792	2.29925	1	0.589079	64.4138
GOTERM_BP_DIRECT	GO:0007010~cytoskeleton organization	6	0.0154119	0.0628169	AJUBA, CCL2, PPL, NEDD9, CNN2, PALLD	223	161	16792	2.80623	1	0.606499	66.4749
GOTERM_BP_DIRECT	GO:0043200~response to amino acid	3	0.00770594	0.0629782	IL6, CCL2, EDN1	223	31	16792	7.28714	1	0.604348	66.572
GOTERM_BP_DIRECT	GO:0061156~pulmonary artery morphogenesis	2	0.00513729	0.0643855	JAG1, CITED2	223	5	16792	30.1202	1	0.609635	67.4077
GOTERM_BP_DIRECT	GO:0034392~negative regulation of smooth muscle cell apoptotic process	2	0.00513729	0.0643855	EDN1, IGF1	223	5	16792	30.1202	1	0.609635	67.4077
GOTERM_BP_DIRECT	GO:0035860~glial cell-derived neurotrophic factor receptor signaling pathway	2	0.00513729	0.0643855	SULF2, GFRA1	223	5	16792	30.1202	1	0.609635	67.4077
GOTERM_BP_DIRECT	GO:0090131~mesenchyme migration	2	0.00513729	0.0643855	ACTC1, ACTA2	223	5	16792	30.1202	1	0.609635	67.4077
GOTERM_BP_DIRECT	GO:0071300~cellular response to retinoic acid	4	0.0102746	0.0655086	WNT5A, WNT2, BRINP1, CCL2	223	70	16792	4.30288	1	0.613131	68.0606
GOTERM_BP_DIRECT	GO:0033138~positive regulation of peptidyl-serine phosphorylation	4	0.0102746	0.0655086	WNT5A, IL6, SFRP2, ANGPT1	223	70	16792	4.30288	1	0.613131	68.0606
GOTERM_BP_DIRECT	GO:0001974~blood vessel remodeling	3	0.00770594	0.0666084	FGF10, FOXC1, JAG1	223	32	16792	7.05942	1	0.616413	68.6879
GOTERM_BP_DIRECT	GO:0051607~defense response to virus	6	0.0154119	0.0682508	IFIT2, IL6, MX1, MX2, DDIT4, GBP1	223	165	16792	2.7382	1	0.622663	69.6032
GOTERM_BP_DIRECT	GO:0070059~intrinsic apoptotic signaling pathway in response to endoplasmic reticulum stress	3	0.00770594	0.0703065	CHAC1, TRIB3, DDIT3	223	33	16792	6.8455	1	0.630977	70.7134
GOTERM_BP_DIRECT	GO:0010718~positive regulation of epithelial to mesenchymal transition	3	0.00770594	0.0703065	DAB2, TGFB3, BAMBI	223	33	16792	6.8455	1	0.630977	70.7134
GOTERM_BP_DIRECT	GO:0043547~positive regulation of GTPase activity	13	0.0333924	0.0728595	FGFR2, SNX18, CCL2, FGF9, ARHGAP28, CHN1, SIPA1L2, FGF10, PDGFRB, GFRA1, ANGPT1, FGF2, ARHGAP26	223	565	16792	1.73258	1	0.641619	72.0391
GOTERM_BP_DIRECT	GO:0045787~positive regulation of cell cycle	3	0.00770594	0.0740701	FGFR2, NR4A3, CITED2	223	34	16792	6.64416	1	0.644962	72.6478
GOTERM_BP_DIRECT	GO:0060028~convergent extension involved in axis elongation	2	0.00513729	0.0767585	WNT5A, SFRP2	223	6	16792	25.1001	1	0.655661	73.9553
GOTERM_BP_DIRECT	GO:0060613~fat pad development	2	0.00513729	0.0767585	ARID5B, ARRDC3	223	6	16792	25.1001	1	0.655661	73.9553
GOTERM_BP_DIRECT	GO:0060136~embryonic process involved in female pregnancy	2	0.00513729	0.0767585	JUNB, CITED2	223	6	16792	25.1001	1	0.655661	73.9553
GOTERM_BP_DIRECT	GO:0048341~paraxial mesoderm formation	2	0.00513729	0.0767585	WNT5A, FOXC1	223	6	16792	25.1001	1	0.655661	73.9553
GOTERM_BP_DIRECT	GO:0060137~maternal process involved in parturition	2	0.00513729	0.0767585	CCL2, EDN1	223	6	16792	25.1001	1	0.655661	73.9553
GOTERM_BP_DIRECT	GO:0050918~positive chemotaxis	3	0.00770594	0.0778969	FGF10, ANGPT1, FGF2	223	35	16792	6.45432	1	0.658386	74.491
GOTERM_BP_DIRECT	GO:0016477~cell migration	6	0.0154119	0.0783778	SORBS2, PDGFRB, FOXC1, BAMBI, PALLD, SDC2	223	172	16792	2.62676	1	0.657861	74.7142
GOTERM_BP_DIRECT	GO:0007399~nervous system development	8	0.0205492	0.0872367	FOS, EFNB3, FGF14, GFRA1, JAG1, FGF2, ARHGAP26, PCDH18	223	287	16792	2.09897	1	0.695828	78.5111
GOTERM_BP_DIRECT	GO:0061051~positive regulation of cell growth involved in cardiac muscle cell development	2	0.00513729	0.0889687	EDN1, IGF1	223	7	16792	21.5144	1	0.700482	79.1877
GOTERM_BP_DIRECT	GO:0060501~positive regulation of epithelial cell proliferation involved in lung morphogenesis	2	0.00513729	0.0889687	FGFR2, WNT2	223	7	16792	21.5144	1	0.700482	79.1877
GOTERM_BP_DIRECT	GO:0060907~positive regulation of macrophage cytokine production	2	0.00513729	0.0889687	WNT5A, GPRC5B	223	7	16792	21.5144	1	0.700482	79.1877
GOTERM_BP_DIRECT	GO:0030916~otic vesicle formation	2	0.00513729	0.0889687	FGFR2, FGF10	223	7	16792	21.5144	1	0.700482	79.1877
GOTERM_BP_DIRECT	GO:1903077~negative regulation of protein localization to plasma membrane	2	0.00513729	0.0889687	DAB2, GBP1	223	7	16792	21.5144	1	0.700482	79.1877
GOTERM_BP_DIRECT	GO:0001558~regulation of cell growth	4	0.0102746	0.0895374	AGTR1, WISP2, WISP1, WFDC1	223	80	16792	3.76502	1	0.700127	79.4055
GOTERM_BP_DIRECT	GO:0001756~somitogenesis	3	0.00770594	0.09379	WNT5A, ROR2, FOXC1	223	39	16792	5.79234	1	0.714904	80.9673
GOTERM_BP_DIRECT	GO:0032570~response to progesterone	3	0.00770594	0.09379	FOS, CCL2, TGFB3	223	39	16792	5.79234	1	0.714904	80.9673
GOTERM_BP_DIRECT	GO:0030036~actin cytoskeleton organization	5	0.0128432	0.093943	RHOJ, ADRA2A, PALLD, DAAM2, ARHGAP26	223	130	16792	2.89617	1	0.712815	81.0214
GOTERM_BP_DIRECT	GO:0050731~positive regulation of peptidyl-tyrosine phosphorylation	4	0.0102746	0.0947304	IL6, IGF1, FGF10, ANGPT1	223	82	16792	3.67319	1	0.713275	81.2973
GOTERM_BP_DIRECT	GO:0043524~negative regulation of neuron apoptotic process	5	0.0128432	0.0979842	CCL2, UNC5B, TGFB3, ANGPT1, NR4A3	223	132	16792	2.85229	1	0.723305	82.398

## Sheet: DEgenes_FGF2&FGF2-EV
Differentially expressed genes when comparing FGF2-EV to FGF2
	Gene_name	full_name	baseMean	log2FoldChange relative to FGF2	lfcSE	stat	pvalue	padj
ENSG00000164283	ESM1	endothelial cell specific molecule 1	236.724	1.51086	0.354464	-4.26237	2.02273e-05	0.0310864
ENSG00000128567	PODXL	podocalyxin like	581.801	1.05274	0.237917	-4.42483	9.65186e-06	0.0284125
ENSG00000088756	ARHGAP28	Rho GTPase activating protein 28	376.663	-1.09114	0.251581	4.33712	1.44362e-05	0.0284125

## Sheet: DEgenes_FGF2-EV&FGF2-EV+Ab
Differentially expressed genes when comparing anti-FGF2 treated FGF2-EV to FGF2-EV
	Gene_name	full_name	baseMean	log2FoldChange relative to FGF2-EV	lfcSE	stat	pvalue	padj
ENSG00000196616	ADH1B	alcohol dehydrogenase 1B (class I), beta polypeptide	1059.54	3.46515	0.280678	-12.3457	5.14166e-35	7.24615e-31
ENSG00000228221	LINC00578	long intergenic non-protein coding RNA 578	131.479	2.54807	0.282057	-9.03388	1.65692e-19	8.33961e-17
ENSG00000163661	PTX3	pentraxin 3	6220.25	2.38701	0.215716	-11.0655	1.84443e-28	5.19872e-25
ENSG00000088756	ARHGAP28	Rho GTPase activating protein 28	376.663	2.22712	0.248174	-8.97403	2.85865e-19	1.3429e-16
ENSG00000138135	CH25H	cholesterol 25-hydroxylase	443.397	2.08694	0.22603	-9.23303	2.63078e-20	1.68526e-17
ENSG00000159251	ACTC1	actin, alpha, cardiac muscle 1	113.346	2.03874	0.335907	-6.06935	1.28426e-09	7.27128e-08
ENSG00000197410	DCHS2	dachsous cadherin-related 2	67.5793	2.00241	0.293535	-6.82172	8.99549e-12	8.45156e-10
ENSG00000144218	AFF3	AF4/FMR2 family member 3	592.22	1.99361	0.333336	-5.98077	2.22081e-09	1.16783e-07
ENSG00000121989	ACVR2A	activin A receptor type 2A	1509.39	1.94816	0.269491	-7.22901	4.86542e-13	6.17733e-11
ENSG00000136244	IL6	interleukin 6	227.426	1.9449	0.290356	-6.69833	2.10808e-11	1.85682e-09
ENSG00000143367	TUFT1	tuftelin 1	282.97	1.9304	0.206106	-9.36607	7.52825e-21	5.58398e-18
ENSG00000155011	DKK2	dickkopf WNT signaling pathway inhibitor 2	2669.4	1.93003	0.18399	-10.4898	9.61842e-26	2.25921e-22
ENSG00000104415	WISP1	WNT1 inducible signaling pathway protein 1	2062.28	1.92866	0.20311	-9.4956	2.18947e-21	1.71423e-18
ENSG00000087495	PHACTR3	phosphatase and actin regulator 3	362.633	1.91445	0.214701	-8.91684	4.79764e-19	2.11291e-16
ENSG00000107796	ACTA2	actin, alpha 2, smooth muscle, aorta	2454.99	1.88896	0.304654	-6.20036	5.63344e-10	3.60873e-08
ENSG00000072952	MRVI1	murine retrovirus integration site 1 homolog	288.097	1.88794	0.321414	-5.87385	4.25777e-09	2.0835e-07
ENSG00000150051	MKX	mohawk homeobox	2070.76	1.88267	0.163135	-11.5406	8.23666e-31	5.80396e-27
ENSG00000221869	CEBPD	CCAAT/enhancer binding protein delta	594.704	1.87607	0.185985	-10.0872	6.29527e-24	8.87193e-21
ENSG00000172403	SYNPO2	synaptopodin 2	6331.17	1.87424	0.261752	-7.16035	8.04741e-13	9.69335e-11
ENSG00000127083	OMD	osteomodulin	136.669	1.86543	0.24961	-7.47338	7.81606e-14	1.21046e-11
ENSG00000163431	LMOD1	leiomodin 1	421.061	1.86077	0.286372	-6.49771	8.15506e-11	6.24615e-09
ENSG00000154736	ADAMTS5	ADAM metallopeptidase with thrombospondin type 1 motif 5	4899.43	1.85489	0.259383	-7.15119	8.6027e-13	1.02744e-10
ENSG00000071282	LMCD1	LIM and cysteine rich domains 1	2552.96	1.80927	0.246498	-7.33989	2.13771e-13	2.84215e-11
ENSG00000155961	RAB39B	RAB39B, member RAS oncogene family	30.5723	1.80074	0.333558	-5.39859	6.71658e-08	2.4082e-06
ENSG00000166741	NNMT	nicotinamide N-methyltransferase	7091.57	1.7898	0.181292	-9.87246	5.48016e-23	7.02108e-20
ENSG00000170153	RNF150	ring finger protein 150	1463.05	1.77976	0.253725	-7.01454	2.30704e-12	2.4446e-10
ENSG00000101384	JAG1	jagged 1	293.895	1.77068	0.250935	-7.05633	1.70954e-12	1.89705e-10
ENSG00000103888	KIAA1199		13141.6	1.76751	0.3037	-5.81991	5.88804e-09	2.78457e-07
ENSG00000151090	THRB	thyroid hormone receptor beta	1369.41	1.75463	0.154439	-11.3613	6.5153e-30	2.2955e-26
ENSG00000144476	ACKR3	atypical chemokine receptor 3	547.57	1.74961	0.27132	-6.44849	1.12966e-10	8.33526e-09
ENSG00000206538	VGLL3	vestigial like family member 3	20855.4	1.73093	0.181912	-9.51521	1.81339e-21	1.5033e-18
ENSG00000116991	SIPA1L2	signal induced proliferation associated 1 like 2	833.473	1.72453	0.184915	-9.32605	1.09886e-20	7.74311e-18
ENSG00000066468	FGFR2	fibroblast growth factor receptor 2	106.815	1.70671	0.249141	-6.85036	7.36661e-12	7.06242e-10
ENSG00000172349	IL16	interleukin 16	57.1476	1.6261	0.282006	-5.76617	8.10931e-09	3.6693e-07
ENSG00000173406	DAB1	DAB1, reelin adaptor protein	469.746	1.61847	0.338965	-4.77474	1.79936e-06	4.13677e-05
ENSG00000135480	KRT7	keratin 7	646.001	1.60173	0.240748	-6.65313	2.86918e-11	2.43586e-09
ENSG00000107738	C10orf54		1183.89	1.59539	0.203956	-7.82224	5.18899e-15	1.07542e-12
ENSG00000162630	B3GALT2	beta-1,3-galactosyltransferase 2	377.179	1.58846	0.293968	-5.40352	6.53443e-08	2.35524e-06
ENSG00000153993	SEMA3D	semaphorin 3D	2275.17	1.58748	0.268798	-5.90587	3.50791e-09	1.75308e-07
ENSG00000261040	CTD-2319I12.1		151.406	1.5754	0.31763	-4.95984	7.05499e-07	1.83442e-05
ENSG00000072422	RHOBTB1	Rho related BTB domain containing 1	1111.57	1.5692	0.192902	-8.13471	4.12929e-16	1.07767e-13
ENSG00000138061	CYP1B1	cytochrome P450 family 1 subfamily B member 1	6717.82	1.5585	0.24978	-6.23947	4.39051e-10	2.90495e-08
ENSG00000129474	AJUBA	ajuba LIM protein	1190.99	1.55779	0.204953	-7.60071	2.9452e-14	5.18833e-12
ENSG00000172572	PDE3A	phosphodiesterase 3A	129.782	1.54037	0.326705	-4.71487	2.41868e-06	5.42778e-05
ENSG00000102683	SGCG	sarcoglycan gamma	280.782	1.53799	0.168231	-9.14216	6.12151e-20	3.1952e-17
ENSG00000228561	RP11-114M1.1		13.7922	1.52752	0.357435	-4.27355	1.92381e-05	0.000318593
ENSG00000139112	GABARAPL1	GABA type A receptor associated protein like 1	1633.04	1.52429	0.262054	-5.81671	6.0016e-09	2.82878e-07
ENSG00000186496	ZNF396	zinc finger protein 396	39.332	1.52228	0.304311	-5.00238	5.66267e-07	1.52399e-05
ENSG00000185742	C11orf87	chromosome 11 open reading frame 87	1150.28	1.51915	0.361455	-4.20287	2.6355e-05	0.000416391
ENSG00000251442	LINC01094	long intergenic non-protein coding RNA 1094	93.8494	1.51841	0.248308	-6.11502	9.65455e-10	5.69295e-08
ENSG00000117228	GBP1	guanylate binding protein 1	1138.46	1.50131	0.153894	-9.75545	1.74829e-22	1.53991e-19
ENSG00000150636	CCDC102B	coiled-coil domain containing 102B	147.947	1.49816	0.317361	-4.72069	2.35047e-06	5.30003e-05
ENSG00000237697	LINC00312	long intergenic non-protein coding RNA 312	125.329	1.49778	0.235317	-6.36492	1.95396e-10	1.37686e-08
ENSG00000145287	PLAC8	placenta specific 8	21.1241	1.48095	0.345542	-4.28587	1.82025e-05	0.000305027
ENSG00000111452	GPR133		712.643	1.48	0.324301	-4.56367	5.02665e-06	0.000101491
ENSG00000186594	MIR22HG	MIR22 host gene	906.443	1.46579	0.240058	-6.10599	1.02163e-09	5.925e-08
ENSG00000154265	ABCA5	ATP binding cassette subfamily A member 5	1138.04	1.46451	0.14951	-9.79538	1.17855e-22	1.10729e-19
ENSG00000111859	NEDD9	neural precursor cell expressed, developmentally down-regulated 9	918.903	1.45684	0.17673	-8.24331	1.67514e-16	5.24617e-14
ENSG00000115738	ID2	inhibitor of DNA binding 2, HLH protein	1272.24	1.456	0.266275	-5.46805	4.55021e-08	1.73783e-06
ENSG00000125266	EFNB2	ephrin B2	1655.76	1.44962	0.313402	-4.62542	3.73837e-06	7.87515e-05
ENSG00000166046	TCP11L2	t-complex 11 like 2	824.785	1.44625	0.270792	-5.34081	9.25339e-08	3.16524e-06
ENSG00000137501	SYTL2	synaptotagmin like 2	1359.98	1.43773	0.270677	-5.31161	1.0866e-07	3.61165e-06
ENSG00000259345	RP11-624L4.1		104.237	1.43617	0.317107	-4.52899	5.92674e-06	0.000117476
ENSG00000070193	FGF10	fibroblast growth factor 10	168.08	1.43493	0.362005	-3.96383	7.37564e-05	0.00098526
ENSG00000156804	FBXO32	F-box protein 32	1750.37	1.42837	0.30231	-4.72486	2.30268e-06	5.2006e-05
ENSG00000117525	F3	coagulation factor III, tissue factor	2814.26	1.4249	0.144715	-9.84625	7.1148e-23	8.26586e-20
ENSG00000106819	ASPN	asporin	223.234	1.42167	0.27674	-5.13721	2.78851e-07	8.29083e-06
ENSG00000007255	TRAPPC6A	trafficking protein particle complex 6A	57.5736	1.40178	0.327448	-4.28093	1.86115e-05	0.000310404
ENSG00000168453	HR	HR, lysine demethylase and nuclear receptor corepressor	157.658	1.39823	0.308091	-4.53837	5.66896e-06	0.000113002
ENSG00000137463	MGARP	mitochondria localized glutamic acid rich protein	190.041	1.3964	0.312019	-4.47537	7.62776e-06	0.000145268
ENSG00000157514	TSC22D3	TSC22 domain family member 3	413.454	1.38978	0.183832	-7.56007	4.0286e-14	6.94137e-12
ENSG00000123243	ITIH5	inter-alpha-trypsin inhibitor heavy chain family member 5	1585.04	1.38774	0.233891	-5.93327	2.9696e-09	1.51085e-07
ENSG00000119922	IFIT2	interferon induced protein with tetratricopeptide repeats 2	391.536	1.37493	0.305962	-4.49378	6.99688e-06	0.000135078
ENSG00000203706	SERTAD4-AS1	SERTAD4 antisense RNA 1	141.549	1.3607	0.313316	-4.34289	1.40619e-05	0.000245874
ENSG00000119866	BCL11A	B-cell CLL/lymphoma 11A	98.24	1.35519	0.256083	-5.29201	1.20979e-07	3.97426e-06
ENSG00000117600	LPPR4		55.6874	1.34896	0.337704	-3.99452	6.48264e-05	0.000884413
ENSG00000011454	RABGAP1	RAB GTPase activating protein 1	2653.12	1.34554	0.213447	-6.30385	2.90347e-10	2.00582e-08
ENSG00000082497	SERTAD4	SERTA domain containing 4	1148.54	1.34412	0.327448	-4.10484	4.04589e-05	0.000597054
ENSG00000162496	DHRS3	dehydrogenase/reductase 3	1090.04	1.3437	0.322907	-4.16127	3.16486e-05	0.000485865
ENSG00000129116	PALLD	palladin, cytoskeletal associated protein	8148.76	1.34282	0.234915	-5.71622	1.08922e-08	4.78206e-07
ENSG00000235109	ZSCAN31	zinc finger and SCAN domain containing 31	30.4608	1.34194	0.318587	-4.21218	2.52922e-05	0.000400947
ENSG00000148926	ADM	adrenomedullin	13265.1	1.33572	0.221158	-6.03965	1.54444e-09	8.50228e-08
ENSG00000114251	WNT5A	Wnt family member 5A	11568.8	1.33411	0.238774	-5.58733	2.30581e-08	9.5017e-07
ENSG00000230500	RP11-360I20.2		12.3044	1.33335	0.360691	-3.69665	0.000218465	0.00245379
ENSG00000246430	LINC00968	long intergenic non-protein coding RNA 968	443.954	1.33333	0.277932	-4.79731	1.60812e-06	3.77092e-05
ENSG00000196159	FAT4	FAT atypical cadherin 4	5324.8	1.32505	0.213569	-6.2043	5.49417e-10	3.55181e-08
ENSG00000175197	DDIT3	DNA damage inducible transcript 3	266.972	1.32443	0.226513	-5.84705	5.00378e-09	2.39858e-07
ENSG00000153714	LURAP1L	leucine rich adaptor protein 1 like	533.88	1.31327	0.25581	-5.13378	2.83987e-07	8.40806e-06
ENSG00000139269	INHBE	inhibin beta E subunit	103.11	1.30925	0.274311	-4.77286	1.81629e-06	4.1689e-05
ENSG00000175183	CSRP2	cysteine and glycine rich protein 2	1124.37	1.30854	0.26527	-4.93284	8.10415e-07	2.06531e-05
ENSG00000150347	ARID5B	AT-rich interaction domain 5B	7396.48	1.29792	0.126794	-10.2365	1.36133e-24	2.39816e-21
ENSG00000108448	TRIM16L	tripartite motif containing 16 like	305.536	1.29636	0.297556	-4.35669	1.32045e-05	0.000232905
ENSG00000111907	TPD52L1	tumor protein D52 like 1	132.885	1.29188	0.350031	-3.69076	0.000223583	0.00250076
ENSG00000155962	CLIC2	chloride intracellular channel 2	75.0994	1.29152	0.295248	-4.37436	1.21789e-05	0.000219765
ENSG00000196730	DAPK1	death associated protein kinase 1	624.938	1.28768	0.236406	-5.4469	5.12554e-08	1.90592e-06
ENSG00000114796	KLHL24	kelch like family member 24	1209.14	1.28685	0.235037	-5.47509	4.37282e-08	1.67462e-06
ENSG00000168542	COL3A1	collagen type III alpha 1 chain	172332	1.28191	0.197161	-6.50187	7.93264e-11	6.14257e-09
ENSG00000149257	SERPINH1	serpin family H member 1	14377.1	1.28025	0.173566	-7.37617	1.62911e-13	2.29591e-11
ENSG00000227825	SLC9A7P1	solute carrier family 9 member 7 pseudogene 1	63.6502	1.26519	0.320853	-3.94321	8.03981e-05	0.00105302
ENSG00000219438	FAM19A5	family with sequence similarity 19 member A5, C-C motif chemokine like	421.308	1.26098	0.203886	-6.18476	6.21978e-10	3.93073e-08
ENSG00000095739	BAMBI	BMP and activin membrane bound inhibitor	218.791	1.2513	0.3207	-3.90178	9.54883e-05	0.00121127
ENSG00000136275	C7orf69	chromosome 7 open reading frame 69	20.8546	1.24329	0.342859	-3.62624	0.000287574	0.00308666
ENSG00000163638	ADAMTS9	ADAM metallopeptidase with thrombospondin type 1 motif 9	99.5597	1.23645	0.297419	-4.15727	3.22078e-05	0.000491238
ENSG00000078401	EDN1	endothelin 1	261.898	1.23357	0.342715	-3.59939	0.000318963	0.00335709
ENSG00000122877	EGR2	early growth response 2	54.2722	1.23298	0.34366	-3.58779	0.000333496	0.00348145
ENSG00000168672	FAM84B	family with sequence similarity 84 member B	44.3206	1.23195	0.319139	-3.86025	0.000113271	0.00140521
ENSG00000143473	KCNH1	potassium voltage-gated channel subfamily H member 1	128.33	1.23157	0.314472	-3.91633	8.99081e-05	0.00114667
ENSG00000259807	RP11-426C22.4		63.5539	1.2308	0.346415	-3.55296	0.000380927	0.00388171
ENSG00000169439	SDC2	syndecan 2	5223.12	1.22996	0.198675	-6.19081	5.98571e-10	3.81704e-08
ENSG00000154188	ANGPT1	angiopoietin 1	2290.63	1.22691	0.307083	-3.99536	6.45973e-05	0.000883574
ENSG00000198846	TOX	thymocyte selection associated high mobility group box	151.234	1.22039	0.276843	-4.40823	1.04218e-05	0.000191243
ENSG00000105855	ITGB8	integrin subunit beta 8	1775.64	1.21607	0.244845	-4.96668	6.81083e-07	1.78743e-05
ENSG00000087842	PIR	pirin	181.246	1.21291	0.238348	-5.08883	3.60286e-07	1.03615e-05
ENSG00000115380	EFEMP1	EGF containing fibulin like extracellular matrix protein 1	3070.16	1.21166	0.105581	-11.4761	1.73928e-30	8.17055e-27
ENSG00000122786	CALD1	caldesmon 1	33936.3	1.21165	0.148833	-8.14095	3.92188e-16	1.04285e-13
ENSG00000135931	ARMC9	armadillo repeat containing 9	1070.36	1.20971	0.247256	-4.89255	9.95399e-07	2.46975e-05
ENSG00000169583	CLIC3	chloride intracellular channel 3	37.8177	1.20966	0.354568	-3.41166	0.000645688	0.00600243
ENSG00000198796	ALPK2	alpha kinase 2	2820.32	1.20739	0.286376	-4.21609	2.48572e-05	0.000395453
ENSG00000150594	ADRA2A	adrenoceptor alpha 2A	548.521	1.20567	0.310495	-3.88306	0.00010315	0.00129794
ENSG00000261573	RP11-553K8.5		39.2235	1.20541	0.329525	-3.65801	0.000254176	0.0027898
ENSG00000231574	RP11-91K9.1		12.748	1.20004	0.359326	-3.3397	0.000838701	0.00751418
ENSG00000154930	ACSS1	acyl-CoA synthetase short-chain family member 1	143.816	1.19766	0.281373	-4.2565	2.07654e-05	0.000340287
ENSG00000168297	PXK	PX domain containing serine/threonine kinase like	2472.73	1.19537	0.128259	-9.31996	1.16385e-20	7.81052e-18
ENSG00000233098	RP11-344E13.3		46.4128	1.19033	0.343886	-3.46141	0.000537344	0.00514456
ENSG00000102678	FGF9	fibroblast growth factor 9	135.729	1.19026	0.362258	-3.28567	0.00101741	0.0088182
ENSG00000250033	SLC7A11-AS1	SLC7A11 antisense RNA 1	46.7354	1.18736	0.305164	-3.89088	9.98801e-05	0.00125904
ENSG00000139174	PRICKLE1	prickle planar cell polarity protein 1	144.99	1.18309	0.236583	-5.00076	5.71036e-07	1.53288e-05
ENSG00000153002	CPB1	carboxypeptidase B1	17.925	1.16997	0.361754	-3.23416	0.00122002	0.0102222
ENSG00000138759	FRAS1	Fraser extracellular matrix complex subunit 1	1237.47	1.1675	0.24068	-4.85082	1.22952e-06	2.99268e-05
ENSG00000138735	PDE5A	phosphodiesterase 5A	576.314	1.16326	0.145548	-7.99226	1.32482e-15	3.11179e-13
ENSG00000064205	WISP2	WNT1 inducible signaling pathway protein 2	338.561	1.16226	0.326711	-3.55745	0.000374468	0.0038353
ENSG00000138685	FGF2	fibroblast growth factor 2	8958.7	1.16204	0.14399	-8.07029	7.01316e-16	1.76494e-13
ENSG00000181804	SLC9A9	solute carrier family 9 member A9	505.408	1.16161	0.275772	-4.21222	2.5287e-05	0.000400947
ENSG00000137507	LRRC32	leucine rich repeat containing 32	264.158	1.16108	0.294259	-3.94578	7.95406e-05	0.00104276
ENSG00000154678	PDE1C	phosphodiesterase 1C	2542.09	1.15382	0.199465	-5.78454	7.27109e-09	3.33783e-07
ENSG00000169851	PCDH7	protocadherin 7	360.953	1.15163	0.190773	-6.03661	1.57381e-09	8.5968e-08
ENSG00000172201	ID4	inhibitor of DNA binding 4, HLH protein	261.78	1.15104	0.339257	-3.39284	0.000691722	0.00636737
ENSG00000164442	CITED2	Cbp/p300 interacting transactivator with Glu/Asp rich carboxy-terminal domain 2	5821.47	1.15082	0.198641	-5.79347	6.89456e-09	3.18574e-07
ENSG00000106823	ECM2	extracellular matrix protein 2	528.451	1.14936	0.32091	-3.58157	0.000341533	0.00354958
ENSG00000164136	IL15	interleukin 15	427.68	1.14866	0.154843	-7.41819	1.18733e-13	1.78011e-11
ENSG00000107968	MAP3K8	mitogen-activated protein kinase kinase kinase 8	135.11	1.13989	0.237032	-4.80901	1.51678e-06	3.5926e-05
ENSG00000148154	UGCG	UDP-glucose ceramide glucosyltransferase	5694.18	1.12962	0.203215	-5.55876	2.71694e-08	1.10028e-06
ENSG00000168890	TMEM150A	transmembrane protein 150A	87.0488	1.12848	0.251312	-4.49038	7.10978e-06	0.000136696
ENSG00000204262	COL5A2	collagen type V alpha 2 chain	35851.5	1.12632	0.149326	-7.54266	4.6049e-14	7.81891e-12
ENSG00000145819	ARHGAP26	Rho GTPase activating protein 26	368.134	1.12282	0.315721	-3.55638	0.000376003	0.00384544
ENSG00000235997	AC109642.1		53.0512	1.12008	0.362291	-3.09165	0.00199045	0.0150977
ENSG00000170775	GPR37	G protein-coupled receptor 37	145.394	1.11866	0.256359	-4.36363	1.27924e-05	0.000227917
ENSG00000138772	ANXA3	annexin A3	177.056	1.11833	0.259407	-4.31112	1.62433e-05	0.000276469
ENSG00000017427	IGF1	insulin like growth factor 1	24.8856	1.11698	0.358788	-3.11319	0.00185076	0.0143233
ENSG00000144681	STAC	SH3 and cysteine rich domain	773.969	1.11629	0.231639	-4.8191	1.44206e-06	3.43874e-05
ENSG00000106484	MEST	mesoderm specific transcript	149.848	1.11579	0.35869	-3.11072	0.00186631	0.0144041
ENSG00000119699	TGFB3	transforming growth factor beta 3	129.935	1.11446	0.213323	-5.22429	1.74823e-07	5.57417e-06
ENSG00000173566	NUDT18	nudix hydrolase 18	120.863	1.11446	0.233352	-4.77587	1.7893e-06	4.12036e-05
ENSG00000154263	ABCA10	ATP binding cassette subfamily A member 10	70.9738	1.11128	0.310833	-3.57518	0.000349993	0.00361882
ENSG00000232855	AF131217.1		13.2593	1.11006	0.3585	-3.09641	0.00195877	0.0149216
ENSG00000113140	SPARC	secreted protein acidic and cysteine rich	50531.5	1.10923	0.144878	-7.65628	1.91391e-14	3.59636e-12
ENSG00000128656	CHN1	chimerin 1	3646.34	1.10806	0.106371	-10.417	2.0749e-25	4.17736e-22
ENSG00000151418	ATP6V1G3	ATPase H+ transporting V1 subunit G3	26.4593	1.10738	0.361245	-3.06545	0.00217339	0.0162233
ENSG00000101255	TRIB3	tribbles pseudokinase 3	1205	1.1013	0.275155	-4.00249	6.26787e-05	0.000860947
ENSG00000120337	TNFSF18	TNF superfamily member 18	64.234	1.09846	0.362317	-3.03177	0.00243123	0.0177347
ENSG00000170962	PDGFD	platelet derived growth factor D	2013.93	1.09473	0.35991	-3.04169	0.00235252	0.0172512
ENSG00000213626	LBH	limb bud and heart development	2383.65	1.0901	0.359944	-3.02852	0.00245752	0.0178986
ENSG00000102466	FGF14	fibroblast growth factor 14	1155.59	1.08812	0.213993	-5.08483	3.67951e-07	1.05183e-05
ENSG00000169271	HSPB3	heat shock protein family B (small) member 3	170.491	1.08743	0.344391	-3.15756	0.00159096	0.0126818
ENSG00000050405	LIMA1	LIM domain and actin binding 1	13706	1.08448	0.173331	-6.25672	3.93159e-10	2.63847e-08
ENSG00000178996	SNX18	sorting nexin 18	3516	1.08431	0.150203	-7.21896	5.23864e-13	6.5918e-11
ENSG00000108691	CCL2	C-C motif chemokine ligand 2	359.1	1.08346	0.306457	-3.53545	0.00040708	0.00409492
ENSG00000260025	RP11-490M8.1		109.231	1.0823	0.264829	-4.0868	4.37356e-05	0.000638721
ENSG00000120262	CCDC170	coiled-coil domain containing 170	97.3216	1.08029	0.308326	-3.50374	0.00045878	0.00454363
ENSG00000250303	RP11-356J5.12		132.311	1.07877	0.226779	-4.75693	1.96563e-06	4.47523e-05
ENSG00000106123	EPHB6	EPH receptor B6	75.9043	1.07605	0.26643	-4.03879	5.37283e-05	0.000757584
ENSG00000151012	SLC7A11	solute carrier family 7 member 11	9371.63	1.07408	0.257788	-4.16652	3.09279e-05	0.000476878
ENSG00000181458	TMEM45A	transmembrane protein 45A	1190.15	1.07341	0.157169	-6.82968	8.51052e-12	8.04958e-10
ENSG00000139263	LRIG3	leucine rich repeats and immunoglobulin like domains 3	1495.39	1.07186	0.186983	-5.73237	9.90342e-09	4.4028e-07
ENSG00000120594	PLXDC2	plexin domain containing 2	1182.29	1.07038	0.331781	-3.22617	0.00125461	0.0104252
ENSG00000233859	ADH5P4	alcohol dehydrogenase 5 (class III), chi polypeptide, pseudogene 4	39.6389	1.06605	0.330074	-3.22974	0.00123902	0.0103568
ENSG00000241684	ADAMTS9-AS2	ADAMTS9 antisense RNA 2	23.7426	1.06582	0.351833	-3.02932	0.00245105	0.0178608
ENSG00000196562	SULF2	sulfatase 2	425.143	1.06567	0.332855	-3.2016	0.00136664	0.0112316
ENSG00000146122	DAAM2	dishevelled associated activator of morphogenesis 2	1072.67	1.06351	0.221235	-4.80713	1.5311e-06	3.61438e-05
ENSG00000151414	NEK7	NIMA related kinase 7	16928.3	1.06323	0.24331	-4.36986	1.24329e-05	0.000223491
ENSG00000137801	THBS1	thrombospondin 1	401906	1.06182	0.299249	-3.54828	0.000387753	0.00393703
ENSG00000173221	GLRX	glutaredoxin	656.565	1.05764	0.206991	-5.1096	3.22846e-07	9.45918e-06
ENSG00000198945	L3MBTL3	L3MBTL3, histone methyl-lysine binding protein	159.697	1.05758	0.19302	-5.4791	4.27486e-08	1.64157e-06
ENSG00000137393	RNF144B	ring finger protein 144B	549.016	1.05642	0.224808	-4.69923	2.6115e-06	5.76864e-05
ENSG00000128165	ADM2	adrenomedullin 2	303.381	1.05557	0.278777	-3.78642	0.000152835	0.00180848
ENSG00000006459	KDM7A	lysine demethylase 7A	471.28	1.05517	0.173016	-6.09868	1.06947e-09	6.12685e-08
ENSG00000125414	MYH2	myosin heavy chain 2	45.0626	1.05214	0.362204	-2.90483	0.00367453	0.0240973
ENSG00000205795	CYS1	cystin 1	158.929	1.05154	0.267176	-3.93578	8.29286e-05	0.00107616
ENSG00000078725	BRINP1	BMP/retinoic acid inducible neural specific 1	405.594	1.05106	0.361653	-2.90628	0.00365754	0.0240244
ENSG00000173391	OLR1	oxidized low density lipoprotein receptor 1	33.1147	1.04968	0.357709	-2.93445	0.00334136	0.0224665
ENSG00000121039	RDH10	retinol dehydrogenase 10	908.973	1.04767	0.238597	-4.39096	1.1285e-05	0.000205477
ENSG00000107560	RAB11FIP2	RAB11 family interacting protein 2	3072.77	1.0458	0.23742	-4.40486	1.05854e-05	0.000193993
ENSG00000233901	RP11-65J3.1		22.1003	1.04469	0.335816	-3.11089	0.00186526	0.0144039
ENSG00000102802	MEDAG	mesenteric estrogen dependent adipogenesis	151.465	1.0442	0.241288	-4.32761	1.50737e-05	0.000259757
ENSG00000241644	INMT	indolethylamine N-methyltransferase	114.318	1.03725	0.359421	-2.88591	0.00390287	0.0251731
ENSG00000105989	WNT2	Wnt family member 2	445.325	1.03675	0.362194	-2.86243	0.0042041	0.0266644
ENSG00000130707	ASS1	argininosuccinate synthase 1	1883.48	1.03482	0.217844	-4.7503	2.03116e-06	4.60953e-05
ENSG00000137809	ITGA11	integrin subunit alpha 11	9358.05	1.03278	0.257868	-4.00509	6.19947e-05	0.000852382
ENSG00000215386	LINC00478		179.613	1.02995	0.288765	-3.56674	0.000361452	0.00371549
ENSG00000176046	NUPR1	nuclear protein 1, transcriptional regulator	2346.18	1.02714	0.209627	-4.89986	9.59063e-07	2.39647e-05
ENSG00000136040	PLXNC1	plexin C1	575.334	1.02692	0.219301	-4.68271	2.83113e-06	6.22451e-05
ENSG00000231312	AC007246.3		75.672	1.02589	0.296705	-3.4576	0.000545001	0.00520373
ENSG00000113369	ARRDC3	arrestin domain containing 3	4905.11	1.02503	0.291134	-3.52082	0.000430217	0.00430004
ENSG00000111817	DSE	dermatan sulfate epimerase	7212.49	1.02351	0.172822	-5.92234	3.17398e-09	1.60326e-07
ENSG00000265962	RP11-674N23.1		18.9916	1.02257	0.357227	-2.86252	0.00420284	0.0266644
ENSG00000119280	C1orf198	chromosome 1 open reading frame 198	3825.09	1.01986	0.296754	-3.43673	0.000588779	0.00554952
ENSG00000233237	LINC00472	long intergenic non-protein coding RNA 472	32.9608	1.01834	0.335526	-3.03504	0.00240503	0.017589
ENSG00000206384	COL6A6	collagen type VI alpha 6 chain	32.4401	1.01619	0.320423	-3.1714	0.00151707	0.0121824
ENSG00000170624	SGCD	sarcoglycan delta	12696.7	1.0146	0.211275	-4.80227	1.56874e-06	3.68471e-05
ENSG00000012822	CALCOCO1	calcium binding and coiled-coil domain 1	1474.71	1.01331	0.178947	-5.66261	1.49088e-08	6.36694e-07
ENSG00000169760	NLGN1	neuroligin 1	391.734	1.01325	0.195652	-5.17881	2.23302e-07	6.85429e-06
ENSG00000224032	EPB41L4A-AS1	EPB41L4A antisense RNA 1	334.115	1.01195	0.185408	-5.45797	4.81604e-08	1.82453e-06
ENSG00000237729	AC002075.4		19.9486	1.01095	0.352063	-2.8715	0.00408526	0.0260826
ENSG00000204947	ZNF425	zinc finger protein 425	74.0191	1.01036	0.267947	-3.77074	0.000162764	0.00191153
ENSG00000064042	LIMCH1	LIM and calponin homology domains 1	1440.43	1.00666	0.27559	-3.65275	0.00025945	0.00283224
ENSG00000181852	RNF41	ring finger protein 41	1432	1.00638	0.168311	-5.97926	2.24159e-09	1.17438e-07
ENSG00000154556	SORBS2	sorbin and SH3 domain containing 2	113.239	1.00374	0.346406	-2.89759	0.00376039	0.0244521
ENSG00000104897	SF3A2	splicing factor 3a subunit 2	116.541	-1.00026	0.276152	3.62214	0.000292172	0.00312411
ENSG00000113494	PRLR	prolactin receptor	1235.55	-1.00048	0.327627	3.05372	0.00226021	0.0166945
ENSG00000271975	RP11-383J24.6		77.6279	-1.00181	0.223752	4.47733	7.55834e-06	0.000144336
ENSG00000100714	MTHFD1	methylenetetrahydrofolate dehydrogenase, cyclohydrolase and formyltetrahydrofolate synthetase 1	1293.1	-1.00297	0.162983	6.15386	7.56209e-10	4.63359e-08
ENSG00000170540	ARL6IP1	ADP ribosylation factor like GTPase 6 interacting protein 1	4009.52	-1.00385	0.164157	6.11516	9.64574e-10	5.69295e-08
ENSG00000143401	ANP32E	acidic nuclear phosphoprotein 32 family member E	1542.58	-1.00394	0.207527	4.83762	1.31404e-06	3.18192e-05
ENSG00000100297	MCM5	minichromosome maintenance complex component 5	1248.6	-1.00487	0.21978	4.57219	4.82653e-06	9.84375e-05
ENSG00000249115	HAUS5	HAUS augmin like complex subunit 5	131.563	-1.00587	0.298268	3.37235	0.00074529	0.00681594
ENSG00000135045	C9orf40	chromosome 9 open reading frame 40	357.172	-1.00667	0.173119	5.81489	6.06737e-09	2.85025e-07
ENSG00000106089	STX1A	syntaxin 1A	29.5939	-1.00843	0.339913	2.96672	0.00300994	0.0208345
ENSG00000162062	C16orf59	chromosome 16 open reading frame 59	55.98	-1.00857	0.304046	3.31716	0.000909373	0.00804506
ENSG00000124207	CSE1L	chromosome segregation 1 like	4650.18	-1.00859	0.164639	6.1261	9.00619e-10	5.37815e-08
ENSG00000137135	ARHGEF39	Rho guanine nucleotide exchange factor 39	51.8393	-1.00925	0.271122	3.72248	0.000197272	0.00224026
ENSG00000096060	FKBP5	FK506 binding protein 5	205.785	-1.00988	0.188427	5.35952	8.34435e-08	2.88936e-06
ENSG00000123416	TUBA1B	tubulin alpha 1b	1974.16	-1.01195	0.135626	7.46132	8.56579e-14	1.31215e-11
ENSG00000125637	PSD4	pleckstrin and Sec7 domain containing 4	131.852	-1.01234	0.245334	4.12636	3.68546e-05	0.000550786
ENSG00000117155	SSX2IP	SSX family member 2 interacting protein	924.858	-1.01271	0.273604	3.70138	0.000214427	0.00241947
ENSG00000167900	TK1	thymidine kinase 1	804.139	-1.0146	0.260757	3.89097	9.98453e-05	0.00125904
ENSG00000149639	SOGA1	suppressor of glucose, autophagy associated 1	1508.07	-1.01512	0.270211	3.75678	0.000172113	0.00199473
ENSG00000110987	BCL7A	BCL tumor suppressor 7A	106.97	-1.01633	0.227158	4.47409	7.67382e-06	0.000145948
ENSG00000214826	DDX12P	DEAD/H-box helicase 12, pseudogene	17.3008	-1.01651	0.358888	2.83238	0.00462023	0.0287221
ENSG00000168077	SCARA3	scavenger receptor class A member 3	1061.03	-1.01738	0.303165	3.35587	0.000791168	0.00713824
ENSG00000141499	WRAP53	WD repeat containing antisense to TP53	145.063	-1.01755	0.258081	3.94275	8.05523e-05	0.00105406
ENSG00000231185	AC005592.2		17.7864	-1.01771	0.348042	2.92411	0.00345438	0.0230286
ENSG00000178295	GEN1	GEN1, Holliday junction 5' flap endonuclease	857.017	-1.01834	0.185388	5.49302	3.95125e-08	1.52186e-06
ENSG00000271936	RP11-443B20.1		21.8225	-1.01863	0.339651	2.99906	0.00270818	0.0192857
ENSG00000238334	snoU13		12.9558	-1.01879	0.356603	2.85694	0.00427744	0.0270201
ENSG00000256663	RP11-424C20.2		57.7617	-1.021	0.343282	2.97423	0.00293725	0.0205026
ENSG00000136492	BRIP1	BRCA1 interacting protein C-terminal helicase 1	840.132	-1.02161	0.29518	3.46096	0.000538253	0.00514872
ENSG00000023171	GRAMD1B	GRAM domain containing 1B	209.438	-1.02262	0.256161	3.99209	6.54925e-05	0.000890054
ENSG00000127124	HIVEP3	human immunodeficiency virus type I enhancer binding protein 3	24.2613	-1.02377	0.34817	2.94043	0.00327754	0.0221643
ENSG00000124575	HIST1H1D	histone cluster 1 H1 family member d	2053.27	-1.02487	0.359289	2.85249	0.00433778	0.0273156
ENSG00000012963	UBR7	ubiquitin protein ligase E3 component n-recognin 7 (putative)	753.131	-1.02532	0.177995	5.76038	8.39258e-09	3.77881e-07
ENSG00000239306	RBM14	RNA binding motif protein 14	208.24	-1.02615	0.233607	4.39264	1.11982e-05	0.000204432
ENSG00000011422	PLAUR	plasminogen activator, urokinase receptor	597.493	-1.0262	0.180127	5.69709	1.21866e-08	5.28449e-07
ENSG00000132436	FIGNL1	fidgetin like 1	585.333	-1.02756	0.19348	5.31095	1.09057e-07	3.61633e-06
ENSG00000102901	CENPT	centromere protein T	189.325	-1.02776	0.200568	5.12425	2.98728e-07	8.7891e-06
ENSG00000170961	HAS2	hyaluronan synthase 2	11076.3	-1.03337	0.149317	6.92061	4.49694e-12	4.52681e-10
ENSG00000256316	HIST1H3F	histone cluster 1 H3 family member f	1945.69	-1.03537	0.362012	2.86004	0.00423585	0.0268055
ENSG00000165704	HPRT1	hypoxanthine phosphoribosyltransferase 1	502.772	-1.03594	0.200743	5.16051	2.46275e-07	7.48007e-06
ENSG00000197301	RP11-366L20.2		80.9766	-1.0368	0.271616	3.81714	0.000135006	0.00162342
ENSG00000184992	BRI3BP	BRI3 binding protein	523.06	-1.03698	0.217325	4.77157	1.828e-06	4.18894e-05
ENSG00000196123	KIAA0895L	KIAA0895 like	26.7874	-1.04145	0.338596	3.07578	0.00209954	0.015722
ENSG00000196226	HIST1H2BB	histone cluster 1 H2B family member b	1287.99	-1.04226	0.361836	2.88047	0.00397087	0.0255066
ENSG00000170006	TMEM154	transmembrane protein 154	231.071	-1.04422	0.215883	4.83697	1.31832e-06	3.1868e-05
ENSG00000120802	TMPO	thymopoietin	6549.04	-1.0445	0.170981	6.10888	1.00331e-09	5.86708e-08
ENSG00000164484	TMEM200A	transmembrane protein 200A	552.7	-1.04483	0.256512	4.07323	4.6365e-05	0.000668804
ENSG00000109084	TMEM97	transmembrane protein 97	453.266	-1.04729	0.190521	5.49696	3.86398e-08	1.49602e-06
ENSG00000121904	CSMD2	CUB and Sushi multiple domains 2	226.986	-1.04903	0.200402	5.23463	1.6532e-07	5.3193e-06
ENSG00000185347	C14orf80	chromosome 14 open reading frame 80	44.6279	-1.05085	0.314118	3.3454	0.000821653	0.00737082
ENSG00000157193	LRP8	LDL receptor related protein 8	342.52	-1.05138	0.286321	3.67204	0.000240626	0.00265972
ENSG00000269940	RP11-73M18.7		15.1069	-1.05243	0.356459	2.95246	0.00315255	0.0215883
ENSG00000171617	ENC1	ectodermal-neural cortex 1	951.692	-1.05262	0.24394	4.31507	1.59552e-05	0.000272223
ENSG00000137404	NRM	nurim (nuclear envelope membrane protein)	74.4116	-1.05525	0.315561	3.34403	0.000825715	0.00740254
ENSG00000215784	FAM72D	family with sequence similarity 72 member D	14.3855	-1.05549	0.359029	2.93985	0.00328374	0.0221743
ENSG00000132646	PCNA	proliferating cell nuclear antigen	2526.96	-1.05677	0.134403	7.86268	3.75993e-15	8.02859e-13
ENSG00000213853	EMP2	epithelial membrane protein 2	1286.64	-1.05731	0.141462	7.47412	7.77214e-14	1.21046e-11
ENSG00000221818	EBF2	early B-cell factor 2	24.3905	-1.05788	0.349677	3.02532	0.00248373	0.0180429
ENSG00000189320	FAM180A	family with sequence similarity 180 member A	966.966	-1.05832	0.285388	3.70834	0.000208621	0.00235963
ENSG00000138658	C4orf21		490.95	-1.05937	0.21081	5.0252	5.02903e-07	1.36823e-05
ENSG00000215066	C9orf38		11.4314	-1.06009	0.360558	2.94013	0.00328075	0.0221647
ENSG00000111445	RFC5	replication factor C subunit 5	383.733	-1.06023	0.161543	6.56316	5.26805e-11	4.26682e-09
ENSG00000126215	XRCC3	X-ray repair cross complementing 3	114.481	-1.06085	0.274749	3.86115	0.000112854	0.00140128
ENSG00000183963	SMTN	smoothelin	1733.02	-1.06086	0.287668	3.68781	0.000226196	0.00251999
ENSG00000136122	BORA	bora, aurora kinase A activator	304.21	-1.06307	0.185142	5.74189	9.36245e-09	4.18873e-07
ENSG00000168061	SAC3D1	SAC3 domain containing 1	147.949	-1.06338	0.27584	3.85507	0.000115696	0.00142959
ENSG00000156381	ANKRD9	ankyrin repeat domain 9	121.539	-1.06382	0.254887	4.17368	2.99718e-05	0.000462642
ENSG00000197914	HIST1H4K	histone cluster 1 H4 family member k	164.723	-1.06478	0.354999	2.99939	0.00270518	0.0192834
ENSG00000144959	NCEH1	neutral cholesterol ester hydrolase 1	1295.05	-1.06543	0.275787	3.86322	0.000111903	0.00139192
ENSG00000168214	RBPJ	recombination signal binding protein for immunoglobulin kappa J region	5159.42	-1.06643	0.216524	4.92524	8.42577e-07	2.1367e-05
ENSG00000174442	ZWILCH	zwilch kinetochore protein	1114.47	-1.06658	0.172354	6.18831	6.08143e-10	3.86061e-08
ENSG00000057019	DCBLD2	discoidin, CUB and LCCL domain containing 2	7184.58	-1.06722	0.256488	4.16089	3.17014e-05	0.000486146
ENSG00000011332	DPF1	double PHD fingers 1	29.5468	-1.07089	0.353094	3.03289	0.00242222	0.017678
ENSG00000073111	MCM2	minichromosome maintenance complex component 2	1115.69	-1.07094	0.264312	4.0518	5.08249e-05	0.000725709
ENSG00000227028	SLC8A1-AS1	SLC8A1 antisense RNA 1	23.8802	-1.07095	0.354899	3.01761	0.00254778	0.0184133
ENSG00000167550	RHEBL1	Ras homolog enriched in brain like 1	25.6863	-1.07134	0.358092	2.9918	0.0027734	0.0196275
ENSG00000188229	TUBB4B	tubulin beta 4B class IVb	5428.48	-1.0728	0.19338	5.54765	2.89543e-08	1.16254e-06
ENSG00000170779	CDCA4	cell division cycle associated 4	230.02	-1.07383	0.299858	3.58112	0.000342124	0.00355309
ENSG00000183578	TNFAIP8L3	TNF alpha induced protein 8 like 3	48.1874	-1.07532	0.359435	2.9917	0.00277428	0.0196275
ENSG00000184207	PGP	phosphoglycolate phosphatase	63.4814	-1.07761	0.294861	3.65463	0.000257557	0.00281813
ENSG00000169252	ADRB2	adrenoceptor beta 2	24.6806	-1.07846	0.360097	2.99492	0.00274515	0.0194891
ENSG00000261786	RP4-555D20.2		86.5614	-1.07901	0.347134	3.10832	0.00188153	0.0144751
ENSG00000170264	FAM161A	family with sequence similarity 161 member A	78.197	-1.07909	0.260695	4.13929	3.48389e-05	0.000525117
ENSG00000147155	EBP	emopamil binding protein (sterol isomerase)	327.46	-1.07935	0.14762	7.31164	2.63907e-13	3.47592e-11
ENSG00000144821	MYH15	myosin heavy chain 15	11.8089	-1.0796	0.313675	3.44179	0.000577884	0.00546218
ENSG00000139354	GAS2L3	growth arrest specific 2 like 3	1050.61	-1.08031	0.247161	4.37086	1.2376e-05	0.000222752
ENSG00000163689	C3orf67	chromosome 3 open reading frame 67	54.7946	-1.08055	0.288013	3.75175	0.000175602	0.0020285
ENSG00000143702	CEP170	centrosomal protein 170	2142.02	-1.08067	0.176306	6.12952	8.81427e-10	5.28593e-08
ENSG00000058804	NDC1	NDC1 transmembrane nucleoporin	1579	-1.08283	0.200005	5.41401	6.16293e-08	2.23851e-06
ENSG00000117461	PIK3R3	phosphoinositide-3-kinase regulatory subunit 3	109.014	-1.08342	0.257806	4.20245	2.6404e-05	0.000416698
ENSG00000160193	WDR4	WD repeat domain 4	112.439	-1.0846	0.280832	3.86208	0.000112425	0.00139718
ENSG00000198805	PNP	purine nucleoside phosphorylase	223.118	-1.08604	0.334182	3.24985	0.00115468	0.00978379
ENSG00000072501	SMC1A	structural maintenance of chromosomes 1A	1904.68	-1.08653	0.213623	5.08621	3.65287e-07	1.04634e-05
ENSG00000182742	HOXB4	homeobox B4	58.8393	-1.08737	0.255732	4.25197	2.11895e-05	0.000346029
ENSG00000169247	SH3TC2	SH3 domain and tetratricopeptide repeats 2	32.0038	-1.0899	0.342022	3.18662	0.00143944	0.011703
ENSG00000101057	MYBL2	MYB proto-oncogene like 2	366.49	-1.09114	0.312437	3.49236	0.000478774	0.00470855
ENSG00000125885	MCM8	minichromosome maintenance 8 homologous recombination repair factor	616.295	-1.09201	0.260269	4.19568	2.72052e-05	0.000426477
ENSG00000167553	TUBA1C	tubulin alpha 1c	849.025	-1.09209	0.137753	7.9279	2.22878e-15	4.83234e-13
ENSG00000117676	RPS6KA1	ribosomal protein S6 kinase A1	19.2774	-1.09367	0.357554	3.05876	0.00222256	0.0164682
ENSG00000172167	MTBP	MDM2 binding protein	277.532	-1.09422	0.205411	5.32699	9.9851e-08	3.3677e-06
ENSG00000267374	LINC00669		44.8484	-1.09649	0.309106	3.5473	0.000389205	0.00394893
ENSG00000168411	RFWD3	ring finger and WD repeat domain 3	1005.86	-1.097	0.243738	4.50072	6.77231e-06	0.000131463
ENSG00000013573	DDX11	DEAD/H-box helicase 11	96.3804	-1.09955	0.269874	4.07431	4.61506e-05	0.000667762
ENSG00000169258	GPRIN1	G protein regulated inducer of neurite outgrowth 1	170.871	-1.1007	0.283694	3.87989	0.000104504	0.00131146
ENSG00000112118	MCM3	minichromosome maintenance complex component 3	1508.26	-1.10161	0.196458	5.60737	2.05429e-08	8.54017e-07
ENSG00000043143	JADE2	jade family PHD finger 2	884.517	-1.10178	0.202539	5.43985	5.33247e-08	1.97245e-06
ENSG00000255282	WTAPP1	Wilms tumor 1 associated protein pseudogene 1	35.9211	-1.10215	0.332566	3.31407	0.000919482	0.00811609
ENSG00000141577	AZI1		128.804	-1.10254	0.223891	4.92445	8.45998e-07	2.14051e-05
ENSG00000187720	THSD4	thrombospondin type 1 domain containing 4	255.274	-1.10287	0.327419	3.36837	0.000756153	0.0068707
ENSG00000108106	UBE2S	ubiquitin conjugating enzyme E2 S	401.261	-1.10289	0.256602	4.29806	1.72297e-05	0.0002908
ENSG00000261061	RP11-303E16.2		161.401	-1.1071	0.289401	3.8255	0.000130507	0.00158554
ENSG00000233452	STXBP5-AS1	STXBP5 antisense RNA 1	54.3758	-1.10757	0.300404	3.68694	0.000226966	0.00252656
ENSG00000198554	WDHD1	WD repeat and HMG-box DNA binding protein 1	807.314	-1.10867	0.180427	6.14472	8.01039e-10	4.84508e-08
ENSG00000108960	MMD	monocyte to macrophage differentiation associated	261.358	-1.10951	0.25492	4.35238	1.34668e-05	0.000236643
ENSG00000185480	PARPBP	PARP1 binding protein	505.335	-1.10955	0.203411	5.45472	4.90495e-08	1.84827e-06
ENSG00000088305	DNMT3B	DNA methyltransferase 3 beta	56.36	-1.10971	0.333386	3.32862	0.000872787	0.00777196
ENSG00000156140	ADAMTS3	ADAM metallopeptidase with thrombospondin type 1 motif 3	85.934	-1.10988	0.362132	3.06484	0.00217785	0.0162308
ENSG00000092470	WDR76	WD repeat domain 76	752.482	-1.10991	0.24297	4.56809	4.92189e-06	9.99485e-05
ENSG00000165244	ZNF367	zinc finger protein 367	671.151	-1.11002	0.264454	4.19739	2.70005e-05	0.000424211
ENSG00000144354	CDCA7	cell division cycle associated 7	207.283	-1.1103	0.26856	4.13427	3.56092e-05	0.000535582
ENSG00000128973	CLN6	CLN6, transmembrane ER protein	150.607	-1.11063	0.287864	3.85819	0.000114229	0.00141461
ENSG00000153044	CENPH	centromere protein H	463.627	-1.11119	0.247564	4.4885	7.17258e-06	0.000137715
ENSG00000118242	MREG	melanoregulin	79.0888	-1.11161	0.244827	4.5404	5.61484e-06	0.000112241
ENSG00000166803	KIAA0101		315.73	-1.11196	0.281234	3.95386	7.69004e-05	0.00101761
ENSG00000119403	PHF19	PHD finger protein 19	623.945	-1.11208	0.245636	4.52736	5.9726e-06	0.000118219
ENSG00000176225	RTTN	rotatin	455.3	-1.11277	0.22605	4.92269	8.53619e-07	2.15218e-05
ENSG00000107282	APBA1	amyloid beta precursor protein binding family A member 1	148.976	-1.11293	0.289586	3.84318	0.000121448	0.00149207
ENSG00000126453	BCL2L12	BCL2 like 12	54.8644	-1.11356	0.30355	3.66847	0.00024401	0.00269502
ENSG00000170522	ELOVL6	ELOVL fatty acid elongase 6	652.627	-1.11358	0.228533	4.87274	1.10058e-06	2.70218e-05
ENSG00000104147	OIP5	Opa interacting protein 5	66.9352	-1.11519	0.317766	3.50946	0.000449019	0.00446579
ENSG00000173638	SLC19A1	solute carrier family 19 member 1	78.3446	-1.11574	0.283503	3.93555	8.3006e-05	0.00107618
ENSG00000101868	POLA1	DNA polymerase alpha 1, catalytic subunit	786.788	-1.11626	0.200808	5.55882	2.71599e-08	1.10028e-06
ENSG00000182481	KPNA2	karyopherin subunit alpha 2	5085.57	-1.12173	0.174462	6.42963	1.27911e-10	9.29203e-09
ENSG00000124529	HIST1H4B	histone cluster 1 H4 family member b	2876.06	-1.12281	0.307287	3.65395	0.000258238	0.00282339
ENSG00000135111	TBX3	T-box 3	1487.05	-1.12322	0.270828	4.14734	3.36366e-05	0.000508627
ENSG00000125898	FAM110A	family with sequence similarity 110 member A	35.6159	-1.12337	0.360959	3.11217	0.00185716	0.014357
ENSG00000196584	XRCC2	X-ray repair cross complementing 2	167.495	-1.1252	0.284964	3.94857	7.86182e-05	0.00103548
ENSG00000167325	RRM1	ribonucleotide reductase catalytic subunit M1	3727.87	-1.1254	0.199196	5.64971	1.60718e-08	6.80814e-07
ENSG00000152784	PRDM8	PR/SET domain 8	149.994	-1.1266	0.329665	3.41741	0.00063221	0.00590283
ENSG00000160447	PKN3	protein kinase N3	80.4345	-1.12796	0.238692	4.7256	2.29439e-06	5.19019e-05
ENSG00000125319	C17orf53	chromosome 17 open reading frame 53	62.9069	-1.12838	0.316855	3.56118	0.000369188	0.00378398
ENSG00000168476	REEP4	receptor accessory protein 4	85.4218	-1.12843	0.30196	3.73703	0.000186208	0.00213873
ENSG00000120539	MASTL	microtubule associated serine/threonine kinase like	655.596	-1.12924	0.163248	6.91732	4.60267e-12	4.60038e-10
ENSG00000165490	C11orf82		336.492	-1.12932	0.287824	3.92365	8.72179e-05	0.0011215
ENSG00000197275	RAD54B	RAD54 homolog B (S. cerevisiae)	92.2002	-1.1318	0.242404	4.66906	3.02576e-06	6.5321e-05
ENSG00000112312	GMNN	geminin, DNA replication inhibitor	545.997	-1.13467	0.15969	7.10545	1.19928e-12	1.3741e-10
ENSG00000134222	PSRC1	proline and serine rich coiled-coil 1	294.256	-1.13494	0.198283	5.72386	1.04132e-08	4.60043e-07
ENSG00000203760	CENPW	centromere protein W	356.025	-1.13581	0.223032	5.09259	3.53201e-07	1.02421e-05
ENSG00000176890	TYMS	thymidylate synthetase	467.438	-1.13589	0.250272	4.53861	5.66252e-06	0.000113002
ENSG00000138623	SEMA7A	semaphorin 7A (John Milton Hagen blood group)	343.18	-1.13685	0.226784	5.01292	5.36095e-07	1.45292e-05
ENSG00000101003	GINS1	GINS complex subunit 1	437.813	-1.13721	0.25016	4.54593	5.4692e-06	0.000109641
ENSG00000270172	RP5-1024G6.8		110.125	-1.13873	0.274063	4.15497	3.2533e-05	0.000495126
ENSG00000168496	FEN1	flap structure-specific endonuclease 1	750.094	-1.14001	0.256738	4.44038	8.97989e-06	0.000168066
ENSG00000131462	TUBG1	tubulin gamma 1	382.35	-1.14262	0.190593	5.9951	2.03366e-09	1.07746e-07
ENSG00000130669	PAK4	p21 (RAC1) activated kinase 4	109.015	-1.14359	0.293697	3.89379	9.86921e-05	0.0012463
ENSG00000100350	FOXRED2	FAD dependent oxidoreductase domain containing 2	86.7576	-1.14493	0.262117	4.36801	1.25382e-05	0.00022481
ENSG00000123219	CENPK	centromere protein K	600.619	-1.14511	0.222779	5.14011	2.74584e-07	8.19855e-06
ENSG00000177283	FZD8	frizzled class receptor 8	58.7943	-1.14545	0.310397	3.69027	0.00022402	0.00250366
ENSG00000185262	UBALD2	UBA like domain containing 2	257.035	-1.14811	0.293744	3.90855	9.28501e-05	0.00117992
ENSG00000182611	HIST1H2AJ	histone cluster 1 H2A family member j	842.835	-1.14958	0.361932	3.17623	0.00149204	0.0120225
ENSG00000205085	FAM71F2	family with sequence similarity 71 member F2	12.8491	-1.15085	0.356434	3.22879	0.00124315	0.0103667
ENSG00000029993	HMGB3	high mobility group box 3	915.888	-1.1541	0.180923	6.37893	1.78334e-10	1.26295e-08
ENSG00000120217	CD274	CD274 molecule	72.805	-1.15582	0.265056	4.36065	1.29676e-05	0.000230457
ENSG00000241634	RP11-381E24.1		15.5068	-1.15644	0.357093	3.23848	0.00120167	0.0100925
ENSG00000166825	ANPEP	alanyl aminopeptidase, membrane	6440.48	-1.15749	0.306632	3.77484	0.000160113	0.0018851
ENSG00000091651	ORC6	origin recognition complex subunit 6	352.456	-1.16365	0.285497	4.07585	4.58461e-05	0.000664722
ENSG00000120156	TEK	TEK receptor tyrosine kinase	135.497	-1.16404	0.27572	4.2218	2.42359e-05	0.000386814
ENSG00000166801	FAM111A	family with sequence similarity 111 member A	2288.09	-1.16545	0.25341	4.59905	4.24424e-06	8.78327e-05
ENSG00000147231	CXorf57	chromosome X open reading frame 57	14.2367	-1.16579	0.359413	3.24359	0.00118034	0.00994292
ENSG00000131153	GINS2	GINS complex subunit 2	290.031	-1.16613	0.286817	4.06576	4.78756e-05	0.000687078
ENSG00000101412	E2F1	E2F transcription factor 1	105.65	-1.16723	0.30641	3.80938	0.000139318	0.00166815
ENSG00000149679	CABLES2	Cdk5 and Abl enzyme substrate 2	101.363	-1.16811	0.315496	3.70247	0.000213512	0.00241108
ENSG00000152689	RASGRP3	RAS guanyl releasing protein 3	124.874	-1.16865	0.254025	4.60054	4.2139e-06	8.74616e-05
ENSG00000136158	SPRY2	sprouty RTK signaling antagonist 2	496.15	-1.17072	0.194812	6.0095	1.86097e-09	9.97213e-08
ENSG00000091844	RGS17	regulator of G protein signaling 17	129.085	-1.17147	0.326415	3.58891	0.000332069	0.0034717
ENSG00000177602	GSG2		178.937	-1.1716	0.281677	4.15937	3.19122e-05	0.000487786
ENSG00000166451	CENPN	centromere protein N	957.79	-1.17208	0.228181	5.13661	2.79736e-07	8.29961e-06
ENSG00000184445	KNTC1	kinetochore associated 1	1586.96	-1.17209	0.221997	5.27977	1.29343e-07	4.23915e-06
ENSG00000169683	LRRC45	leucine rich repeat containing 45	189.938	-1.17244	0.193594	6.05615	1.39414e-09	7.82773e-08
ENSG00000197046	SIGLEC15	sialic acid binding Ig like lectin 15	14.5279	-1.17449	0.361368	3.25012	0.00115356	0.00978165
ENSG00000175643	RMI2	RecQ mediated genome instability 2	142.291	-1.17616	0.310476	3.78826	0.000151706	0.00179663
ENSG00000173207	CKS1B	CDC28 protein kinase regulatory subunit 1B	266.35	-1.17621	0.263568	4.46265	8.09506e-06	0.000152848
ENSG00000134215	VAV3	vav guanine nucleotide exchange factor 3	18.3813	-1.17782	0.36025	3.26945	0.00107758	0.00924872
ENSG00000137259	HIST1H2AB	histone cluster 1 H2A family member b	952.006	-1.17897	0.340383	3.46365	0.000532908	0.00511599
ENSG00000149269	PAK1	p21 (RAC1) activated kinase 1	817.858	-1.17923	0.134599	8.7611	1.93356e-18	7.56934e-16
ENSG00000131351	HAUS8	HAUS augmin like complex subunit 8	141.22	-1.17962	0.26748	4.41013	1.03308e-05	0.000190067
ENSG00000133119	RFC3	replication factor C subunit 3	517.128	-1.18166	0.20447	5.77914	7.50814e-09	3.42434e-07
ENSG00000138780	GSTCD	glutathione S-transferase C-terminal domain containing	416.383	-1.18295	0.18238	6.4862	8.80296e-11	6.70595e-09
ENSG00000228716	DHFR	dihydrofolate reductase	529.814	-1.18361	0.199573	5.93069	3.01666e-09	1.52927e-07
ENSG00000114346	ECT2	epithelial cell transforming 2	3380.29	-1.1854	0.188074	6.30282	2.92271e-10	2.00926e-08
ENSG00000162063	CCNF	cyclin F	502.471	-1.18827	0.292879	4.05721	4.96619e-05	0.000711265
ENSG00000119714	GPR68	G protein-coupled receptor 68	185.408	-1.18841	0.291296	4.07972	4.50905e-05	0.000656468
ENSG00000093009	CDC45	cell division cycle 45	251.275	-1.18902	0.312459	3.80537	0.00014159	0.00169019
ENSG00000123374	CDK2	cyclin dependent kinase 2	419.414	-1.19107	0.252858	4.71043	2.47194e-06	5.52092e-05
ENSG00000109881	CCDC34	coiled-coil domain containing 34	201.057	-1.19483	0.215375	5.54769	2.89475e-08	1.16254e-06
ENSG00000125384	PTGER2	prostaglandin E receptor 2	35.1166	-1.19515	0.341349	3.50127	0.00046305	0.00457558
ENSG00000113070	HBEGF	heparin binding EGF like growth factor	54.4388	-1.19551	0.285221	4.19152	2.77088e-05	0.000432928
ENSG00000197472	ZNF695	zinc finger protein 695	26.745	-1.19589	0.333762	3.58305	0.000339607	0.00353216
ENSG00000100629	CEP128	centrosomal protein 128	162.715	-1.19767	0.258358	4.63569	3.55748e-06	7.51657e-05
ENSG00000100401	RANGAP1	Ran GTPase activating protein 1	1679.67	-1.19774	0.186105	6.43584	1.22796e-10	8.96667e-09
ENSG00000183715	OPCML	opioid binding protein/cell adhesion molecule like	100.772	-1.19906	0.359673	3.33375	0.000856835	0.0076378
ENSG00000154928	EPHB1	EPH receptor B1	219.225	-1.20032	0.21322	5.62948	1.80755e-08	7.58149e-07
ENSG00000072041	SLC6A15	solute carrier family 6 member 15	158.532	-1.2036	0.318635	3.77736	0.000158502	0.0018677
ENSG00000139734	DIAPH3	diaphanous related formin 3	1532.85	-1.20499	0.175598	6.86222	6.77995e-12	6.54451e-10
ENSG00000109685	WHSC1		3231.98	-1.20504	0.15058	8.00266	1.21756e-15	2.90832e-13
ENSG00000128944	KNSTRN	kinetochore localized astrin/SPAG5 binding protein	1033.13	-1.20533	0.162935	7.39763	1.38641e-13	2.0173e-11
ENSG00000164087	POC1A	POC1 centriolar protein A	308.72	-1.20616	0.200673	6.01059	1.84849e-09	9.94303e-08
ENSG00000164109	MAD2L1	mitotic arrest deficient 2 like 1	1333.31	-1.20726	0.20254	5.96058	2.51337e-09	1.30224e-07
ENSG00000180596	HIST1H2BC	histone cluster 1 H2B family member c	2507.27	-1.21153	0.240523	5.03705	4.72753e-07	1.30045e-05
ENSG00000196220	SRGAP3	SLIT-ROBO Rho GTPase activating protein 3	21.8791	-1.21198	0.350982	3.45309	0.000554199	0.00526657
ENSG00000028277	POU2F2	POU class 2 homeobox 2	107.211	-1.21445	0.280925	4.32303	1.539e-05	0.000263537
ENSG00000139618	BRCA2	BRCA2, DNA repair associated	1586.65	-1.21452	0.228583	5.31326	1.07683e-07	3.61165e-06
ENSG00000166508	MCM7	minichromosome maintenance complex component 7	1911.79	-1.21537	0.193174	6.29157	3.14263e-10	2.13957e-08
ENSG00000146197	SCUBE3	signal peptide, CUB domain and EGF like domain containing 3	105.749	-1.21652	0.225328	5.39889	6.70527e-08	2.4082e-06
ENSG00000127564	PKMYT1	protein kinase, membrane associated tyrosine/threonine 1	66.0202	-1.21827	0.351588	3.46504	0.000530155	0.00510219
ENSG00000104490	NCALD	neurocalcin delta	146.427	-1.21844	0.317315	3.83983	0.000123118	0.0015101
ENSG00000181938	GINS3	GINS complex subunit 3	175.074	-1.21973	0.284839	4.28216	1.85088e-05	0.000309057
ENSG00000127586	CHTF18	chromosome transmission fidelity factor 18	79.6494	-1.22033	0.339818	3.59112	0.000329257	0.00344998
ENSG00000158406	HIST1H4H	histone cluster 1 H4 family member h	3769.44	-1.22206	0.273766	4.4639	8.04825e-06	0.000152247
ENSG00000187741	FANCA	Fanconi anemia complementation group A	168.695	-1.22414	0.276155	4.4328	9.30176e-06	0.000173859
ENSG00000124635	HIST1H2BJ	histone cluster 1 H2B family member j	1869.97	-1.22477	0.320608	3.82017	0.000133361	0.00160913
ENSG00000143476	DTL	denticleless E3 ubiquitin protein ligase homolog	870.067	-1.22688	0.24393	5.02966	4.91348e-07	1.33938e-05
ENSG00000129355	CDKN2D	cyclin dependent kinase inhibitor 2D	53.9766	-1.22692	0.293321	4.18286	2.87865e-05	0.000446301
ENSG00000115687	PASK	PAS domain containing serine/threonine kinase	67.9769	-1.22821	0.29839	4.11613	3.85283e-05	0.000571557
ENSG00000213988	ZNF90	zinc finger protein 90	33.7571	-1.22932	0.308367	3.98655	6.70413e-05	0.00090673
ENSG00000168298	HIST1H1E	histone cluster 1 H1 family member e	2345.58	-1.2296	0.303752	4.04805	5.16463e-05	0.000735203
ENSG00000134242	PTPN22	protein tyrosine phosphatase, non-receptor type 22	35.6547	-1.23017	0.341932	3.5977	0.000321048	0.003374
ENSG00000158402	CDC25C	cell division cycle 25C	270.629	-1.23038	0.291362	4.22285	2.41235e-05	0.000385894
ENSG00000138092	CENPO	centromere protein O	389.99	-1.23079	0.23853	5.15991	2.47074e-07	7.48821e-06
ENSG00000134057	CCNB1	cyclin B1	3009.96	-1.23222	0.227147	5.42475	5.80369e-08	2.12999e-06
ENSG00000014138	POLA2	DNA polymerase alpha 2, accessory subunit	281.061	-1.23278	0.267937	4.60101	4.20446e-06	8.73944e-05
ENSG00000049541	RFC2	replication factor C subunit 2	394.628	-1.23283	0.172968	7.12751	1.02202e-12	1.1806e-10
ENSG00000221829	FANCG	Fanconi anemia complementation group G	190.199	-1.23371	0.265008	4.65537	3.234e-06	6.92657e-05
ENSG00000198366	HIST1H3A	histone cluster 1 H3 family member a	552.276	-1.23423	0.320546	3.8504	0.000117927	0.00145402
ENSG00000198558	HIST1H4L	histone cluster 1 H4 family member l	1758.47	-1.2366	0.323672	3.82053	0.000133164	0.00160812
ENSG00000116396	KCNC4	potassium voltage-gated channel subfamily C member 4	52.1506	-1.23711	0.285856	4.32776	1.50636e-05	0.000259757
ENSG00000177084	POLE	DNA polymerase epsilon, catalytic subunit	461.648	-1.23741	0.262575	4.71262	2.44549e-06	5.47921e-05
ENSG00000185361	TNFAIP8L1	TNF alpha induced protein 8 like 1	95.4447	-1.23817	0.301705	4.10391	4.06217e-05	0.000598831
ENSG00000124693	HIST1H3B	histone cluster 1 H3 family member b	3099.73	-1.24031	0.355577	3.48815	0.000486374	0.00477664
ENSG00000197061	HIST1H4C	histone cluster 1 H4 family member c	2704.21	-1.24429	0.246627	5.04524	4.52942e-07	1.25409e-05
ENSG00000110092	CCND1	cyclin D1	12242.3	-1.24429	0.236347	5.2647	1.40416e-07	4.57017e-06
ENSG00000164611	PTTG1	pituitary tumor-transforming 1	1026.95	-1.24619	0.242555	5.13777	2.78021e-07	8.28361e-06
ENSG00000137807	KIF23	kinesin family member 23	2693.96	-1.2473	0.187158	6.66444	2.65675e-11	2.26919e-09
ENSG00000123892	RAB38	RAB38, member RAS oncogene family	75.9315	-1.24773	0.314422	3.96832	7.23821e-05	0.000972431
ENSG00000138675	FGF5	fibroblast growth factor 5	1076.59	-1.24776	0.321593	3.87995	0.00010448	0.00131146
ENSG00000167670	CHAF1A	chromatin assembly factor 1 subunit A	230.834	-1.24858	0.231298	5.39816	6.73265e-08	2.4082e-06
ENSG00000100479	POLE2	DNA polymerase epsilon 2, accessory subunit	202.317	-1.24871	0.2537	4.92199	8.56681e-07	2.15593e-05
ENSG00000085999	RAD54L	RAD54 like (S. cerevisiae)	94.046	-1.24872	0.321761	3.8809	0.000104069	0.00130833
ENSG00000124191	TOX2	TOX high mobility group box family member 2	43.136	-1.2504	0.301324	4.14969	3.32919e-05	0.000504497
ENSG00000111247	RAD51AP1	RAD51 associated protein 1	531.808	-1.25051	0.259143	4.82556	1.3961e-06	3.35182e-05
ENSG00000158220	ESYT3	extended synaptotagmin 3	26.3077	-1.25056	0.350602	3.5669	0.000361224	0.00371549
ENSG00000123975	CKS2	CDC28 protein kinase regulatory subunit 2	992.348	-1.25071	0.240336	5.204	1.9504e-07	6.0924e-06
ENSG00000160298	C21orf58	chromosome 21 open reading frame 58	76.9678	-1.25228	0.268995	4.65539	3.23368e-06	6.92657e-05
ENSG00000196460	RFX8	RFX family member 8, lacking RFX DNA binding domain	225.598	-1.25268	0.292654	4.28042	1.8654e-05	0.000310746
ENSG00000159259	CHAF1B	chromatin assembly factor 1 subunit B	235.577	-1.25291	0.259271	4.83243	1.34874e-06	3.24366e-05
ENSG00000144395	CCDC150	coiled-coil domain containing 150	78.2028	-1.25376	0.256329	4.89123	1.0021e-06	2.48199e-05
ENSG00000197903	HIST1H2BK	histone cluster 1 H2B family member k	1197.45	-1.25388	0.259469	4.83249	1.34837e-06	3.24366e-05
ENSG00000113368	LMNB1	lamin B1	1961.04	-1.25426	0.24249	5.17243	2.31065e-07	7.0485e-06
ENSG00000117650	NEK2	NIMA related kinase 2	831.904	-1.25575	0.192202	6.53349	6.42551e-11	5.11609e-09
ENSG00000121211	MND1	meiotic nuclear divisions 1	118.38	-1.25694	0.240664	5.22279	1.76244e-07	5.59416e-06
ENSG00000000460	C1orf112	chromosome 1 open reading frame 112	242.289	-1.26065	0.253409	4.97477	6.53251e-07	1.72402e-05
ENSG00000105486	LIG1	DNA ligase 1	349.66	-1.26129	0.270141	4.669	3.02665e-06	6.5321e-05
ENSG00000112984	KIF20A	kinesin family member 20A	2060.14	-1.26368	0.240001	5.26531	1.39957e-07	4.56576e-06
ENSG00000171033	PKIA	cAMP-dependent protein kinase inhibitor alpha	23.4713	-1.26425	0.358316	3.5283	0.000418235	0.00419217
ENSG00000176208	ATAD5	ATPase family, AAA domain containing 5	448.418	-1.26874	0.271278	4.67689	2.91264e-06	6.37388e-05
ENSG00000164104	HMGB2	high mobility group box 2	2352.1	-1.26952	0.216245	5.87076	4.33809e-09	2.10092e-07
ENSG00000187951	ARHGAP11B	Rho GTPase activating protein 11B	209.291	-1.26966	0.24937	5.09146	3.55322e-07	1.02825e-05
ENSG00000183598	HIST2H3D	histone cluster 2 H3 family member d	357.939	-1.26988	0.323931	3.92022	8.84698e-05	0.00113552
ENSG00000198113	TOR4A	torsin family 4 member A	66.2051	-1.27041	0.338288	3.75543	0.000173047	0.00200391
ENSG00000109674	NEIL3	nei like DNA glycosylase 3	277.453	-1.2707	0.216655	5.8651	4.48854e-09	2.16634e-07
ENSG00000100526	CDKN3	cyclin dependent kinase inhibitor 3	567.906	-1.27244	0.251379	5.06185	4.1521e-07	1.17031e-05
ENSG00000187837	HIST1H1C	histone cluster 1 H1 family member c	3651.85	-1.27381	0.276944	4.59951	4.23491e-06	8.77685e-05
ENSG00000104368	PLAT	plasminogen activator, tissue type	1394.83	-1.27707	0.285781	4.46869	7.86991e-06	0.000149301
ENSG00000138587	MNS1	meiosis specific nuclear structural 1	109.691	-1.27713	0.276668	4.61611	3.90997e-06	8.19988e-05
ENSG00000205364	MT1M	metallothionein 1M	45.3781	-1.27841	0.316097	4.04436	5.24663e-05	0.00074462
ENSG00000184678	HIST2H2BE	histone cluster 2 H2B family member e	939.338	-1.2788	0.296762	4.30918	1.63864e-05	0.000278234
ENSG00000115884	SDC1	syndecan 1	1091.58	-1.27946	0.337656	3.78924	0.000151111	0.00179259
ENSG00000196787	HIST1H2AG	histone cluster 1 H2A family member g	2120.68	-1.27985	0.311169	4.11305	3.90468e-05	0.000578032
ENSG00000168242	HIST1H2BI	histone cluster 1 H2B family member i	1523.02	-1.28087	0.328471	3.89951	9.63882e-05	0.00122158
ENSG00000029153	ARNTL2	aryl hydrocarbon receptor nuclear translocator like 2	1370.15	-1.28166	0.335656	3.81837	0.000134339	0.00161815
ENSG00000174371	EXO1	exonuclease 1	453.264	-1.28196	0.283518	4.5216	6.13744e-06	0.000120735
ENSG00000124610	HIST1H1A	histone cluster 1 H1 family member a	100.091	-1.28242	0.362204	3.5406	0.000399217	0.00403889
ENSG00000077152	UBE2T	ubiquitin conjugating enzyme E2 T	382.171	-1.28269	0.208411	6.15461	7.52615e-10	4.63171e-08
ENSG00000171729	TMEM51	transmembrane protein 51	84.7097	-1.28281	0.241506	5.31172	1.08597e-07	3.61165e-06
ENSG00000080839	RBL1	RB transcriptional corepressor like 1	887.135	-1.28339	0.242466	5.29306	1.20286e-07	3.96073e-06
ENSG00000137310	TCF19	transcription factor 19	978.571	-1.28407	0.260706	4.92535	8.42109e-07	2.1367e-05
ENSG00000160957	RECQL4	RecQ like helicase 4	149.831	-1.28551	0.308639	4.16509	3.11236e-05	0.000479371
ENSG00000168621	GDNF	glial cell derived neurotrophic factor	148.16	-1.28612	0.343914	3.73966	0.000184267	0.00211817
ENSG00000103995	CEP152	centrosomal protein 152	354.329	-1.28692	0.215453	5.97308	2.32817e-09	1.21073e-07
ENSG00000184270	HIST2H2AB	histone cluster 2 H2A family member b	342.561	-1.28802	0.280526	4.59144	4.4019e-06	9.08287e-05
ENSG00000173456	RNF26	ring finger protein 26	149.437	-1.28885	0.274872	4.68889	2.74686e-06	6.05815e-05
ENSG00000065328	MCM10	minichromosome maintenance 10 replication initiation factor	427.622	-1.29087	0.267573	4.82438	1.40441e-06	3.36606e-05
ENSG00000096433	ITPR3	inositol 1,4,5-trisphosphate receptor type 3	1647.31	-1.2938	0.165851	7.80101	6.1412e-15	1.2364e-12
ENSG00000129195	FAM64A		498.759	-1.29385	0.242653	5.33211	9.70804e-08	3.28883e-06
ENSG00000198056	PRIM1	primase (DNA) subunit 1	236.204	-1.29776	0.194337	6.67789	2.4241e-11	2.0831e-09
ENSG00000143816	WNT9A	Wnt family member 9A	69.9967	-1.29824	0.302439	4.29255	1.76631e-05	0.000297048
ENSG00000166881	TMEM194A		909.836	-1.29975	0.234881	5.53364	3.1365e-08	1.23817e-06
ENSG00000196890	HIST3H2BB	histone cluster 3 H2B family member b	159.726	-1.30183	0.330595	3.93784	8.22189e-05	0.00106991
ENSG00000104738	MCM4	minichromosome maintenance complex component 4	2338.01	-1.30229	0.19984	6.5167	7.18728e-11	5.65246e-09
ENSG00000136824	SMC2	structural maintenance of chromosomes 2	2401.13	-1.30302	0.173299	7.51891	5.52353e-14	8.94748e-12
ENSG00000130816	DNMT1	DNA methyltransferase 1	1765.46	-1.304	0.211431	6.16749	6.93816e-10	4.28857e-08
ENSG00000132688	NES	nestin	946.908	-1.30427	0.235177	5.5459	2.92439e-08	1.16918e-06
ENSG00000065618	COL17A1	collagen type XVII alpha 1 chain	11.5075	-1.30609	0.361708	3.61089	0.000305145	0.0032407
ENSG00000147536	GINS4	GINS complex subunit 4	258.36	-1.30613	0.210498	6.20495	5.4716e-10	3.55181e-08
ENSG00000054654	SYNE2	spectrin repeat containing nuclear envelope protein 2	1902.18	-1.30829	0.259079	5.04976	4.42364e-07	1.23206e-05
ENSG00000178075	GRAMD1C	GRAM domain containing 1C	100.163	-1.30869	0.267363	4.89481	9.84011e-07	2.4458e-05
ENSG00000184348	HIST1H2AK	histone cluster 1 H2A family member k	299.654	-1.30952	0.317173	4.12871	3.64805e-05	0.000545775
ENSG00000082126	MPP4	membrane palmitoylated protein 4	73.9668	-1.31145	0.300812	4.35969	1.30249e-05	0.000230602
ENSG00000176619	LMNB2	lamin B2	3582.8	-1.31209	0.177419	7.39544	1.40937e-13	2.02675e-11
ENSG00000114541	FRMD4B	FERM domain containing 4B	14.997	-1.31512	0.361909	3.63383	0.000279244	0.00301332
ENSG00000198826	ARHGAP11A	Rho GTPase activating protein 11A	2561.43	-1.31529	0.207465	6.3398	2.30066e-10	1.60511e-08
ENSG00000111602	TIMELESS	timeless circadian clock	654.277	-1.31663	0.228349	5.76588	8.12334e-09	3.6693e-07
ENSG00000165304	MELK	maternal embryonic leucine zipper kinase	1408.18	-1.3174	0.217276	6.06325	1.33399e-09	7.52e-08
ENSG00000170312	CDK1	cyclin dependent kinase 1	2275	-1.31854	0.282135	4.67342	2.96221e-06	6.44235e-05
ENSG00000171208	NETO2	neuropilin and tolloid like 2	248.359	-1.31885	0.260424	5.06425	4.10016e-07	1.16031e-05
ENSG00000143786	CNIH3	cornichon family AMPA receptor auxiliary protein 3	126.882	-1.3189	0.355429	3.71072	0.000206667	0.0023394
ENSG00000104177	MYEF2	myelin expression factor 2	44.4967	-1.31904	0.305554	4.31688	1.5825e-05	0.00027033
ENSG00000197299	BLM	Bloom syndrome RecQ like helicase	282.362	-1.31907	0.252548	5.22304	1.76007e-07	5.59416e-06
ENSG00000256018	HIST1H3G	histone cluster 1 H3 family member g	1496.17	-1.3207	0.32681	4.0412	5.31794e-05	0.00075096
ENSG00000135451	TROAP	trophinin associated protein	130.248	-1.32335	0.238628	5.54566	2.92855e-08	1.16918e-06
ENSG00000171488	LRRC8C	leucine rich repeat containing 8 family member C	549.541	-1.32459	0.18686	7.08871	1.35368e-12	1.52619e-10
ENSG00000187990	HIST1H2BG	histone cluster 1 H2B family member g	1575.9	-1.32558	0.305566	4.33812	1.43707e-05	0.000249725
ENSG00000256268	RP11-221N13.3		55.8659	-1.32668	0.27677	4.79343	1.63951e-06	3.8191e-05
ENSG00000158125	XDH	xanthine dehydrogenase	45.2996	-1.32711	0.32983	4.02361	5.73133e-05	0.000799719
ENSG00000100162	CENPM	centromere protein M	126.055	-1.33171	0.269801	4.93589	7.9788e-07	2.03705e-05
ENSG00000122952	ZWINT	ZW10 interacting kinetochore protein	828.77	-1.33251	0.258973	5.14536	2.67014e-07	8.02165e-06
ENSG00000140525	FANCI	Fanconi anemia complementation group I	1236.71	-1.33267	0.256029	5.20517	1.93818e-07	6.06996e-06
ENSG00000006468	ETV1	ETS variant 1	376.111	-1.33295	0.325228	4.09852	4.15797e-05	0.000609129
ENSG00000103647	CORO2B	coronin 2B	138.742	-1.33368	0.35352	3.77257	0.000161577	0.00190076
ENSG00000183762	KREMEN1	kringle containing transmembrane protein 1	503.015	-1.33388	0.196792	6.77813	1.21739e-11	1.10689e-09
ENSG00000119969	HELLS	helicase, lymphoid specific	1669.34	-1.33397	0.257522	5.18002	2.21866e-07	6.82698e-06
ENSG00000104889	RNASEH2A	ribonuclease H2 subunit A	406.958	-1.3346	0.177206	7.53133	5.02279e-14	8.42693e-12
ENSG00000186638	KIF24	kinesin family member 24	218.637	-1.33562	0.267003	5.00225	5.66644e-07	1.52399e-05
ENSG00000122861	PLAU	plasminogen activator, urokinase	257.074	-1.33702	0.34894	3.83167	0.000127276	0.00155299
ENSG00000182667	NTM	neurotrimin	581.532	-1.3386	0.186414	7.18079	6.93095e-13	8.42051e-11
ENSG00000149929	HIRIP3	HIRA interacting protein 3	58.3795	-1.33936	0.273282	4.901	9.53507e-07	2.38682e-05
ENSG00000187266	EPOR	erythropoietin receptor	31.9858	-1.33964	0.330771	4.05007	5.12025e-05	0.000730361
ENSG00000198959	TGM2	transglutaminase 2	124.965	-1.34081	0.235081	5.70359	1.17309e-08	5.11837e-07
ENSG00000184357	HIST1H1B	histone cluster 1 H1 family member b	4970.22	-1.34127	0.355801	3.76971	0.000163435	0.00191781
ENSG00000142731	PLK4	polo like kinase 4	667.629	-1.34465	0.268476	5.00844	5.48716e-07	1.48427e-05
ENSG00000010292	NCAPD2	non-SMC condensin I complex subunit D2	2123.86	-1.34569	0.204605	6.57701	4.80014e-11	3.94794e-09
ENSG00000145386	CCNA2	cyclin A2	2450.19	-1.34608	0.204682	6.57644	4.81832e-11	3.94794e-09
ENSG00000112742	TTK	TTK protein kinase	1868.22	-1.34706	0.178189	7.55974	4.03883e-14	6.94137e-12
ENSG00000117632	STMN1	stathmin 1	4771.28	-1.3473	0.211932	6.35723	2.05418e-10	1.44028e-08
ENSG00000164045	CDC25A	cell division cycle 25A	174.443	-1.34746	0.271199	4.96855	6.74549e-07	1.77359e-05
ENSG00000205639	MFSD2B	major facilitator superfamily domain containing 2B	16.7406	-1.34872	0.358786	3.75913	0.000170502	0.00198585
ENSG00000156802	ATAD2	ATPase family, AAA domain containing 2	2150.62	-1.34969	0.259372	5.20366	1.95399e-07	6.0924e-06
ENSG00000126787	DLGAP5	DLG associated protein 5	2487.43	-1.34973	0.193053	6.99149	2.71974e-12	2.83921e-10
ENSG00000170545	SMAGP	small cell adhesion glycoprotein	142.409	-1.34983	0.22305	6.05168	1.43344e-09	7.95333e-08
ENSG00000161692	DBF4B	DBF4 zinc finger B	119.272	-1.3503	0.234069	5.7688	7.98396e-09	3.62961e-07
ENSG00000085840	ORC1	origin recognition complex subunit 1	172.209	-1.35065	0.252973	5.33909	9.34142e-08	3.18762e-06
ENSG00000012048	BRCA1	BRCA1, DNA repair associated	1029.02	-1.35423	0.209385	6.46765	9.95389e-11	7.46171e-09
ENSG00000084710	EFR3B	EFR3 homolog B	30.9294	-1.35496	0.36129	3.75033	0.000176603	0.00203671
ENSG00000265415	CTD-2510F5.4		122.546	-1.35497	0.276057	4.90829	9.18743e-07	2.30389e-05
ENSG00000173269	MMRN2	multimerin 2	41.0285	-1.35866	0.338422	4.01469	5.95235e-05	0.000826468
ENSG00000154839	SKA1	spindle and kinetochore associated complex subunit 1	728.429	-1.36199	0.260301	5.23238	1.67345e-07	5.37219e-06
ENSG00000173926	2003-03-01		73.1531	-1.36392	0.316253	4.31274	1.61243e-05	0.000274775
ENSG00000179862	CITED4	Cbp/p300 interacting transactivator with Glu/Asp rich carboxy-terminal domain 4	14.387	-1.36538	0.35973	3.79556	0.000147311	0.00175195
ENSG00000146918	NCAPG2	non-SMC condensin II complex subunit G2	1564.06	-1.36724	0.227183	6.01823	1.76338e-09	9.5216e-08
ENSG00000158373	HIST1H2BD	histone cluster 1 H2B family member d	2130.71	-1.36883	0.285702	4.79111	1.6586e-06	3.8572e-05
ENSG00000145861	C1QTNF2	C1q and TNF related 2	38.9163	-1.37262	0.281599	4.87438	1.09148e-06	2.68452e-05
ENSG00000197153	HIST1H3J	histone cluster 1 H3 family member j	961.854	-1.37453	0.358754	3.83141	0.000127412	0.0015533
ENSG00000161800	RACGAP1	Rac GTPase activating protein 1	3163.85	-1.37609	0.180038	7.64333	2.11674e-14	3.87419e-12
ENSG00000113645	WWC1	WW and C2 domain containing 1	77.2489	-1.3782	0.335513	4.10774	3.99556e-05	0.000590246
ENSG00000116132	PRRX1	paired related homeobox 1	6725.02	-1.38154	0.191037	7.23179	4.76657e-13	6.10684e-11
ENSG00000068489	PRR11	proline rich 11	780.142	-1.38199	0.209916	6.58354	4.59378e-11	3.80825e-09
ENSG00000184825	HIST1H2AH	histone cluster 1 H2A family member h	1110.73	-1.38207	0.315892	4.37513	1.21359e-05	0.000219271
ENSG00000136108	CKAP2	cytoskeleton associated protein 2	3074.06	-1.38312	0.226173	6.11533	9.63572e-10	5.69295e-08
ENSG00000167513	CDT1	chromatin licensing and DNA replication factor 1	141.702	-1.38345	0.255439	5.41597	6.09584e-08	2.21986e-06
ENSG00000062822	POLD1	DNA polymerase delta 1, catalytic subunit	239.282	-1.38592	0.254345	5.44898	5.06598e-08	1.89043e-06
ENSG00000112029	FBXO5	F-box protein 5	830.425	-1.3864	0.212165	6.53456	6.37976e-11	5.10852e-09
ENSG00000138182	KIF20B	kinesin family member 20B	2911.07	-1.38646	0.190159	7.29106	3.07527e-13	3.97613e-11
ENSG00000144136	SLC20A1	solute carrier family 20 member 1	2067.91	-1.38988	0.151271	9.188	4.00212e-20	2.35008e-17
ENSG00000182572	HIST1H3I	histone cluster 1 H3 family member i	654.781	-1.39304	0.319148	4.36488	1.27191e-05	0.000226899
ENSG00000185130	HIST1H2BL	histone cluster 1 H2B family member l	802.783	-1.39471	0.332518	4.19439	2.73608e-05	0.00042844
ENSG00000118193	KIF14	kinesin family member 14	1621.61	-1.39552	0.198168	7.04215	1.89301e-12	2.08423e-10
ENSG00000106462	EZH2	enhancer of zeste 2 polycomb repressive complex 2 subunit	406.674	-1.39584	0.195733	7.13134	9.93961e-13	1.15768e-10
ENSG00000138180	CEP55	centrosomal protein 55	2362.65	-1.39718	0.195905	7.13194	9.89663e-13	1.15768e-10
ENSG00000156509	FBXO43	F-box protein 43	55.3299	-1.39762	0.338292	4.13141	3.60539e-05	0.000541115
ENSG00000253746	RP11-527N22.2		28.7377	-1.40155	0.328293	4.2692	1.9618e-05	0.000323364
ENSG00000149948	HMGA2	high mobility group AT-hook 2	473.723	-1.40202	0.292717	4.78967	1.67053e-06	3.87217e-05
ENSG00000097021	ACOT7	acyl-CoA thioesterase 7	244.164	-1.40266	0.22821	6.14633	7.92938e-10	4.81676e-08
ENSG00000089685	BIRC5	baculoviral IAP repeat containing 5	706.232	-1.40558	0.245415	5.72733	1.02021e-08	4.52134e-07
ENSG00000126368	NR1D1	nuclear receptor subfamily 1 group D member 1	44.77	-1.40651	0.319411	4.40346	1.06536e-05	0.000194989
ENSG00000163808	KIF15	kinesin family member 15	801.469	-1.40781	0.232939	6.04368	1.50641e-09	8.32541e-08
ENSG00000198518	HIST1H4E	histone cluster 1 H4 family member e	1627.74	-1.40863	0.171337	8.22142	2.01111e-16	5.91604e-14
ENSG00000189057	FAM111B	family with sequence similarity 111 member B	652.31	-1.41029	0.204138	6.90854	4.89677e-12	4.85987e-10
ENSG00000271811	RP1-79C4.4		21.7798	-1.41235	0.354145	3.98806	6.66162e-05	0.000902714
ENSG00000233822	HIST1H2BN	histone cluster 1 H2B family member n	322.061	-1.41416	0.295013	4.79356	1.63844e-06	3.8191e-05
ENSG00000196532	HIST1H3C	histone cluster 1 H3 family member c	1399.7	-1.41524	0.329928	4.28955	1.79035e-05	0.000300373
ENSG00000171435	KSR2	kinase suppressor of ras 2	11.4222	-1.41525	0.361205	3.91814	8.92352e-05	0.00114292
ENSG00000198901	PRC1	protein regulator of cytokinesis 1	3245.68	-1.41651	0.177643	7.97393	1.53701e-15	3.49373e-13
ENSG00000214575	CPEB1	cytoplasmic polyadenylation element binding protein 1	18.0299	-1.41661	0.357511	3.96243	7.41923e-05	0.000987339
ENSG00000157456	CCNB2	cyclin B2	1055.94	-1.41683	0.192833	7.34746	2.02002e-13	2.7639e-11
ENSG00000079616	KIF22	kinesin family member 22	719.182	-1.41811	0.253002	5.60514	2.08084e-08	8.6251e-07
ENSG00000203813	HIST1H3H	histone cluster 1 H3 family member h	2585.82	-1.41982	0.330098	4.30121	1.69867e-05	0.000287042
ENSG00000087586	AURKA	aurora kinase A	1317.12	-1.4199	0.202764	7.00272	2.51036e-12	2.64019e-10
ENSG00000123473	STIL	STIL, centriolar assembly protein	705.196	-1.41998	0.21056	6.74382	1.54271e-11	1.39368e-09
ENSG00000188610	FAM72B	family with sequence similarity 72 member B	27.5429	-1.42342	0.325825	4.36867	1.25006e-05	0.000224422
ENSG00000138669	PRKG2	protein kinase, cGMP-dependent, type II	183.251	-1.42405	0.326623	4.35992	1.30111e-05	0.000230602
ENSG00000071539	TRIP13	thyroid hormone receptor interactor 13	808.601	-1.42808	0.213797	6.6796	2.39591e-11	2.07151e-09
ENSG00000196331	HIST1H2BO	histone cluster 1 H2B family member o	882.532	-1.42924	0.326814	4.37325	1.22409e-05	0.000220601
ENSG00000024526	DEPDC1	DEP domain containing 1	1928.26	-1.43368	0.228048	6.28673	3.24213e-10	2.1967e-08
ENSG00000175832	ETV4	ETS variant 4	62.5774	-1.43592	0.307476	4.67002	3.01167e-06	6.52975e-05
ENSG00000080986	NDC80	NDC80, kinetochore complex component	1388.56	-1.43648	0.199982	7.18302	6.81861e-13	8.35606e-11
ENSG00000257167	TMPO-AS1	TMPO antisense RNA 1	50.4016	-1.43855	0.332416	4.32756	1.5077e-05	0.000259757
ENSG00000121621	KIF18A	kinesin family member 18A	852.821	-1.44144	0.221467	6.50859	7.58575e-11	5.90641e-09
ENSG00000137825	ITPKA	inositol-trisphosphate 3-kinase A	18.8405	-1.44595	0.342558	4.22104	2.43183e-05	0.00038769
ENSG00000163507	KIAA1524	KIAA1524	1385.51	-1.4472	0.186135	7.77499	7.54538e-15	1.4769e-12
ENSG00000154920	EME1	essential meiotic structure-specific endonuclease 1	60.0338	-1.45042	0.270238	5.3672	7.99705e-08	2.78278e-06
ENSG00000072571	HMMR	hyaluronan mediated motility receptor	1422.38	-1.45189	0.213193	6.8102	9.746e-12	9.03621e-10
ENSG00000197459	HIST1H2BH	histone cluster 1 H2B family member h	710.099	-1.45308	0.34068	4.26524	1.99689e-05	0.000328763
ENSG00000113810	SMC4	structural maintenance of chromosomes 4	3757.25	-1.45359	0.178156	8.15907	3.37622e-16	9.1502e-14
ENSG00000105738	SIPA1L3	signal induced proliferation associated 1 like 3	384.165	-1.45599	0.245911	5.9208	3.20372e-09	1.6125e-07
ENSG00000105011	ASF1B	anti-silencing function 1B histone chaperone	344.997	-1.45933	0.28464	5.12694	2.94491e-07	8.70077e-06
ENSG00000102384	CENPI	centromere protein I	682.156	-1.46181	0.248446	5.88381	4.00925e-09	1.97561e-07
ENSG00000188987	HIST1H4D	histone cluster 1 H4 family member d	2556.14	-1.46254	0.21464	6.81391	9.49791e-12	8.86451e-10
ENSG00000131747	TOP2A	topoisomerase (DNA) II alpha	12047.6	-1.46285	0.239802	6.10024	1.0591e-09	6.09222e-08
ENSG00000175592	FOSL1	FOS like 1, AP-1 transcription factor subunit	382.35	-1.46692	0.266613	5.50204	3.75416e-08	1.46153e-06
ENSG00000101187	SLCO4A1	solute carrier organic anion transporter family member 4A1	11.6814	-1.47006	0.352141	4.17464	2.98457e-05	0.0004612
ENSG00000117724	CENPF	centromere protein F	9401.55	-1.47255	0.199063	7.39743	1.38848e-13	2.0173e-11
ENSG00000171320	ESCO2	establishment of sister chromatid cohesion N-acetyltransferase 2	787.007	-1.47267	0.258702	5.69254	1.25162e-08	5.41075e-07
ENSG00000034063	UHRF1	ubiquitin like with PHD and ring finger domains 1	815.596	-1.47276	0.233711	6.30163	2.9453e-10	2.01496e-08
ENSG00000161888	SPC24	SPC24, NDC80 kinetochore complex component	686.275	-1.47409	0.196248	7.51135	5.85218e-14	9.37213e-12
ENSG00000123485	HJURP	Holliday junction recognition protein	1002.38	-1.47825	0.239457	6.17333	6.68679e-10	4.16978e-08
ENSG00000140534	TICRR	TOPBP1 interacting checkpoint and replication regulator	264.188	-1.47904	0.304337	4.85988	1.17459e-06	2.86889e-05
ENSG00000115163	CENPA	centromere protein A	384.552	-1.47925	0.228483	6.4742	9.53157e-11	7.22196e-09
ENSG00000035499	DEPDC1B	DEP domain containing 1B	215.122	-1.48164	0.252356	5.87121	4.32613e-09	2.10092e-07
ENSG00000149548	CCDC15	coiled-coil domain containing 15	149.4	-1.48368	0.217956	6.80724	9.94921e-12	9.16433e-10
ENSG00000171517	LPAR3	lysophosphatidic acid receptor 3	13.3314	-1.48425	0.360589	4.11619	3.8519e-05	0.000571557
ENSG00000129173	E2F8	E2F transcription factor 8	116.864	-1.48658	0.333723	4.45454	8.40732e-06	0.000158401
ENSG00000184661	CDCA2	cell division cycle associated 2	1210.09	-1.48776	0.212071	7.01538	2.29323e-12	2.4446e-10
ENSG00000129810	SGOL1		162.345	-1.4908	0.241648	6.16928	6.86017e-10	4.25904e-08
ENSG00000151503	NCAPD3	non-SMC condensin II complex subunit D3	823.3	-1.49245	0.231076	6.45871	1.05601e-10	7.83282e-09
ENSG00000163535	SGOL2		1515.46	-1.493	0.177282	8.42158	3.7144e-17	1.30868e-14
ENSG00000142945	KIF2C	kinesin family member 2C	1110.71	-1.49671	0.203045	7.3713	1.68974e-13	2.35778e-11
ENSG00000131470	PSMC3IP	PSMC3 interacting protein	54.5294	-1.49706	0.294576	5.08211	3.73268e-07	1.06347e-05
ENSG00000168274	HIST1H2AE	histone cluster 1 H2A family member e	1838.81	-1.49804	0.293078	5.11141	3.19763e-07	9.38837e-06
ENSG00000213347	MXD3	MAX dimerization protein 3	234.119	-1.50187	0.312186	4.81082	1.50309e-06	3.57218e-05
ENSG00000110427	KIAA1549L	KIAA1549 like	980.228	-1.50312	0.197019	7.62931	2.36019e-14	4.26438e-12
ENSG00000221866	PLXNA4	plexin A4	94.4333	-1.50318	0.359213	4.18466	2.85591e-05	0.000443752
ENSG00000197409	HIST1H3D	histone cluster 1 H3 family member d	1847.85	-1.50832	0.265457	5.68198	1.33146e-08	5.7208e-07
ENSG00000111665	CDCA3	cell division cycle associated 3	414.289	-1.51164	0.225915	6.6912	2.21352e-11	1.93759e-09
ENSG00000051341	POLQ	DNA polymerase theta	531.717	-1.51269	0.247668	6.10772	1.01067e-09	5.88568e-08
ENSG00000109805	NCAPG	non-SMC condensin I complex subunit G	2168.8	-1.51841	0.216178	7.02386	2.15822e-12	2.33967e-10
ENSG00000203814	HIST2H2BF	histone cluster 2 H2B family member f	581.137	-1.52227	0.334628	4.54916	5.38611e-06	0.000108129
ENSG00000168078	PBK	PDZ binding kinase	1523.49	-1.52604	0.186913	8.16443	3.22946e-16	9.10255e-14
ENSG00000181773	GPR3	G protein-coupled receptor 3	13.3337	-1.52605	0.357891	4.26401	2.00788e-05	0.000330187
ENSG00000196176	HIST1H4A	histone cluster 1 H4 family member a	664.876	-1.52855	0.275154	5.55526	2.77204e-08	1.11938e-06
ENSG00000178999	AURKB	aurora kinase B	287.03	-1.52911	0.261894	5.83865	5.26254e-09	2.50557e-07
ENSG00000146670	CDCA5	cell division cycle associated 5	420.04	-1.52966	0.28483	5.37044	7.8544e-08	2.7467e-06
ENSG00000007968	E2F2	E2F transcription factor 2	107.134	-1.53319	0.31304	4.89775	9.69413e-07	2.41804e-05
ENSG00000135476	ESPL1	extra spindle pole bodies like 1, separase	376.706	-1.53722	0.308712	4.97948	6.3755e-07	1.68891e-05
ENSG00000138160	KIF11	kinesin family member 11	2984.49	-1.54072	0.209834	7.34256	2.09546e-13	2.8148e-11
ENSG00000198374	HIST1H2AL	histone cluster 1 H2A family member l	417.081	-1.54092	0.33664	4.57734	4.7092e-06	9.63233e-05
ENSG00000137804	NUSAP1	nucleolar and spindle associated protein 1	2105.92	-1.54229	0.20961	7.35789	1.86836e-13	2.58145e-11
ENSG00000144554	FANCD2	Fanconi anemia complementation group D2	516.64	-1.54715	0.168644	9.17404	4.5562e-20	2.53116e-17
ENSG00000123496	IL13RA2	interleukin 13 receptor subunit alpha 2	226.493	-1.54895	0.355859	4.35271	1.34467e-05	0.000236585
ENSG00000196747	HIST1H2AI	histone cluster 1 H2A family member i	998.69	-1.55085	0.303616	5.10794	3.25685e-07	9.52257e-06
ENSG00000143228	NUF2	NUF2, NDC80 kinetochore complex component	866.024	-1.55278	0.223525	6.94679	3.73684e-12	3.84404e-10
ENSG00000196374	HIST1H2BM	histone cluster 1 H2B family member m	335.923	-1.55286	0.355579	4.36712	1.25895e-05	0.000225158
ENSG00000186193	SAPCD2	suppressor APC domain containing 2	154.846	-1.55374	0.312494	4.97207	6.62407e-07	1.74492e-05
ENSG00000197697	HIST1H2BE	histone cluster 1 H2B family member e	647.636	-1.55817	0.285964	5.44882	5.07047e-08	1.89043e-06
ENSG00000137812	CASC5		3799.97	-1.56215	0.191394	8.16195	3.2965e-16	9.10934e-14
ENSG00000138778	CENPE	centromere protein E	3633.44	-1.56463	0.205521	7.61298	2.67847e-14	4.77818e-12
ENSG00000186185	KIF18B	kinesin family member 18B	316.034	-1.56477	0.306568	5.10416	3.32261e-07	9.69472e-06
ENSG00000101945	SUV39H1	suppressor of variegation 3-9 homolog 1	90.7143	-1.57418	0.236831	6.64685	2.99427e-11	2.52684e-09
ENSG00000165480	SKA3	spindle and kinetochore associated complex subunit 3	437.464	-1.58335	0.20329	7.78864	6.77353e-15	1.3445e-12
ENSG00000111206	FOXM1	forkhead box M1	352.332	-1.58749	0.239718	6.62232	3.53614e-11	2.9488e-09
ENSG00000146410	MTFR2	mitochondrial fission regulator 2	105.264	-1.59191	0.237404	6.70548	2.00742e-11	1.77928e-09
ENSG00000183856	IQGAP3	IQ motif containing GTPase activating protein 3	1908.3	-1.59248	0.193663	8.2229	1.98639e-16	5.91604e-14
ENSG00000088325	TPX2	TPX2, microtubule nucleation factor	3172.28	-1.59499	0.192645	8.2794	1.23798e-16	3.98836e-14
ENSG00000011426	ANLN	anillin actin binding protein	6718.25	-1.59769	0.173794	9.19306	3.81824e-20	2.33959e-17
ENSG00000162745	OLFML2B	olfactomedin like 2B	480.149	-1.60358	0.222694	7.2008	5.98607e-13	7.40015e-11
ENSG00000179750	APOBEC3B	apolipoprotein B mRNA editing enzyme catalytic subunit 3B	87.6449	-1.60693	0.297943	5.3934	6.91352e-08	2.46041e-06
ENSG00000231298	LINC00704	long intergenic non-protein coding RNA 704	12.9274	-1.6094	0.361446	4.45267	8.48095e-06	0.000159151
ENSG00000169679	BUB1	BUB1 mitotic checkpoint serine/threonine kinase	1672.98	-1.61139	0.192418	8.37445	5.54842e-17	1.90717e-14
ENSG00000163735	CXCL5	C-X-C motif chemokine ligand 5	18.7704	-1.61304	0.36004	4.48018	7.45803e-06	0.000142613
ENSG00000092853	CLSPN	claspin	560.729	-1.61464	0.279342	5.78015	7.46363e-09	3.41509e-07
ENSG00000090889	KIF4A	kinesin family member 4A	766.677	-1.61472	0.206568	7.81687	5.41525e-15	1.10605e-12
ENSG00000171848	RRM2	ribonucleotide reductase regulatory subunit M2	2992.12	-1.62342	0.301757	5.37992	7.4521e-08	2.62556e-06
ENSG00000119139	TJP2	tight junction protein 2	257.417	-1.62358	0.327369	4.95949	7.06784e-07	1.83442e-05
ENSG00000171241	SHCBP1	SHC binding and spindle associated 1	1840.32	-1.62505	0.186771	8.70076	3.29669e-18	1.25568e-15
ENSG00000169607	CKAP2L	cytoskeleton associated protein 2 like	1048.67	-1.62661	0.235845	6.89694	5.31335e-12	5.23644e-10
ENSG00000134690	CDCA8	cell division cycle associated 8	576.366	-1.63053	0.222069	7.34245	2.09717e-13	2.8148e-11
ENSG00000175063	UBE2C	ubiquitin conjugating enzyme E2 C	469.649	-1.63097	0.248267	6.56942	5.05118e-11	4.11481e-09
ENSG00000164171	ITGA2	integrin subunit alpha 2	290.983	-1.63103	0.292221	5.58149	2.38465e-08	9.79794e-07
ENSG00000101447	FAM83D	family with sequence similarity 83 member D	673.11	-1.63195	0.248868	6.55751	5.47149e-11	4.40627e-09
ENSG00000147509	RGS20	regulator of G protein signaling 20	42.5918	-1.63278	0.304193	5.36759	7.97943e-08	2.78278e-06
ENSG00000075702	WDR62	WD repeat domain 62	185.684	-1.63379	0.252735	6.46443	1.01682e-10	7.58203e-09
ENSG00000152253	SPC25	SPC25, NDC80 kinetochore complex component	397.28	-1.64976	0.222698	7.40804	1.28178e-13	1.90148e-11
ENSG00000149503	INCENP	inner centromere protein	515.096	-1.65709	0.29931	5.53637	3.08798e-08	1.22244e-06
ENSG00000066279	ASPM	abnormal spindle microtubule assembly	7536.99	-1.6574	0.20904	7.92863	2.2157e-15	4.83234e-13
ENSG00000197846	HIST1H2BF	histone cluster 1 H2B family member f	817.165	-1.66252	0.334186	4.97483	6.53036e-07	1.72402e-05
ENSG00000156970	BUB1B	BUB1 mitotic checkpoint serine/threonine kinase B	1145.94	-1.66323	0.202968	8.19456	2.51506e-16	7.23363e-14
ENSG00000130052	STARD8	StAR related lipid transfer domain containing 8	55.8315	-1.67262	0.312028	5.36046	8.30121e-08	2.8815e-06
ENSG00000214357	NEURL1B	neuralized E3 ubiquitin protein ligase 1B	327.736	-1.68197	0.282994	5.9435	2.78995e-09	1.42459e-07
ENSG00000112759	SLC29A1	solute carrier family 29 member 1 (Augustine blood group)	137.373	-1.68506	0.313537	5.37434	7.68635e-08	2.69462e-06
ENSG00000110031	LPXN	leupaxin	913.646	-1.7044	0.189721	8.9837	2.61816e-19	1.27234e-16
ENSG00000128578	STRIP2	striatin interacting protein 2	100.177	-1.71134	0.262481	6.51985	7.0376e-11	5.57196e-09
ENSG00000076382	SPAG5	sperm associated antigen 5	855.283	-1.71743	0.222142	7.73121	1.06528e-14	2.05657e-12
ENSG00000117399	CDC20	cell division cycle 20	838.617	-1.73914	0.203443	8.54853	1.24664e-17	4.62339e-15
ENSG00000197467	COL13A1	collagen type XIII alpha 1 chain	233.525	-1.74182	0.24787	7.02715	2.10797e-12	2.30291e-10
ENSG00000166851	PLK1	polo like kinase 1	553.778	-1.74282	0.250631	6.95373	3.55765e-12	3.68661e-10
ENSG00000128805	ARHGAP22	Rho GTPase activating protein 22	649.988	-1.7478	0.19057	9.17139	4.6697e-20	2.53116e-17
ENSG00000186871	ERCC6L	ERCC excision repair 6 like, spindle assembly checkpoint helicase	495.221	-1.76047	0.21648	8.13224	4.21425e-16	1.07984e-13
ENSG00000188486	H2AFX	H2A histone family member X	424.246	-1.76667	0.266739	6.62321	3.51475e-11	2.94842e-09
ENSG00000197238	HIST1H4J	histone cluster 1 H4 family member j	157.998	-1.76903	0.347584	5.0895	3.59007e-07	1.03466e-05
ENSG00000121152	NCAPH	non-SMC condensin I complex subunit H	551.32	-1.78525	0.222405	8.02703	9.98589e-16	2.46897e-13
ENSG00000165891	E2F7	E2F transcription factor 7	465.489	-1.83416	0.205783	8.91308	4.96332e-19	2.11964e-16
ENSG00000237649	KIFC1	kinesin family member C1	506.119	-1.83719	0.223471	8.22119	2.01497e-16	5.91604e-14
ENSG00000013810	TACC3	transforming acidic coiled-coil containing protein 3	434.971	-1.8378	0.230294	7.98023	1.46058e-15	3.37443e-13
ENSG00000148773	MKI67	marker of proliferation Ki-67	4195.21	-1.84124	0.275628	6.68014	2.38711e-11	2.07151e-09
ENSG00000075218	GTSE1	G2 and S-phase expressed 1	373.401	-1.85927	0.233957	7.94707	1.90979e-15	4.27217e-13
ENSG00000111863	ADTRP	androgen dependent TFPI regulating protein	29.9369	-1.94204	0.356292	5.45071	5.01694e-08	1.88042e-06
ENSG00000125148	MT2A	metallothionein 2A	870.153	-1.95805	0.282159	6.93951	3.93462e-12	4.01816e-10
ENSG00000122966	CIT	citron rho-interacting serine/threonine kinase	1722.68	-1.96495	0.261112	7.5253	5.25996e-14	8.61961e-12
ENSG00000249992	TMEM158	transmembrane protein 158 (gene/pseudogene)	504.73	-2.04638	0.346817	5.90045	3.62515e-09	1.79892e-07
ENSG00000169908	TM4SF1	transmembrane 4 L six family member 1	26.7529	-2.06753	0.3544	5.8339	5.41474e-09	2.56936e-07
ENSG00000134443	GRP	gastrin releasing peptide	14.4445	-2.11247	0.358116	5.89884	3.66058e-09	1.81013e-07
ENSG00000163814	CDCP1	CUB domain containing protein 1	150.142	-2.15178	0.356544	6.0351	1.58859e-09	8.64403e-08
ENSG00000197632	SERPINB2	serpin family B member 2	297.051	-2.15576	0.289393	7.44923	9.38851e-14	1.42271e-11
ENSG00000137309	HMGA1	high mobility group AT-hook 1	1458.74	-2.21694	0.248234	8.93083	4.22813e-19	1.92216e-16
ENSG00000128567	PODXL	podocalyxin like	581.801	-2.35693	0.239892	9.82498	8.78938e-23	8.84776e-20
ENSG00000151136	BTBD11	BTB domain containing 11	42.2132	-2.382	0.346966	6.86524	6.63796e-12	6.45164e-10
ENSG00000196611	MMP1	matrix metallopeptidase 1	13365.3	-2.75733	0.314645	8.7633	1.89616e-18	7.56934e-16
ENSG00000178726	THBD	thrombomodulin	89.8185	-3.1741	0.322595	9.83929	7.62479e-23	8.26586e-20
ENSG00000164283	ESM1	endothelial cell specific molecule 1	236.724	-3.59053	0.355824	10.0908	6.07006e-24	8.87193e-21

## Sheet: DEgenes_CTL&FGF2
Differentially expressed genes when comparing FGF2 to untrerated CTL
	gene_name	full_name	baseMean	log2FoldChange relative to CTL	lfcSE	stat	pvalue	padj
ENSG00000259781	RP11-673C5.1		225.364	2.72909	0.300046	-9.09558	9.40797e-20	2.48337e-17
ENSG00000196611	MMP1	matrix metallopeptidase 1	13365.3	2.40875	0.314684	-7.65449	1.94076e-14	2.01716e-12
ENSG00000164283	ESM1	endothelial cell specific molecule 1	236.724	2.35976	0.356943	-6.61104	3.81638e-11	2.08297e-09
ENSG00000197409	HIST1H3D	histone cluster 1 H3 family member d	1847.85	2.31624	0.266281	-8.69848	3.36364e-18	7.02908e-16
ENSG00000178726	THBD	thrombomodulin	89.8185	2.30718	0.327981	-7.03448	1.99999e-12	1.38036e-10
ENSG00000188987	HIST1H4D	histone cluster 1 H4 family member d	2556.14	2.27412	0.215617	-10.547	5.24448e-26	6.57571e-23
ENSG00000168078	PBK	PDZ binding kinase	1523.49	2.25377	0.18856	-11.9525	6.29768e-33	4.73774e-29
ENSG00000196176	HIST1H4A	histone cluster 1 H4 family member a	664.876	2.22729	0.276726	-8.04873	8.36561e-16	1.10411e-13
ENSG00000183598	HIST2H3D	histone cluster 2 H3 family member d	357.939	2.17644	0.325378	-6.68895	2.24783e-11	1.29087e-09
ENSG00000161888	SPC24	SPC24, NDC80 kinetochore complex component	686.275	2.17038	0.199286	-10.8908	1.27515e-27	2.39824e-24
ENSG00000072571	HMMR	hyaluronan mediated motility receptor	1422.38	2.15379	0.214421	-10.0447	9.69645e-24	6.94727e-21
ENSG00000115163	CENPA	centromere protein A	384.552	2.1435	0.232417	-9.22264	2.89884e-20	8.55213e-18
ENSG00000121152	NCAPH	non-SMC condensin I complex subunit H	551.32	2.14325	0.224868	-9.53115	1.55544e-21	6.0008e-19
ENSG00000171320	ESCO2	establishment of sister chromatid cohesion N-acetyltransferase 2	787.007	2.13025	0.260288	-8.18417	2.74184e-16	3.96671e-14
ENSG00000117650	NEK2	NIMA related kinase 2	831.904	2.10755	0.194665	-10.8265	2.57792e-27	4.30971e-24
ENSG00000257167	TMPO-AS1	TMPO antisense RNA 1	50.4016	2.10153	0.337893	-6.2195	4.98726e-10	2.28776e-08
ENSG00000143228	NUF2	NUF2, NDC80 kinetochore complex component	866.024	2.10056	0.225355	-9.32109	1.15146e-20	3.76629e-18
ENSG00000237649	KIFC1	kinesin family member C1	506.119	2.09523	0.225658	-9.28498	1.61733e-20	5.17751e-18
ENSG00000080986	NDC80	NDC80, kinetochore complex component	1388.56	2.09226	0.201378	-10.3897	2.76134e-25	2.7698e-22
ENSG00000196890	HIST3H2BB	histone cluster 3 H2B family member b	159.726	2.08093	0.332806	-6.25267	4.03491e-10	1.87374e-08
ENSG00000152253	SPC25	SPC25, NDC80 kinetochore complex component	397.28	2.07815	0.225742	-9.20586	3.38931e-20	9.80685e-18
ENSG00000137804	NUSAP1	nucleolar and spindle associated protein 1	2105.92	2.06657	0.210289	-9.82727	8.59143e-23	5.17067e-20
ENSG00000186871	ERCC6L	ERCC excision repair 6 like, spindle assembly checkpoint helicase	495.221	2.06651	0.219825	-9.40072	5.41904e-21	1.81189e-18
ENSG00000112742	TTK	TTK protein kinase	1868.22	2.05513	0.179396	-11.4558	2.19802e-30	5.51189e-27
ENSG00000164109	MAD2L1	mitotic arrest deficient 2 like 1	1333.31	2.04036	0.204231	-9.99049	1.67745e-23	1.14722e-20
ENSG00000011426	ANLN	anillin actin binding protein	6718.25	2.03345	0.174097	-11.68	1.6122e-31	6.16072e-28
ENSG00000169679	BUB1	BUB1 mitotic checkpoint serine/threonine kinase	1672.98	2.02938	0.193391	-10.4936	9.23927e-26	1.06934e-22
ENSG00000066279	ASPM	abnormal spindle microtubule assembly	7536.99	2.02298	0.209236	-9.66844	4.10603e-22	2.06938e-19
ENSG00000138160	KIF11	kinesin family member 11	2984.49	2.01939	0.210348	-9.60026	7.97427e-22	3.52885e-19
ENSG00000109805	NCAPG	non-SMC condensin I complex subunit G	2168.8	2.0084	0.216904	-9.25936	2.05665e-20	6.18887e-18
ENSG00000144554	FANCD2	Fanconi anemia complementation group D2	516.64	2.00518	0.172482	-11.6255	3.05952e-31	9.20671e-28
ENSG00000163808	KIF15	kinesin family member 15	801.469	2.005	0.234471	-8.55118	1.21834e-17	2.08308e-15
ENSG00000169607	CKAP2L	cytoskeleton associated protein 2 like	1048.67	2.00297	0.236981	-8.45206	2.86218e-17	4.63057e-15
ENSG00000137812	CASC5		3799.97	2.00122	0.191863	-10.4305	1.79992e-25	1.9344e-22
ENSG00000171241	SHCBP1	SHC binding and spindle associated 1	1840.32	1.996	0.187798	-10.6284	2.19779e-26	3.00617e-23
ENSG00000178999	AURKB	aurora kinase B	287.03	1.99543	0.265495	-7.51587	5.65325e-14	5.34961e-12
ENSG00000196532	HIST1H3C	histone cluster 1 H3 family member c	1399.7	1.99154	0.330215	-6.03103	1.62921e-09	6.84725e-08
ENSG00000075218	GTSE1	G2 and S-phase expressed 1	373.401	1.98629	0.235585	-8.43129	3.41862e-17	5.47197e-15
ENSG00000197299	BLM	Bloom syndrome RecQ like helicase	282.362	1.98303	0.257034	-7.71507	1.20915e-14	1.29027e-12
ENSG00000214357	NEURL1B	neuralized E3 ubiquitin protein ligase 1B	327.736	1.98006	0.28478	-6.95294	3.57744e-12	2.33014e-10
ENSG00000142945	KIF2C	kinesin family member 2C	1110.71	1.97801	0.204595	-9.66794	4.1261e-22	2.06938e-19
ENSG00000184661	CDCA2	cell division cycle associated 2	1210.09	1.97581	0.213313	-9.2625	1.99704e-20	6.13214e-18
ENSG00000183856	IQGAP3	IQ motif containing GTPase activating protein 3	1908.3	1.97544	0.194468	-10.1582	3.04689e-24	2.41282e-21
ENSG00000189057	FAM111B	family with sequence similarity 111 member B	652.31	1.97285	0.206907	-9.53494	1.49979e-21	5.9384e-19
ENSG00000156970	BUB1B	BUB1 mitotic checkpoint serine/threonine kinase B	1145.94	1.96951	0.204191	-9.64544	5.13901e-22	2.4163e-19
ENSG00000101447	FAM83D	family with sequence similarity 83 member D	673.11	1.96786	0.250388	-7.85924	3.8648e-15	4.50773e-13
ENSG00000197459	HIST1H2BH	histone cluster 1 H2B family member h	710.099	1.96714	0.341071	-5.76756	8.04295e-09	2.84071e-07
ENSG00000129810	SGOL1		162.345	1.96087	0.248258	-7.89854	2.82194e-15	3.34322e-13
ENSG00000196331	HIST1H2BO	histone cluster 1 H2B family member o	882.532	1.95721	0.327323	-5.97945	2.23888e-09	9.15387e-08
ENSG00000024526	DEPDC1	DEP domain containing 1	1928.26	1.9571	0.228767	-8.55499	1.17874e-17	2.03855e-15
ENSG00000185130	HIST1H2BL	histone cluster 1 H2B family member l	802.783	1.95232	0.332969	-5.86336	4.53583e-09	1.71905e-07
ENSG00000121621	KIF18A	kinesin family member 18A	852.821	1.9488	0.22313	-8.73395	2.4592e-18	5.28588e-16
ENSG00000101945	SUV39H1	suppressor of variegation 3-9 homolog 1	90.7143	1.94662	0.246228	-7.90574	2.66346e-15	3.18051e-13
ENSG00000111665	CDCA3	cell division cycle associated 3	414.289	1.94256	0.228342	-8.50723	1.78133e-17	2.97798e-15
ENSG00000175063	UBE2C	ubiquitin conjugating enzyme E2 C	469.649	1.93605	0.250235	-7.73692	1.01851e-14	1.11858e-12
ENSG00000161800	RACGAP1	Rac GTPase activating protein 1	3163.85	1.9357	0.180656	-10.7149	8.66906e-27	1.30435e-23
ENSG00000170312	CDK1	cyclin dependent kinase 1	2275	1.93455	0.282513	-6.84765	7.50737e-12	4.68697e-10
ENSG00000131747	TOP2A	topoisomerase (DNA) II alpha	12047.6	1.93341	0.239896	-8.05936	7.66968e-16	1.02122e-13
ENSG00000267374	LINC00669		44.8484	1.9297	0.317043	-6.08656	1.15361e-09	5.01654e-08
ENSG00000117399	CDC20	cell division cycle 20	838.617	1.92562	0.204753	-9.40459	5.22351e-21	1.7862e-18
ENSG00000203813	HIST1H3H	histone cluster 1 H3 family member h	2585.82	1.92202	0.330262	-5.81968	5.89608e-09	2.17432e-07
ENSG00000197697	HIST1H2BE	histone cluster 1 H2B family member e	647.636	1.91945	0.287094	-6.68577	2.29708e-11	1.30422e-09
ENSG00000076382	SPAG5	sperm associated antigen 5	855.283	1.91856	0.223238	-8.59422	8.38313e-18	1.59702e-15
ENSG00000171848	RRM2	ribonucleotide reductase regulatory subunit M2	2992.12	1.90954	0.30197	-6.3236	2.55533e-10	1.22835e-08
ENSG00000213347	MXD3	MAX dimerization protein 3	234.119	1.90634	0.313804	-6.07495	1.24025e-09	5.37219e-08
ENSG00000105011	ASF1B	anti-silencing function 1B histone chaperone	344.997	1.90505	0.286381	-6.65215	2.88844e-11	1.62162e-09
ENSG00000100526	CDKN3	cyclin dependent kinase inhibitor 3	567.906	1.90324	0.253104	-7.51961	5.49394e-14	5.26508e-12
ENSG00000088325	TPX2	TPX2, microtubule nucleation factor	3172.28	1.90292	0.193055	-9.85686	6.40225e-23	4.18819e-20
ENSG00000101003	GINS1	GINS complex subunit 1	437.813	1.90142	0.253292	-7.50683	6.05754e-14	5.59152e-12
ENSG00000166851	PLK1	polo like kinase 1	553.778	1.89529	0.251954	-7.52234	5.38038e-14	5.18931e-12
ENSG00000196747	HIST1H2AI	histone cluster 1 H2A family member i	998.69	1.89138	0.30407	-6.22022	4.96465e-10	2.28776e-08
ENSG00000112029	FBXO5	F-box protein 5	830.425	1.88872	0.214247	-8.81561	1.19031e-18	2.71355e-16
ENSG00000134690	CDCA8	cell division cycle associated 8	576.366	1.88305	0.224202	-8.39888	4.50748e-17	7.1389e-15
ENSG00000197846	HIST1H2BF	histone cluster 1 H2B family member f	817.165	1.88041	0.334589	-5.62006	1.90896e-08	6.21693e-07
ENSG00000145386	CCNA2	cyclin A2	2450.19	1.87704	0.205312	-9.14238	6.10946e-20	1.70228e-17
ENSG00000148773	MKI67	marker of proliferation Ki-67	4195.21	1.876	0.275747	-6.80333	1.0223e-11	6.12808e-10
ENSG00000158125	XDH	xanthine dehydrogenase	45.2996	1.87275	0.333314	-5.61858	1.92535e-08	6.25676e-07
ENSG00000186185	KIF18B	kinesin family member 18B	316.034	1.87008	0.308025	-6.0712	1.26955e-09	5.45763e-08
ENSG00000111247	RAD51AP1	RAD51 associated protein 1	531.808	1.86637	0.261038	-7.1498	8.69075e-13	6.60409e-11
ENSG00000126787	DLGAP5	DLG associated protein 5	2487.43	1.85775	0.193687	-9.59152	8.67964e-22	3.6293e-19
ENSG00000138778	CENPE	centromere protein E	3633.44	1.85446	0.205893	-9.00693	2.11911e-19	5.49727e-17
ENSG00000035499	DEPDC1B	DEP domain containing 1B	215.122	1.85177	0.256248	-7.22649	4.95639e-13	3.88406e-11
ENSG00000146410	MTFR2	mitochondrial fission regulator 2	105.264	1.84714	0.247311	-7.46891	8.08641e-14	7.28552e-12
ENSG00000133119	RFC3	replication factor C subunit 3	517.128	1.84635	0.207795	-8.88546	6.36577e-19	1.54483e-16
ENSG00000156509	FBXO43	F-box protein 43	55.3299	1.84598	0.341199	-5.41026	6.29326e-08	1.82444e-06
ENSG00000163535	SGOL2		1515.46	1.84316	0.17844	-10.3293	5.19452e-25	4.34204e-22
ENSG00000090889	KIF4A	kinesin family member 4A	766.677	1.84183	0.208116	-8.85001	8.75113e-19	2.08999e-16
ENSG00000197153	HIST1H3J	histone cluster 1 H3 family member j	961.854	1.83964	0.358837	-5.12668	2.94896e-07	7.58463e-06
ENSG00000135451	TROAP	trophinin associated protein	130.248	1.83668	0.244557	-7.51023	5.90231e-14	5.48186e-12
ENSG00000007968	E2F2	E2F transcription factor 2	107.134	1.83532	0.316357	-5.80143	6.57507e-09	2.38382e-07
ENSG00000122952	ZWINT	ZW10 interacting kinetochore protein	828.77	1.83489	0.260134	-7.05366	1.74273e-12	1.22529e-10
ENSG00000138182	KIF20B	kinesin family member 20B	2911.07	1.8328	0.190763	-9.60769	7.41925e-22	3.38273e-19
ENSG00000075702	WDR62	WD repeat domain 62	185.684	1.82794	0.256658	-7.12208	1.06313e-12	7.95815e-11
ENSG00000077152	UBE2T	ubiquitin conjugating enzyme E2 T	382.171	1.819	0.212015	-8.57957	9.52252e-18	1.72622e-15
ENSG00000051341	POLQ	DNA polymerase theta	531.717	1.81434	0.249677	-7.26676	3.68205e-13	2.9785e-11
ENSG00000140525	FANCI	Fanconi anemia complementation group I	1236.71	1.81373	0.256803	-7.06275	1.63243e-12	1.15856e-10
ENSG00000013810	TACC3	transforming acidic coiled-coil containing protein 3	434.971	1.81283	0.231095	-7.8445	4.34676e-15	5.03087e-13
ENSG00000198558	HIST1H4L	histone cluster 1 H4 family member l	1758.47	1.81204	0.32391	-5.59426	2.21571e-08	7.15397e-07
ENSG00000166803	KIAA0101		315.73	1.81133	0.283666	-6.38542	1.70931e-10	8.51597e-09
ENSG00000119969	HELLS	helicase, lymphoid specific	1669.34	1.81092	0.258188	-7.01395	2.31684e-12	1.57734e-10
ENSG00000154839	SKA1	spindle and kinetochore associated complex subunit 1	728.429	1.80682	0.26136	-6.91314	4.7404e-12	3.0222e-10
ENSG00000129173	E2F8	E2F transcription factor 8	116.864	1.79986	0.335929	-5.35787	8.42103e-08	2.39062e-06
ENSG00000198901	PRC1	protein regulator of cytokinesis 1	3245.68	1.79972	0.178116	-10.1042	5.29185e-24	3.98106e-21
ENSG00000136108	CKAP2	cytoskeleton associated protein 2	3074.06	1.79932	0.226516	-7.94343	1.96666e-15	2.38632e-13
ENSG00000138180	CEP55	centrosomal protein 55	2362.65	1.7975	0.196505	-9.14733	5.83562e-20	1.65666e-17
ENSG00000034063	UHRF1	ubiquitin like with PHD and ring finger domains 1	815.596	1.79692	0.235307	-7.63647	2.23262e-14	2.28517e-12
ENSG00000198826	ARHGAP11A	Rho GTPase activating protein 11A	2561.43	1.79638	0.208113	-8.63173	6.04329e-18	1.22875e-15
ENSG00000163507	KIAA1524	KIAA1524	1385.51	1.79563	0.187477	-9.57791	9.90302e-22	4.02705e-19
ENSG00000158406	HIST1H4H	histone cluster 1 H4 family member h	3769.44	1.79169	0.27402	-6.53854	6.21226e-11	3.30281e-09
ENSG00000129355	CDKN2D	cyclin dependent kinase inhibitor 2D	53.9766	1.78416	0.303416	-5.88025	4.0966e-09	1.56044e-07
ENSG00000198366	HIST1H3A	histone cluster 1 H3 family member a	552.276	1.78348	0.321337	-5.5502	2.85338e-08	9.0132e-07
ENSG00000180596	HIST1H2BC	histone cluster 1 H2B family member c	2507.27	1.77922	0.241052	-7.3811	1.5699e-13	1.35751e-11
ENSG00000124635	HIST1H2BJ	histone cluster 1 H2B family member j	1869.97	1.77914	0.320873	-5.5447	2.9446e-08	9.23009e-07
ENSG00000123485	HJURP	Holliday junction recognition protein	1002.38	1.77906	0.24055	-7.39577	1.40591e-13	1.22985e-11
ENSG00000145861	C1QTNF2	C1q and TNF related 2	38.9163	1.77774	0.290781	-6.11368	9.73578e-10	4.27069e-08
ENSG00000120802	TMPO	thymopoietin	6549.04	1.77643	0.171363	-10.3664	3.52395e-25	3.31383e-22
ENSG00000164104	HMGB2	high mobility group box 2	2352.1	1.77281	0.216793	-8.17744	2.89949e-16	4.11563e-14
ENSG00000118193	KIF14	kinesin family member 14	1621.61	1.7728	0.199029	-8.90725	5.2313e-19	1.29033e-16
ENSG00000105486	LIG1	DNA ligase 1	349.66	1.76713	0.27228	-6.49014	8.57546e-11	4.48008e-09
ENSG00000157456	CCNB2	cyclin B2	1055.94	1.76669	0.193845	-9.11395	7.94383e-20	2.13434e-17
ENSG00000071539	TRIP13	thyroid hormone receptor interactor 13	808.601	1.76599	0.215535	-8.1935	2.53747e-16	3.70668e-14
ENSG00000135476	ESPL1	extra spindle pole bodies like 1, separase	376.706	1.76316	0.309748	-5.69224	1.25387e-08	4.28767e-07
ENSG00000196787	HIST1H2AG	histone cluster 1 H2A family member g	2120.68	1.75995	0.31139	-5.65191	1.58678e-08	5.29371e-07
ENSG00000122966	CIT	citron rho-interacting serine/threonine kinase	1722.68	1.75967	0.261411	-6.73143	1.68007e-11	9.7978e-10
ENSG00000117724	CENPF	centromere protein F	9401.55	1.75906	0.19918	-8.83149	1.03289e-18	2.42826e-16
ENSG00000197061	HIST1H4C	histone cluster 1 H4 family member c	2704.21	1.75614	0.247013	-7.10951	1.16453e-12	8.58901e-11
ENSG00000113810	SMC4	structural maintenance of chromosomes 4	3757.25	1.75613	0.178564	-9.83477	7.97489e-23	4.99959e-20
ENSG00000104889	RNASEH2A	ribonuclease H2 subunit A	406.958	1.75213	0.180914	-9.68492	3.49498e-22	1.87805e-19
ENSG00000139354	GAS2L3	growth arrest specific 2 like 3	1050.61	1.74729	0.248173	-7.04061	1.914e-12	1.33324e-10
ENSG00000165480	SKA3	spindle and kinetochore associated complex subunit 3	437.464	1.74644	0.206114	-8.47319	2.38772e-17	3.90497e-15
ENSG00000158402	CDC25C	cell division cycle 25C	270.629	1.74627	0.293293	-5.95402	2.61632e-09	1.0582e-07
ENSG00000149503	INCENP	inner centromere protein	515.096	1.74423	0.300059	-5.81296	6.1378e-09	2.25242e-07
ENSG00000184825	HIST1H2AH	histone cluster 1 H2A family member h	1110.73	1.7389	0.316269	-5.49818	3.83734e-08	1.17599e-06
ENSG00000256018	HIST1H3G	histone cluster 1 H3 family member g	1496.17	1.73569	0.327051	-5.30708	1.11393e-07	3.06403e-06
ENSG00000102384	CENPI	centromere protein I	682.156	1.73412	0.24984	-6.94091	3.89589e-12	2.49436e-10
ENSG00000165891	E2F7	E2F transcription factor 7	465.489	1.73255	0.208944	-8.29195	1.11411e-16	1.69322e-14
ENSG00000104738	MCM4	minichromosome maintenance complex component 4	2338.01	1.73214	0.200529	-8.63784	5.72843e-18	1.18068e-15
ENSG00000187990	HIST1H2BG	histone cluster 1 H2B family member g	1575.9	1.7308	0.305879	-5.65846	1.52741e-08	5.12977e-07
ENSG00000198374	HIST1H2AL	histone cluster 1 H2A family member l	417.081	1.72442	0.337126	-5.11506	3.13639e-07	8.0119e-06
ENSG00000179750	APOBEC3B	apolipoprotein B mRNA editing enzyme catalytic subunit 3B	87.6449	1.72357	0.301035	-5.72547	1.03147e-08	3.57592e-07
ENSG00000137259	HIST1H2AB	histone cluster 1 H2A family member b	952.006	1.72281	0.340626	-5.05777	4.24177e-07	1.04284e-05
ENSG00000113368	LMNB1	lamin B1	1961.04	1.72047	0.243026	-7.07939	1.44794e-12	1.0325e-10
ENSG00000085840	ORC1	origin recognition complex subunit 1	172.209	1.71905	0.258843	-6.64128	3.10965e-11	1.72649e-09
ENSG00000089685	BIRC5	baculoviral IAP repeat containing 5	706.232	1.7127	0.246376	-6.95156	3.61267e-12	2.34294e-10
ENSG00000168242	HIST1H2BI	histone cluster 1 H2B family member i	1523.02	1.71252	0.328699	-5.21001	1.88835e-07	5.01981e-06
ENSG00000137807	KIF23	kinesin family member 23	2693.96	1.71252	0.187766	-9.12052	7.47663e-20	2.04533e-17
ENSG00000142731	PLK4	polo like kinase 4	667.629	1.71249	0.269765	-6.34807	2.18039e-10	1.06513e-08
ENSG00000147536	GINS4	GINS complex subunit 4	258.36	1.70744	0.213356	-8.00276	1.21664e-15	1.53828e-13
ENSG00000128944	KNSTRN	kinetochore localized astrin/SPAG5 binding protein	1033.13	1.70585	0.164804	-10.3508	4.15138e-25	3.67422e-22
ENSG00000168274	HIST1H2AE	histone cluster 1 H2A family member e	1838.81	1.70286	0.293366	-5.80457	6.45297e-09	2.35088e-07
ENSG00000146670	CDCA5	cell division cycle associated 5	420.04	1.7012	0.286026	-5.94773	2.71893e-09	1.09382e-07
ENSG00000196374	HIST1H2BM	histone cluster 1 H2B family member m	335.923	1.69986	0.35582	-4.77731	1.77656e-06	3.88519e-05
ENSG00000165244	ZNF367	zinc finger protein 367	671.151	1.69938	0.266161	-6.38479	1.71627e-10	8.52246e-09
ENSG00000146918	NCAPG2	non-SMC condensin II complex subunit G2	1564.06	1.69766	0.227945	-7.4477	9.49847e-14	8.45645e-12
ENSG00000123473	STIL	STIL, centriolar assembly protein	705.196	1.6955	0.212405	-7.98238	1.4354e-15	1.78488e-13
ENSG00000124693	HIST1H3B	histone cluster 1 H3 family member b	3099.73	1.69475	0.355611	-4.76574	1.88162e-06	4.09116e-05
ENSG00000151503	NCAPD3	non-SMC condensin II complex subunit D3	823.3	1.69182	0.232301	-7.28291	3.26703e-13	2.67151e-11
ENSG00000012048	BRCA1	BRCA1, DNA repair associated	1029.02	1.68655	0.210601	-8.00825	1.16353e-15	1.4836e-13
ENSG00000197632	SERPINB2	serpin family B member 2	297.051	1.67985	0.291386	-5.76504	8.16394e-09	2.87638e-07
ENSG00000054654	SYNE2	spectrin repeat containing nuclear envelope protein 2	1902.18	1.67892	0.259526	-6.46919	9.85311e-11	5.12976e-09
ENSG00000087586	AURKA	aurora kinase A	1317.12	1.67484	0.2037	-8.22208	2.00008e-16	2.97952e-14
ENSG00000124610	HIST1H1A	adrenomedullin	100.091	1.67379	0.362107	-4.62235	3.7942e-06	7.64224e-05
ENSG00000123219	CENPK	centromere protein K	600.619	1.67281	0.225099	-7.43146	1.07405e-13	9.45035e-12
ENSG00000129195	FAM64A		498.759	1.67253	0.244617	-6.83732	8.06878e-12	4.97553e-10
ENSG00000153044	CENPH	centromere protein H	463.627	1.67074	0.24988	-6.68615	2.29114e-11	1.30422e-09
ENSG00000137310	TCF19	transcription factor 19	978.571	1.6707	0.261601	-6.38646	1.69772e-10	8.48634e-09
ENSG00000253954	HMGN1P38	high mobility group nucleosome binding domain 1 pseudogene 38	70.4048	1.6695	0.2727	-6.12213	9.23342e-10	4.08606e-08
ENSG00000136824	SMC2	structural maintenance of chromosomes 2	2401.13	1.66894	0.174003	-9.59147	8.68369e-22	3.6293e-19
ENSG00000128578	STRIP2	striatin interacting protein 2	100.177	1.66728	0.269361	-6.18976	6.02548e-10	2.74725e-08
ENSG00000134057	CCNB1	cyclin B1	3009.96	1.66725	0.227487	-7.32896	2.3195e-13	1.94968e-11
ENSG00000092853	CLSPN	claspin	560.729	1.66575	0.280313	-5.94244	2.80804e-09	1.12367e-07
ENSG00000203814	HIST2H2BF	histone cluster 2 H2B family member f	581.137	1.66481	0.335007	-4.9695	6.71261e-07	1.61081e-05
ENSG00000182572	HIST1H3I	histone cluster 1 H3 family member i	654.781	1.66457	0.319657	-5.20738	1.91529e-07	5.08243e-06
ENSG00000184445	KNTC1	kinetochore associated 1	1586.96	1.66215	0.222845	-7.45879	8.73234e-14	7.82064e-12
ENSG00000165304	MELK	maternal embryonic leucine zipper kinase	1408.18	1.66196	0.218099	-7.62023	2.53228e-14	2.55709e-12
ENSG00000091651	ORC6	origin recognition complex subunit 6	352.456	1.6588	0.287436	-5.77102	7.87926e-09	2.81595e-07
ENSG00000198056	PRIM1	primase (DNA) subunit 1	236.204	1.6563	0.199588	-8.29859	1.05352e-16	1.63415e-14
ENSG00000184357	HIST1H1B	MYB proto-oncogene like 2	4970.22	1.65515	0.355819	-4.65165	3.29289e-06	6.7043e-05
ENSG00000265415	CTD-2510F5.4		122.546	1.65436	0.279366	-5.92185	3.18349e-09	1.25062e-07
ENSG00000164611	PTTG1	pituitary tumor-transforming 1	1026.95	1.65301	0.243439	-6.79025	1.1194e-11	6.65711e-10
ENSG00000177602	GSG2		178.937	1.65266	0.286001	-5.7785	7.53713e-09	2.70653e-07
ENSG00000156802	ATAD2	ATPase family, AAA domain containing 2	2150.62	1.64878	0.259763	-6.34724	2.19218e-10	1.06743e-08
ENSG00000158373	HIST1H2BD	histone cluster 1 H2B family member d	2130.71	1.6486	0.285983	-5.76466	8.18217e-09	2.87638e-07
ENSG00000132646	PCNA	proliferating cell nuclear antigen	2526.96	1.6466	0.135517	-12.1505	5.69886e-34	8.57451e-30
ENSG00000166508	MCM7	minichromosome maintenance complex component 7	1911.79	1.64618	0.193997	-8.48557	2.14661e-17	3.54921e-15
ENSG00000068489	PRR11	proline rich 11	780.142	1.64372	0.210998	-7.79019	6.69091e-15	7.51279e-13
ENSG00000176208	ATAD5	ATPase family, AAA domain containing 5	448.418	1.64322	0.273068	-6.01762	1.76997e-09	7.39749e-08
ENSG00000186638	KIF24	kinesin family member 24	218.637	1.64108	0.269511	-6.08908	1.13559e-09	4.95247e-08
ENSG00000106462	EZH2	enhancer of zeste 2 polycomb repressive complex 2 subunit	406.674	1.6405	0.197801	-8.29367	1.09805e-16	1.68584e-14
ENSG00000136492	BRIP1	BRCA1 interacting protein C-terminal helicase 1	840.132	1.63488	0.29599	-5.52344	3.32423e-08	1.02703e-06
ENSG00000111602	TIMELESS	timeless circadian clock	654.277	1.63043	0.22977	-7.09593	1.28485e-12	9.33907e-11
ENSG00000114346	ECT2	epithelial cell transforming 2	3380.29	1.62647	0.188575	-8.62502	6.40819e-18	1.25218e-15
ENSG00000139618	BRCA2	BRCA2, DNA repair associated	1586.65	1.62481	0.229319	-7.08538	1.38665e-12	9.98259e-11
ENSG00000163735	CXCL5	fructosamine 3 kinase related protein	18.7704	1.62349	0.356692	-4.55152	5.32603e-06	0.00010287
ENSG00000231607	DLEU2	deleted in lymphocytic leukemia 2 (non-protein coding)	175.533	1.62349	0.274008	-5.92497	3.12358e-09	1.2303e-07
ENSG00000186193	SAPCD2	suppressor APC domain containing 2	154.846	1.62265	0.314465	-5.16002	2.46928e-07	6.43895e-06
ENSG00000100162	CENPM	centromere protein M	126.055	1.61512	0.273173	-5.91246	3.37032e-09	1.31882e-07
ENSG00000112984	KIF20A	kinesin family member 20A	2060.14	1.61423	0.240235	-6.7194	1.82479e-11	1.06007e-09
ENSG00000166451	CENPN	centromere protein N	957.79	1.60502	0.229382	-6.99714	2.61233e-12	1.76256e-10
ENSG00000188486	H2AFX	H2A histone family member X	424.246	1.60246	0.267729	-5.98538	2.1588e-09	8.85049e-08
ENSG00000119139	TJP2	tight junction protein 2	257.417	1.59868	0.327909	-4.87539	1.08593e-06	2.50597e-05
ENSG00000100479	POLE2	DNA polymerase epsilon 2, accessory subunit	202.317	1.5916	0.258538	-6.15614	7.45377e-10	3.36785e-08
ENSG00000065328	MCM10	minichromosome maintenance 10 replication initiation factor	427.622	1.58609	0.269533	-5.88459	3.99038e-09	1.53469e-07
ENSG00000185480	PARPBP	PARP1 binding protein	505.335	1.5846	0.205674	-7.70444	1.31423e-14	1.39253e-12
ENSG00000184348	HIST1H2AK	histone cluster 1 H2A family member k	299.654	1.58448	0.318326	-4.97755	6.43944e-07	1.54773e-05
ENSG00000164087	POC1A	POC1 centriolar protein A	308.72	1.58319	0.205077	-7.71998	1.16349e-14	1.25042e-12
ENSG00000139734	DIAPH3	diaphanous related formin 3	1532.85	1.58302	0.176568	-8.96549	3.08914e-19	7.74653e-17
ENSG00000174371	EXO1	exonuclease 1	453.264	1.58236	0.284844	-5.55519	2.77303e-08	8.80234e-07
ENSG00000123975	CKS2	CDC28 protein kinase regulatory subunit 2	992.348	1.58135	0.241102	-6.55887	5.42188e-11	2.90312e-09
ENSG00000159055	MIS18A	MIS18 kinetochore protein A	306.042	1.57882	0.210041	-7.51673	5.61641e-14	5.34838e-12
ENSG00000093009	CDC45	cell division cycle 45	251.275	1.5729	0.314195	-5.00614	5.55325e-07	1.34765e-05
ENSG00000123080	CDKN2C	cyclin dependent kinase inhibitor 2C	1107.69	1.57182	0.166673	-9.43058	4.07815e-21	1.42697e-18
ENSG00000204899	MZT1	mitotic spindle organizing protein 1	913.36	1.57178	0.283205	-5.54995	2.85743e-08	9.0132e-07
ENSG00000269974	RP11-932O9.10	CUB domain containing protein 1	16.5051	1.57085	0.360638	-4.35575	1.3261e-05	0.000234184
ENSG00000180998	GPR137C	potassium voltage-gated channel subfamily H member 1	30.9364	1.56984	0.342438	-4.58429	4.55533e-06	8.9893e-05
ENSG00000162063	CCNF	cyclin F	502.471	1.56843	0.293833	-5.33783	9.4066e-08	2.61129e-06
ENSG00000181938	GINS3	GINS complex subunit 3	175.074	1.56832	0.288085	-5.44393	5.21164e-08	1.55017e-06
ENSG00000198554	WDHD1	WD repeat and HMG-box DNA binding protein 1	807.314	1.56337	0.182605	-8.56148	1.1143e-17	1.95076e-15
ENSG00000109674	NEIL3	nei like DNA glycosylase 3	277.453	1.5606	0.22032	-7.08334	1.40723e-12	1.00825e-10
ENSG00000117632	STMN1	stathmin 1	4771.28	1.55922	0.21212	-7.35065	1.97243e-13	1.69584e-11
ENSG00000167325	RRM1	ribonucleotide reductase catalytic subunit M1	3727.87	1.55822	0.199579	-7.80758	5.82987e-15	6.59521e-13
ENSG00000131470	PSMC3IP	PSMC3 interacting protein	54.5294	1.55802	0.299436	-5.20319	1.959e-07	5.18928e-06
ENSG00000092470	WDR76	WD repeat domain 76	752.482	1.55743	0.244328	-6.37434	1.83747e-10	9.06443e-09
ENSG00000165490	C11orf82		336.492	1.55563	0.289705	-5.36969	7.88712e-08	2.25608e-06
ENSG00000100629	CEP128	centrosomal protein 128	162.715	1.551	0.262774	-5.90241	3.58235e-09	1.39277e-07
ENSG00000143476	DTL	denticleless E3 ubiquitin protein ligase homolog	870.067	1.54827	0.245165	-6.31519	2.69824e-10	1.28882e-08
ENSG00000163814	CDCP1	BTB domain containing 11	150.142	1.54528	0.356842	-4.33042	1.48823e-05	0.000258568
ENSG00000134222	PSRC1	proline and serine rich coiled-coil 1	294.256	1.54249	0.20152	-7.65428	1.94396e-14	2.01716e-12
ENSG00000115687	PASK	PAS domain containing serine/threonine kinase	67.9769	1.54078	0.304182	-5.06535	4.07661e-07	1.01049e-05
ENSG00000231298	LINC00704	CDC28 protein kinase regulatory subunit 1B	12.9274	1.53899	0.359109	-4.28559	1.82256e-05	0.00030368
ENSG00000137309	HMGA1	high mobility group AT-hook 1	1458.74	1.53609	0.248498	-6.18148	6.35031e-10	2.88661e-08
ENSG00000125319	C17orf53	chromosome 17 open reading frame 53	62.9069	1.53413	0.322453	-4.75769	1.95823e-06	4.23935e-05
ENSG00000233822	HIST1H2BN	histone cluster 1 H2B family member n	322.061	1.53352	0.296006	-5.18071	2.21043e-07	5.8042e-06
ENSG00000182611	HIST1H2AJ	interleukin 13 receptor subunit alpha 2	842.835	1.52946	0.361913	-4.22604	2.37837e-05	0.000386029
ENSG00000151725	CENPU	ETS proto-oncogene 2, transcription factor	1095.31	1.52677	0.335824	-4.54634	5.45862e-06	0.000105026
ENSG00000162062	C16orf59	chromosome 16 open reading frame 59	55.98	1.52575	0.313466	-4.86736	1.13099e-06	2.59403e-05
ENSG00000143942	CHAC2	ChaC cation transport regulator homolog 2	89.8772	1.52279	0.27488	-5.53983	3.02767e-08	9.45112e-07
ENSG00000049541	RFC2	replication factor C subunit 2	394.628	1.51556	0.176475	-8.58797	8.85157e-18	1.62416e-15
ENSG00000151136	BTBD11	BMP and activin membrane bound inhibitor	42.2132	1.51255	0.349626	-4.3262	1.51706e-05	0.000262666
ENSG00000140534	TICRR	TOPBP1 interacting checkpoint and replication regulator	264.188	1.51081	0.305852	-4.93967	7.82546e-07	1.8542e-05
ENSG00000176890	TYMS	thymidylate synthetase	467.438	1.50565	0.252153	-5.97117	2.3556e-09	9.60498e-08
ENSG00000100297	MCM5	minichromosome maintenance complex component 5	1248.6	1.50424	0.22076	-6.81391	9.49793e-12	5.73919e-10
ENSG00000183814	LIN9	lin-9 DREAM MuvB core complex component	459.376	1.50365	0.184367	-8.15571	3.47136e-16	4.88131e-14
ENSG00000079616	KIF22	kinesin family member 22	719.182	1.5035	0.253731	-5.92554	3.11281e-09	1.22927e-07
ENSG00000187741	FANCA	Fanconi anemia complementation group A	168.695	1.50328	0.279201	-5.38421	7.27627e-08	2.08929e-06
ENSG00000123496	IL13RA2	SAC3 domain containing 1	226.493	1.50271	0.356035	-4.22069	2.43557e-05	0.000394038
ENSG00000164032	H2AFZ	H2A histone family member Z	5387.58	1.5004	0.175251	-8.5614	1.11501e-17	1.95076e-15
ENSG00000203760	CENPW	centromere protein W	356.025	1.49684	0.225618	-6.6344	3.25818e-11	1.8023e-09
ENSG00000188610	FAM72B	filamin binding LIM protein 1	27.5429	1.49208	0.332914	-4.48189	7.39837e-06	0.000139145
ENSG00000183763	TRAIP	TRAF interacting protein	108.395	1.48945	0.306495	-4.85962	1.17609e-06	2.67707e-05
ENSG00000149548	CCDC15	coiled-coil domain containing 15	149.4	1.48819	0.224054	-6.64209	3.09266e-11	1.72341e-09
ENSG00000138346	DNA2	DNA replication helicase/nuclease 2	311.042	1.48792	0.255322	-5.82762	5.62238e-09	2.09392e-07
ENSG00000108960	MMD	monocyte to macrophage differentiation associated	261.358	1.48553	0.259194	-5.73136	9.96308e-09	3.462e-07
ENSG00000167513	CDT1	chromatin licensing and DNA replication factor 1	141.702	1.48157	0.260744	-5.68209	1.33061e-08	4.51928e-07
ENSG00000221829	FANCG	Fanconi anemia complementation group G	190.199	1.47708	0.268553	-5.50014	3.7948e-08	1.16762e-06
ENSG00000097046	CDC7	cell division cycle 7	304.292	1.47662	0.255906	-5.77015	7.91994e-09	2.8171e-07
ENSG00000014138	POLA2	DNA polymerase alpha 2, accessory subunit	281.061	1.47401	0.269792	-5.46349	4.66854e-08	1.40205e-06
ENSG00000169683	LRRC45	leucine rich repeat containing 45	189.938	1.4673	0.200648	-7.31278	2.61662e-13	2.16317e-11
ENSG00000181218	HIST3H2A	plasminogen activator, tissue type	74.4475	1.46261	0.334543	-4.37195	1.23141e-05	0.000219263
ENSG00000131153	GINS2	GINS complex subunit 2	290.031	1.46079	0.288519	-5.06308	4.12543e-07	1.01756e-05
ENSG00000101057	MYBL2		366.49	1.45806	0.313416	-4.65217	3.28454e-06	6.7043e-05
ENSG00000197275	RAD54B	RAD54 homolog B (S. cerevisiae)	92.2002	1.45458	0.256863	-5.66285	1.48877e-08	5.03372e-07
ENSG00000131351	HAUS8	HAUS augmin like complex subunit 8	141.22	1.45158	0.27103	-5.3558	8.51804e-08	2.40907e-06
ENSG00000104177	MYEF2	leucine rich repeat containing 32	44.4967	1.45081	0.308513	-4.70259	2.56887e-06	5.39822e-05
ENSG00000125148	MT2A	metallothionein 2A	870.153	1.44621	0.282473	-5.11982	3.05832e-07	7.85246e-06
ENSG00000143401	ANP32E	acidic nuclear phosphoprotein 32 family member E	1542.58	1.44602	0.208312	-6.94161	3.87652e-12	2.49257e-10
ENSG00000121211	MND1	meiotic nuclear divisions 1	118.38	1.44409	0.24497	-5.89497	3.74746e-09	1.44575e-07
ENSG00000144354	CDCA7	cell division cycle associated 7	207.283	1.44306	0.27263	-5.29308	1.20271e-07	3.28421e-06
ENSG00000228716	DHFR	dihydrofolate reductase	529.814	1.43944	0.201633	-7.1389	9.40817e-13	7.07776e-11
ENSG00000125885	MCM8	minichromosome maintenance 8 homologous recombination repair factor	616.295	1.43726	0.261439	-5.4975	3.85221e-08	1.17806e-06
ENSG00000152689	RASGRP3	RAS guanyl releasing protein 3	124.874	1.43492	0.261352	-5.49035	4.01133e-08	1.21928e-06
ENSG00000103995	CEP152	centrosomal protein 152	354.329	1.43295	0.217567	-6.58626	4.5105e-11	2.44119e-09
ENSG00000120539	MASTL	microtubule associated serine/threonine kinase like	655.596	1.43283	0.166114	-8.6256	6.37555e-18	1.25218e-15
ENSG00000112759	SLC29A1	Wnt family member 5A	137.373	1.4326	0.315629	-4.53886	5.65595e-06	0.000108131
ENSG00000058804	NDC1	NDC1 transmembrane nucleoporin	1579	1.43105	0.201008	-7.11937	1.08418e-12	8.07554e-11
ENSG00000172167	MTBP	MDM2 binding protein	277.532	1.4306	0.209326	-6.8343	8.24091e-12	5.06093e-10
ENSG00000182481	KPNA2	karyopherin subunit alpha 2	5085.57	1.42931	0.174753	-8.17906	2.86056e-16	4.09905e-14
ENSG00000187837	HIST1H1C	histone cluster 1 H1 family member c	3651.85	1.42925	0.277072	-5.15841	2.4905e-07	6.48307e-06
ENSG00000010292	NCAPD2	non-SMC condensin I complex subunit D2	2123.86	1.42585	0.204904	-6.95864	3.43581e-12	2.24762e-10
ENSG00000135045	C9orf40	chromosome 9 open reading frame 40	357.172	1.42507	0.178428	-7.98682	1.3846e-15	1.73606e-13
ENSG00000213186	TRIM59	tripartite motif containing 59	1177.2	1.42199	0.188721	-7.53487	4.8881e-14	4.74493e-12
ENSG00000136122	BORA	bora, aurora kinase A activator	304.21	1.42117	0.189656	-7.49342	6.71036e-14	6.11904e-12
ENSG00000198518	HIST1H4E	histone cluster 1 H4 family member e	1627.74	1.41988	0.17185	-8.26234	1.42846e-16	2.14926e-14
ENSG00000249992	TMEM158	cell division cycle associated 4	504.73	1.41949	0.347014	-4.09059	4.30273e-05	0.000653268
ENSG00000112312	GMNN	geminin, DNA replication inhibitor	545.997	1.4186	0.16293	-8.70679	3.12602e-18	6.62452e-16
ENSG00000000460	C1orf112	chromosome 1 open reading frame 112	242.289	1.41765	0.256329	-5.53056	3.19201e-08	9.90249e-07
ENSG00000112118	MCM3	minichromosome maintenance complex component 3	1508.26	1.41676	0.197263	-7.18208	6.86581e-13	5.32489e-11
ENSG00000197467	COL13A1	collagen type XIII alpha 1 chain	233.525	1.41425	0.25051	-5.64549	1.64711e-08	5.48284e-07
ENSG00000174442	ZWILCH	zwilch kinetochore protein	1114.47	1.41391	0.173858	-8.13253	4.20425e-16	5.75065e-14
ENSG00000096060	FKBP5	FK506 binding protein 5	205.785	1.41241	0.194951	-7.24496	4.32564e-13	3.46189e-11
ENSG00000154920	EME1	essential meiotic structure-specific endonuclease 1	60.0338	1.41153	0.277749	-5.08204	3.73402e-07	9.34811e-06
ENSG00000162745	OLFML2B	olfactomedin like 2B	480.149	1.41047	0.223133	-6.32121	2.59528e-10	1.24358e-08
ENSG00000080839	RBL1	RB transcriptional corepressor like 1	887.135	1.41036	0.243466	-5.79282	6.92133e-09	2.50333e-07
ENSG00000128567	PODXL	podocalyxin like	581.801	1.40735	0.241932	-5.81714	5.98618e-09	2.20215e-07
ENSG00000166881	TMEM194A		909.836	1.4071	0.235878	-5.96537	2.44083e-09	9.89887e-08
ENSG00000187951	ARHGAP11B	Rho GTPase activating protein 11B	209.291	1.40415	0.251553	-5.58193	2.37858e-08	7.64704e-07
ENSG00000170540	ARL6IP1	ADP ribosylation factor like GTPase 6 interacting protein 1	4009.52	1.40194	0.164548	-8.51997	1.59596e-17	2.69807e-15
ENSG00000132436	FIGNL1	fidgetin like 1	585.333	1.40076	0.196129	-7.14203	9.19632e-13	6.95316e-11
ENSG00000152495	CAMK4	calcium/calmodulin dependent protein kinase IV	182.229	1.39904	0.289036	-4.84034	1.29614e-06	2.91942e-05
ENSG00000127564	PKMYT1	small nucleolar RNA, C/D box 89	66.0202	1.39741	0.35282	-3.96069	7.47337e-05	0.0010578
ENSG00000029153	ARNTL2		1370.15	1.39729	0.335798	-4.16111	3.16706e-05	0.000500542
ENSG00000256316	HIST1H3F	small nuclear ribonucleoprotein polypeptide G pseudogene 2	1945.69	1.3912	0.362005	-3.84304	0.00012152	0.00159545
ENSG00000168496	FEN1	flap structure-specific endonuclease 1	750.094	1.38983	0.257677	-5.3937	6.90199e-08	1.99323e-06
ENSG00000235847	LDHAP7	lactate dehydrogenase A pseudogene 7	63.163	1.3895	0.285887	-4.8603	1.1721e-06	2.67203e-05
ENSG00000176619	LMNB2	lamin B2	3582.8	1.38855	0.177763	-7.81128	5.66119e-15	6.4529e-13
ENSG00000111863	ADTRP	zinc finger protein 492	29.9369	1.38749	0.359198	-3.86273	0.000112125	0.00149826
ENSG00000184270	HIST2H2AB	histone cluster 2 H2A family member b	342.561	1.38168	0.28172	-4.90444	9.36942e-07	2.19583e-05
ENSG00000101868	POLA1	DNA polymerase alpha 1, catalytic subunit	786.788	1.3807	0.20232	-6.82433	8.83363e-12	5.381e-10
ENSG00000264350	SNRPGP2	RAB39B, member RAS oncogene family	15.1436	1.37936	0.359721	-3.83453	0.000125806	0.00164169
ENSG00000169258	GPRIN1	G protein regulated inducer of neurite outgrowth 1	170.871	1.37717	0.2869	-4.80016	1.58541e-06	3.50279e-05
ENSG00000138658	C4orf21		490.95	1.37667	0.213554	-6.44647	1.14487e-10	5.91949e-09
ENSG00000172244	C5orf34	chromosome 5 open reading frame 34	170.338	1.37479	0.256567	-5.35843	8.39472e-08	2.38765e-06
ENSG00000239246	RP11-464D20.2	TNF alpha induced protein 8 like 1	49.8188	1.3734	0.331123	-4.14769	3.35843e-05	0.000528566
ENSG00000149636	DSN1	DSN1 homolog, MIS12 kinetochore complex component	772.55	1.37239	0.215399	-6.37141	1.87304e-10	9.20971e-09
ENSG00000238271	IFNWP19		15.8043	1.36082	0.35741	-3.80746	0.000140401	0.00180863
ENSG00000062822	POLD1	DNA polymerase delta 1, catalytic subunit	239.282	1.36022	0.256869	-5.29539	1.18766e-07	3.249e-06
ENSG00000159147	DONSON	downstream neighbor of SON	400.75	1.3567	0.212269	-6.39142	1.64354e-10	8.26667e-09
ENSG00000138092	CENPO	centromere protein O	389.99	1.35441	0.240347	-5.63524	1.74811e-08	5.79342e-07
ENSG00000073111	MCM2	minichromosome maintenance complex component 2	1115.69	1.35142	0.264887	-5.10189	3.36274e-07	8.49573e-06
ENSG00000138780	GSTCD	glutathione S-transferase C-terminal domain containing	416.383	1.35035	0.185568	-7.27682	3.4178e-13	2.77969e-11
ENSG00000110031	LPXN	leupaxin	913.646	1.34745	0.190807	-7.06185	1.64302e-12	1.1606e-10
ENSG00000196226	HIST1H2BB	E2F transcription factor 1	1287.99	1.34684	0.361824	-3.72236	0.000197373	0.00244217
ENSG00000176974	SHMT1	serine hydroxymethyltransferase 1	215.078	1.34657	0.231378	-5.81981	5.89154e-09	2.17432e-07
ENSG00000187790	FANCM	Fanconi anemia complementation group M	553.691	1.34642	0.171838	-7.83538	4.67445e-15	5.36884e-13
ENSG00000031691	CENPQ	centromere protein Q	483.861	1.34621	0.208596	-6.45367	1.09174e-10	5.66424e-09
ENSG00000184678	HIST2H2BE	MT-RNR2-like 12	939.338	1.34358	0.29707	-4.52277	6.10365e-06	0.000116247
ENSG00000164045	CDC25A	cell division cycle 25A	174.443	1.34344	0.275593	-4.87472	1.08963e-06	2.51066e-05
ENSG00000213967	ZNF726	histone cluster 1 H2A family member j	40.4507	1.34336	0.31636	-4.24628	2.17346e-05	0.000356618
ENSG00000258725	PRC1-AS1	leucine rich repeat containing 20	14.8437	1.34335	0.351736	-3.8192	0.000133883	0.00173454
ENSG00000127586	CHTF18		79.6494	1.34012	0.341117	-3.92861	8.54381e-05	0.0011837
ENSG00000160957	RECQL4	cyclin dependent kinase 2	149.831	1.3387	0.310648	-4.30938	1.63712e-05	0.00027894
ENSG00000166801	FAM111A	family with sequence similarity 111 member A	2288.09	1.33716	0.253729	-5.27003	1.36399e-07	3.68449e-06
ENSG00000182010	RTKN2	histone cluster 1 H3 family member f	173.548	1.33593	0.347477	-3.84464	0.000120729	0.00158645
ENSG00000144395	CCDC150	coiled-coil domain containing 150	78.2028	1.33542	0.260913	-5.11825	3.08381e-07	7.89098e-06
ENSG00000126368	NR1D1	mitochondria localized glutamic acid rich protein	44.77	1.33444	0.319081	-4.18213	2.88792e-05	0.000460293
ENSG00000185347	C14orf80	aryl hydrocarbon receptor nuclear translocator like 2	44.6279	1.33247	0.319964	-4.16443	3.12125e-05	0.00049382
ENSG00000085999	RAD54L	phosphodiesterase 3A	94.046	1.33162	0.324321	-4.10587	4.02802e-05	0.000616537
ENSG00000160298	C21orf58	chromosome 21 open reading frame 58	76.9678	1.33075	0.270007	-4.92857	8.28341e-07	1.95963e-05
ENSG00000092140	G2E3	G2/M-phase specific E3 ubiquitin protein ligase	922.366	1.32908	0.217566	-6.10887	1.00336e-09	4.38855e-08
ENSG00000120156	TEK	TEK receptor tyrosine kinase	135.497	1.32879	0.279867	-4.74794	2.05502e-06	4.42978e-05
ENSG00000187266	EPOR		31.9858	1.32731	0.336351	-3.94621	7.93977e-05	0.00111438
ENSG00000120334	CENPL	centromere protein L	661.75	1.32636	0.193782	-6.84458	7.67024e-12	4.74924e-10
ENSG00000138376	BARD1	BRCA1 associated RING domain 1	948.116	1.32376	0.199205	-6.64522	3.02755e-11	1.6934e-09
ENSG00000109685	WHSC1		3231.98	1.32129	0.151048	-8.74749	2.18149e-18	4.75692e-16
ENSG00000125384	PTGER2	PRC1 antisense RNA 1	35.1166	1.31595	0.344284	-3.82228	0.000132225	0.00171801
ENSG00000142856	ITGB3BP	podocan like 1	370.004	1.3156	0.27948	-4.70731	2.51011e-06	5.29693e-05
ENSG00000263470	RP11-160O5.1	X-ray repair cross complementing 2	9.33895	1.31542	0.347293	-3.78763	0.000152092	0.00193765
ENSG00000104147	OIP5		66.9352	1.30914	0.320415	-4.08578	4.39283e-05	0.000664935
ENSG00000006634	DBF4	DBF4 zinc finger	755.621	1.30867	0.174405	-7.50361	6.20819e-14	5.69564e-12
ENSG00000124575	HIST1H1D	small nucleolar RNA, C/D box 3A	2053.27	1.30854	0.359309	-3.64182	0.000270714	0.00316485
ENSG00000167553	TUBA1C	tubulin alpha 1c	849.025	1.29762	0.139847	-9.2788	1.71399e-20	5.37264e-18
ENSG00000254759	NAP1L1P1	long intergenic non-protein coding RNA 517	15.6562	1.29738	0.354985	-3.65474	0.000257447	0.00303808
ENSG00000120647	CCDC77	coiled-coil domain containing 77	332.869	1.29732	0.186178	-6.96816	3.21118e-12	2.1191e-10
ENSG00000167670	CHAF1A	chromatin assembly factor 1 subunit A	230.834	1.29698	0.234104	-5.54019	3.02149e-08	9.45112e-07
ENSG00000188825	LINC00910	histone cluster 1 H2B family member b	416.368	1.29593	0.347972	-3.72424	0.000195904	0.00242598
ENSG00000117155	SSX2IP	SSX family member 2 interacting protein	924.858	1.29338	0.274203	-4.71688	2.39493e-06	5.08238e-05
ENSG00000123612	ACVR1C	chromosome transmission fidelity factor 18	82.1375	1.28567	0.326874	-3.93322	8.3815e-05	0.00116551
ENSG00000221818	EBF2	MYB proto-oncogene like 1	24.3905	1.2843	0.354332	-3.62455	0.000289464	0.00333737
ENSG00000111206	FOXM1	forkhead box M1	352.332	1.2837	0.240101	-5.34651	8.96683e-08	2.50771e-06
ENSG00000178878	APOLD1	apolipoprotein L domain containing 1	307.644	1.28248	0.238833	-5.36979	7.88279e-08	2.25608e-06
ENSG00000168298	HIST1H1E	semaphorin 3D	2345.58	1.27895	0.30386	-4.20902	2.56477e-05	0.000412722
ENSG00000029993	HMGB3	high mobility group box 3	915.888	1.27768	0.181775	-7.02895	2.08099e-12	1.42971e-10
ENSG00000130695	CEP85	centrosomal protein 85	256.02	1.27702	0.234578	-5.44388	5.21324e-08	1.55017e-06
ENSG00000178295	GEN1	GEN1, Holliday junction 5' flap endonuclease	857.017	1.27616	0.18685	-6.82986	8.49947e-12	5.1985e-10
ENSG00000196966	HIST1H3E		633.798	1.27316	0.346596	-3.67333	0.000239413	0.00287257
ENSG00000183150	GPR19		8.79526	1.2706	0.357719	-3.55195	0.000382391	0.00422738
ENSG00000182504	CEP97	centrosomal protein 97	1336	1.26581	0.17325	-7.30626	2.74682e-13	2.25839e-11
ENSG00000116132	PRRX1	paired related homeobox 1	6725.02	1.2641	0.191216	-6.61086	3.82094e-11	2.08297e-09
ENSG00000100401	RANGAP1	Ran GTPase activating protein 1	1679.67	1.25997	0.186671	-6.74966	1.48197e-11	8.7442e-10
ENSG00000161692	DBF4B	DBF4 zinc finger B	119.272	1.25963	0.236843	-5.31844	1.04658e-07	2.88404e-06
ENSG00000185361	TNFAIP8L1	coiled-coil domain containing 102B	95.4447	1.25676	0.303053	-4.14699	3.3688e-05	0.000529644
ENSG00000130052	STARD8	histone cluster 1 H4 family member b	55.8315	1.25523	0.313156	-4.00833	6.11498e-05	0.000885524
ENSG00000147509	RGS20	F-box protein 32	42.5918	1.25495	0.309749	-4.05151	5.08871e-05	0.000752109
ENSG00000164687	FABP5	platelet activating factor acetylhydrolase 1b catalytic subunit 3	50.4752	1.25264	0.337199	-3.71483	0.000203338	0.00250773
ENSG00000183850	ZNF730	COX20, cytochrome c oxidase assembly factor pseudogene 1	27.5343	1.2515	0.332453	-3.76444	0.00016692	0.00210518
ENSG00000104368	PLAT	solute carrier family 9 member 7 pseudogene 1	1394.83	1.24903	0.28619	-4.36435	1.27499e-05	0.00022622
ENSG00000197903	HIST1H2BK	histone cluster 1 H2B family member k	1197.45	1.24487	0.259852	-4.79069	1.66206e-06	3.65072e-05
ENSG00000168393	DTYMK	deoxythymidylate kinase	652.758	1.24366	0.164924	-7.54081	4.67048e-14	4.59294e-12
ENSG00000108106	UBE2S	ubiquitin conjugating enzyme E2 S	401.261	1.24244	0.258395	-4.80827	1.52241e-06	3.37352e-05
ENSG00000185432	METTL7A	methyltransferase like 7A	342.655	1.24106	0.197799	-6.27434	3.51124e-10	1.6458e-08
ENSG00000177084	POLE		461.648	1.23443	0.263774	-4.6799	2.87015e-06	5.96467e-05
ENSG00000170779	CDCA4	Opa interacting protein 5	230.02	1.23433	0.301901	-4.08851	4.34154e-05	0.000658496
ENSG00000167900	TK1	thymidine kinase 1	804.139	1.23369	0.261396	-4.71962	2.36287e-06	5.02143e-05
ENSG00000134443	GRP		14.4445	1.23107	0.357196	-3.4465	0.000567907	0.00587266
ENSG00000126215	XRCC3	chromatin assembly factor 1 subunit B	114.481	1.22982	0.277924	-4.42503	9.64284e-06	0.000176719
ENSG00000124529	HIST1H4B		2876.06	1.22686	0.307376	-3.99138	6.56895e-05	0.000945803
ENSG00000156136	DCK	deoxycytidine kinase	649.632	1.22597	0.239044	-5.12865	2.91831e-07	7.51865e-06
ENSG00000137135	ARHGEF39	adrenoceptor alpha 2A	51.8393	1.22557	0.277811	-4.41151	1.02651e-05	0.000185859
ENSG00000229676	ZNF492	neutral cholesterol ester hydrolase 1	32.259	1.22525	0.317556	-3.85839	0.000114138	0.0015192
ENSG00000132780	NASP	nuclear autoantigenic sperm protein	917.954	1.2247	0.15189	-8.06308	7.43978e-16	9.99455e-14
ENSG00000094804	CDC6	alpha kinase 2	682.898	1.22338	0.284503	-4.30008	1.70739e-05	0.000288393
ENSG00000025770	NCAPH2	non-SMC condensin II complex subunit H2	448.493	1.21961	0.202847	-6.01248	1.82711e-09	7.61513e-08
ENSG00000178075	GRAMD1C	family with sequence similarity 72 member B	100.163	1.21911	0.271267	-4.49411	6.98608e-06	0.000132051
ENSG00000111445	RFC5	replication factor C subunit 5	383.733	1.21878	0.164816	-7.3948	1.41617e-13	1.23165e-11
ENSG00000100784	RPS6KA5	long intergenic non-protein coding RNA 702	62.8706	1.21781	0.311454	-3.91008	9.22674e-05	0.0012655
ENSG00000012963	UBR7	ubiquitin protein ligase E3 component n-recognin 7 (putative)	753.131	1.21771	0.179601	-6.78007	1.20117e-11	7.11529e-10
ENSG00000235748	RP11-32D17.4	sorbin and SH3 domain containing 2	10.2168	1.21364	0.35972	-3.37385	0.000741239	0.00742522
ENSG00000175643	RMI2	inhibin beta E subunit	142.291	1.21199	0.312248	-3.88152	0.000103808	0.00140046
ENSG00000196220	SRGAP3	endonuclease G	21.8791	1.21028	0.350347	-3.45451	0.000551301	0.0057404
ENSG00000124207	CSE1L	chromosome segregation 1 like	4650.18	1.20731	0.164911	-7.32096	2.46196e-13	2.04656e-11
ENSG00000182667	NTM	neurotrimin	581.532	1.20677	0.188692	-6.39546	1.60069e-10	8.08187e-09
ENSG00000205639	MFSD2B	chloride intracellular channel 3	16.7406	1.2041	0.359655	-3.34793	0.000814189	0.00802771
ENSG00000148019	CEP78	centrosomal protein 78	1136.81	1.20391	0.170992	-7.04075	1.91205e-12	1.33324e-10
ENSG00000141499	WRAP53	transglutaminase 2	145.063	1.20388	0.261795	-4.59858	4.25388e-06	8.44379e-05
ENSG00000006468	ETV1	DNA damage inducible transcript 4	376.111	1.20224	0.325859	-3.68943	0.000224758	0.0027206
ENSG00000205309	NT5M	metallothionein 1M	18.8737	1.20221	0.357993	-3.35818	0.000784561	0.00779306
ENSG00000109881	CCDC34	coiled-coil domain containing 34	201.057	1.20218	0.216018	-5.56517	2.61902e-08	8.34867e-07
ENSG00000172731	LRRC20	tripartite motif containing 16 like	39.81	1.19945	0.314641	-3.81213	0.000137775	0.00177937
ENSG00000075303	SLC25A40	solute carrier family 25 member 40	468.275	1.19849	0.181041	-6.61999	3.59232e-11	1.97985e-09
ENSG00000261061	RP11-303E16.2	RAD54 like (S. cerevisiae)	161.401	1.19627	0.291271	-4.10708	4.00694e-05	0.000613935
ENSG00000205208	C4orf46	chromosome 4 open reading frame 46	841.837	1.19575	0.212394	-5.62987	1.80347e-08	5.93763e-07
ENSG00000169908	TM4SF1	small nucleolar RNA, H/ACA box 47	26.7529	1.19467	0.357531	-3.34144	0.000833443	0.00818003
ENSG00000134291	TMEM106C	transmembrane protein 106C	943.514	1.19229	0.165681	-7.19629	6.18729e-13	4.82352e-11
ENSG00000213551	DNAJC9	DnaJ heat shock protein family (Hsp40) member C9	201.295	1.19219	0.197575	-6.03413	1.59818e-09	6.73564e-08
ENSG00000188229	TUBB4B	tubulin beta 4B class IVb	5428.48	1.19145	0.193565	-6.15529	7.494e-10	3.37589e-08
ENSG00000167799	NUDT8	alcohol dehydrogenase 5 (class III), chi polypeptide, pseudogene 4	41.5567	1.19082	0.295103	-4.03526	5.45429e-05	0.000799031
ENSG00000165501	LRR1	leucine rich repeat protein 1	396.489	1.19037	0.186117	-6.3958	1.59712e-10	8.08187e-09
ENSG00000128951	DUT	deoxyuridine triphosphatase	1505.46	1.19019	0.180985	-6.57617	4.82709e-11	2.59387e-09
ENSG00000168411	RFWD3	ring finger and WD repeat domain 3	1005.86	1.18684	0.244337	-4.8574	1.1894e-06	2.70327e-05
ENSG00000128973	CLN6	RNA, 7SL, cytoplasmic 128, pseudogene	150.607	1.18098	0.290296	-4.0682	4.73779e-05	0.000710152
ENSG00000186767	SPIN4	spindlin family member 4	254.615	1.17931	0.243817	-4.83684	1.3192e-06	2.95368e-05
ENSG00000116830	TTF2	transcription termination factor 2	576.863	1.17816	0.248397	-4.74306	2.10519e-06	4.53142e-05
ENSG00000241634	RP11-381E24.1	platelet derived growth factor subunit A	15.5068	1.17639	0.357934	-3.28661	0.00101399	0.00965604
ENSG00000171208	NETO2	family with sequence similarity 122B	248.359	1.17437	0.26221	-4.47874	7.5084e-06	0.000140512
ENSG00000234264	RP4-694A7.4	aggrecan	8.69334	1.17318	0.344958	-3.40092	0.000671588	0.0068137
ENSG00000168061	SAC3D1	histone cluster 1 H1 family member e	147.949	1.17193	0.277817	-4.21834	2.4611e-05	0.000397742
ENSG00000179029	TMEM107	transmembrane protein 107	127.492	1.16867	0.21368	-5.46924	4.51963e-08	1.36277e-06
ENSG00000160447	PKN3	protein kinase N3	80.4345	1.16713	0.240029	-4.86247	1.15932e-06	2.64691e-05
ENSG00000129028	THAP10		100.463	1.16005	0.268729	-4.31679	1.58314e-05	0.000271917
ENSG00000184260	HIST2H2AC	histone cluster 2 H2A family member c	1970.06	1.1571	0.241144	-4.7984	1.5994e-06	3.51822e-05
ENSG00000159259	CHAF1B	early growth response 1	235.577	1.15457	0.261004	-4.42358	9.70793e-06	0.000177695
ENSG00000223345	HIST2H2BA	kinesin family member 26B	20.6244	1.15166	0.337346	-3.41387	0.000640472	0.00655547
ENSG00000169689	STRA13		406.734	1.14874	0.171918	-6.6819	2.35866e-11	1.33415e-09
ENSG00000101412	E2F1	fatty acid binding protein 5	105.65	1.14825	0.308537	-3.72158	0.000197976	0.00244762
ENSG00000070950	RAD18	RAD18, E3 ubiquitin protein ligase	665.132	1.14238	0.155549	-7.34418	2.07025e-13	1.76983e-11
ENSG00000270172	RP5-1024G6.8	CLN6, transmembrane ER protein	110.125	1.13961	0.279319	-4.07997	4.50409e-05	0.000679724
ENSG00000215784	FAM72D	mesoderm specific transcript	14.3855	1.13933	0.359617	-3.16818	0.00153397	0.0135288
ENSG00000214575	CPEB1	family with sequence similarity 72 member D	18.0299	1.13923	0.359183	-3.17173	0.00151535	0.0134275
ENSG00000115884	SDC1	5',3'-nucleotidase, mitochondrial	1091.58	1.1383	0.337794	-3.36982	0.000752183	0.00750487
ENSG00000122483	CCDC18	coiled-coil domain containing 18	511.577	1.13701	0.16367	-6.947	3.73148e-12	2.40961e-10
ENSG00000005189	AC004381.6		125.136	1.13661	0.222512	-5.10808	3.25452e-07	8.28553e-06
ENSG00000197914	HIST1H4K		164.723	1.13614	0.355519	-3.19573	0.00139479	0.0124991
ENSG00000173207	CKS1B	tyrosyl-DNA phosphodiesterase 1	266.35	1.13394	0.264809	-4.28211	1.85132e-05	0.00030813
ENSG00000130816	DNMT1	DNA methyltransferase 1	1765.46	1.13203	0.211666	-5.34818	8.88448e-08	2.49395e-06
ENSG00000183715	OPCML		100.772	1.13132	0.359934	-3.14312	0.00167156	0.0145042
ENSG00000013573	DDX11		96.3804	1.13042	0.274594	-4.1167	3.84341e-05	0.000593107
ENSG00000119403	PHF19	C-X-C motif chemokine ligand 5	623.945	1.12319	0.24609	-4.56416	5.01508e-06	9.74895e-05
ENSG00000123136	DDX39A	DExD-box helicase 39A	924.41	1.12297	0.158186	-7.09901	1.2565e-12	9.17735e-11
ENSG00000160352	ZNF714	gastrin releasing peptide	370.272	1.12186	0.325423	-3.44738	0.000566052	0.00585751
ENSG00000129534	MIS18BP1	MIS18 binding protein 1	1902.89	1.121	0.162976	-6.87834	6.05561e-12	3.81225e-10
ENSG00000109084	TMEM97	transmembrane protein 97	453.266	1.12004	0.191966	-5.83456	5.39324e-09	2.01857e-07
ENSG00000100749	VRK1	vaccinia related kinase 1	601.565	1.1192	0.150517	-7.43567	1.04042e-13	9.20831e-12
ENSG00000100206	DMC1	DAB1, reelin adaptor protein	56.014	1.11886	0.278175	-4.02214	5.76706e-05	0.00083918
ENSG00000175305	CCNE2	RecQ mediated genome instability 2	200.954	1.11841	0.288149	-3.88136	0.000103876	0.00140046
ENSG00000198331	HYLS1	HYLS1, centriolar and ciliogenesis associated	427.442	1.11779	0.196244	-5.69592	1.22706e-08	4.22479e-07
ENSG00000255443	RP1-68D18.4	cytoplasmic polyadenylation element binding protein 1	22.2392	1.1177	0.351568	-3.17919	0.00147687	0.0131408
ENSG00000225131	PSME2P2	histone cluster 1 H4 family member k	31.757	1.11734	0.349025	-3.20133	0.00136794	0.0122951
ENSG00000124479	NDP	proteasome activator subunit 2 pseudogene 2	8.73587	1.11443	0.347146	-3.21027	0.00132609	0.0120123
ENSG00000247853	RP5-940J5.6	PET100 homolog	24.172	1.11436	0.334315	-3.33326	0.000858346	0.00839706
ENSG00000249115	HAUS5	RAD51 paralog B	131.563	1.11219	0.300592	-3.69999	0.000215609	0.0026289
ENSG00000256268	RP11-221N13.3	dehydrogenase/reductase 3	55.8659	1.11192	0.282146	-3.94095	8.1161e-05	0.0011349
ENSG00000137960	GIPC2		26.9844	1.11167	0.348958	-3.18568	0.00144413	0.0128875
ENSG00000177917	ARL6IP6	ADP ribosylation factor like GTPase 6 interacting protein 6	432.371	1.10587	0.18465	-5.98899	2.11145e-09	8.68003e-08
ENSG00000165704	HPRT1	hypoxanthine phosphoribosyltransferase 1	502.772	1.10255	0.202698	-5.43936	5.3472e-08	1.58374e-06
ENSG00000163918	RFC4	replication factor C subunit 4	389.439	1.10083	0.208446	-5.28115	1.28374e-07	3.48649e-06
ENSG00000156504	FAM122B		416.012	1.10011	0.246656	-4.46011	8.19163e-06	0.000152539
ENSG00000238334	snoU13	trafficking protein particle complex 6A	12.9558	1.09997	0.353511	-3.11156	0.00186102	0.0159006
ENSG00000101187	SLCO4A1	RNA, U1 small nuclear 11, pseudogene	11.6814	1.09956	0.348561	-3.15455	0.00160743	0.0140955
ENSG00000051180	RAD51	hyaluronan and proteoglycan link protein 3	224.451	1.09925	0.27601	-3.98264	6.81528e-05	0.000971968
ENSG00000198959	TGM2	G protein-coupled receptor 137C	124.965	1.09587	0.23839	-4.59698	4.28667e-06	8.49766e-05
ENSG00000123374	CDK2	cell division cycle 6	419.414	1.09213	0.253654	-4.3056	1.66536e-05	0.000282492
ENSG00000162607	USP1	ubiquitin specific peptidase 1	3200.42	1.08882	0.166824	-6.52679	6.71957e-11	3.55995e-09
ENSG00000146281	PM20D2	peptidase M20 domain containing 2	258.909	1.08785	0.211171	-5.15154	2.58359e-07	6.70218e-06
ENSG00000133302	ANKRD32		410.244	1.08668	0.173105	-6.27759	3.43871e-10	1.62191e-08
ENSG00000166845	C18orf54		809.235	1.08668	0.286358	-3.79482	0.000147752	0.00188716
ENSG00000154473	BUB3	BUB3, mitotic checkpoint protein	3527.82	1.08626	0.1804	-6.02139	1.7293e-09	7.24764e-08
ENSG00000196584	XRCC2	zinc finger protein 730	167.495	1.08598	0.287681	-3.77495	0.000160038	0.00202688
ENSG00000180385	EMC3-AS1		24.5832	1.0842	0.356385	-3.04222	0.0023484	0.0191098
ENSG00000198830	HMGN2	high mobility group nucleosomal binding domain 2	2360.99	1.08412	0.174309	-6.21953	4.98643e-10	2.28776e-08
ENSG00000259091	LINC00517	histone cluster 1 H1 family member d	51.6618	1.08375	0.297341	-3.64479	0.00026761	0.0031425
ENSG00000233117	LINC00702	cyclin E2	380.099	1.08361	0.277814	-3.90048	9.60038e-05	0.00131435
ENSG00000260549	MT1L	adrenoceptor beta 2	30.329	1.08141	0.361549	-2.99104	0.00278028	0.0219822
ENSG00000247240	UBL7-AS1	cysteine rich secretory protein LCCL domain containing 2	22.434	1.08023	0.345387	-3.1276	0.00176239	0.0151699
ENSG00000271936	RP11-443B20.1		21.8225	1.07974	0.344993	-3.12975	0.00174953	0.0150968
ENSG00000132688	NES	AF4/FMR2 family member 3	946.908	1.07744	0.235659	-4.57204	4.83001e-06	9.43797e-05
ENSG00000079462	PAFAH1B3		118.298	1.07705	0.290093	-3.71278	0.000204995	0.00252403
ENSG00000189159	HN1		988.909	1.07699	0.141617	-7.60497	2.84977e-14	2.83958e-12
ENSG00000168077	SCARA3	cadherin 8	1061.03	1.07629	0.303432	-3.54706	0.000389555	0.00427516
ENSG00000011347	SYT7		8.55511	1.07564	0.354422	-3.03491	0.00240604	0.0194945
ENSG00000169252	ADRB2	multimerin 2	24.6806	1.07451	0.36087	-2.97754	0.00290567	0.0228177
ENSG00000167136	ENDOG	tubulin beta 2B class IIb	49.9665	1.07381	0.311032	-3.45241	0.000555609	0.00577327
ENSG00000267201	AC005624.2	small nucleolar RNA, H/ACA box 49	11.6124	1.07374	0.360025	-2.98239	0.00286004	0.02253
ENSG00000205364	MT1M	major facilitator superfamily domain containing 2B	45.3781	1.07307	0.320308	-3.35011	0.000807796	0.00798561
ENSG00000099901	RANBP1	RAN binding protein 1	1321.97	1.07134	0.140143	-7.64462	2.09565e-14	2.15967e-12
ENSG00000213853	EMP2	epithelial membrane protein 2	1286.64	1.07011	0.142452	-7.51203	5.82154e-14	5.44043e-12
ENSG00000183048	SLC25A10	EMC3 antisense RNA 1	16.7594	1.06968	0.350842	-3.0489	0.00229684	0.0188123
ENSG00000259367	RP11-815J21.4	Ras homolog enriched in brain like 1	14.976	1.06827	0.361689	-2.95355	0.00314144	0.0242888
ENSG00000130193	THEM6	chromosome 18 open reading frame 54	43.2089	1.0665	0.280864	-3.79722	0.000146328	0.00187534
ENSG00000182185	RAD51B		79.9	1.06591	0.288444	-3.69539	0.000219551	0.00266831
ENSG00000138675	FGF5	ETS variant 4	1076.59	1.06295	0.321857	-3.30256	0.000958054	0.00920431
ENSG00000138669	PRKG2	Pim-2 proto-oncogene, serine/threonine kinase	183.251	1.0627	0.326394	-3.25587	0.00113045	0.0105383
ENSG00000144959	NCEH1	centromere protein P	1295.05	1.06226	0.276184	-3.8462	0.000119965	0.00158194
ENSG00000164754	RAD21	RAD21 cohesin complex component	7029.5	1.06208	0.155663	-6.82296	8.91852e-12	5.41081e-10
ENSG00000176225	RTTN	histone cluster 1 H1 family member b	455.3	1.06131	0.227712	-4.66077	3.15034e-06	6.45777e-05
ENSG00000188985	DHFRP1	ankyrin repeat domain 30B like	12.3465	1.06044	0.360091	-2.94492	0.00323034	0.0247978
ENSG00000167550	RHEBL1	progestin and adipoQ receptor family member 4	25.6863	1.05748	0.359437	-2.94206	0.00326037	0.0249646
ENSG00000089041	P2RX7	small nucleolar RNA, H/ACA box 31	32.3954	1.05736	0.307483	-3.43875	0.000584417	0.00603096
ENSG00000106399	RPA3	replication protein A3	488.856	1.05634	0.186729	-5.6571	1.5395e-08	5.15886e-07
ENSG00000141577	AZI1	ephrin B2	128.804	1.05629	0.225843	-4.67707	2.90997e-06	6.03077e-05
ENSG00000151287	TEX30	testis expressed 30	423.743	1.05236	0.201163	-5.23138	1.68248e-07	4.51241e-06
ENSG00000095002	MSH2	mutS homolog 2	1185	1.05235	0.169437	-6.21087	5.26931e-10	2.40979e-08
ENSG00000102096	PIM2	ribosomal protein L21 pseudogene 28	41.0348	1.05231	0.325145	-3.23642	0.00121038	0.0111932
ENSG00000097021	ACOT7	ribosomal protein L13a pseudogene 25	244.164	1.05141	0.229693	-4.57747	4.70628e-06	9.22014e-05
ENSG00000157557	ETS2	solute carrier family 29 member 1 (Augustine blood group)	496.449	1.05014	0.231063	-4.54481	5.49849e-06	0.000105658
ENSG00000111581	NUP107	nucleoporin 107	1294.63	1.05008	0.15963	-6.57818	4.7625e-11	2.56834e-09
ENSG00000178074	C2orf69	chromosome 2 open reading frame 69	1029.93	1.04833	0.19765	-5.30397	1.13312e-07	3.11113e-06
ENSG00000269416	CTB-175P5.4	RIB43A domain with coiled-coils 2	11.9595	1.04517	0.361448	-2.89161	0.00383275	0.028324
ENSG00000149948	HMGA2	hemicentin 1	473.723	1.04339	0.293867	-3.55054	0.00038444	0.00423447
ENSG00000136159	NUDT15	nudix hydrolase 15	670.639	1.04264	0.170302	-6.1223	9.22344e-10	4.08606e-08
ENSG00000256663	RP11-424C20.2	platelet derived growth factor D	57.7617	1.04248	0.345554	-3.01684	0.00255421	0.0205732
ENSG00000171033	PKIA	small Cajal body-specific RNA 22	23.4713	1.0415	0.359409	-2.8978	0.00375785	0.0279075
ENSG00000213390	ARHGAP19	Rho GTPase activating protein 19	289.758	1.04079	0.21241	-4.89992	9.58745e-07	2.24343e-05
ENSG00000235036	RP5-1099D15.1	cAMP-dependent protein kinase inhibitor alpha	8.09666	1.03983	0.356509	-2.9167	0.00353753	0.0266528
ENSG00000141560	FN3KRP	centromere protein U	423.113	1.0395	0.228616	-4.54694	5.44322e-06	0.000104864
ENSG00000188312	CENPP	rhotekin 2	135.603	1.03792	0.269931	-3.84512	0.000120494	0.00158613
ENSG00000128408	RIBC2	four and a half LIM domains 1	25.4317	1.03546	0.36041	-2.87302	0.00406572	0.02971
ENSG00000171488	LRRC8C	leucine rich repeat containing 8 family member C	549.541	1.03525	0.189625	-5.45945	4.77616e-08	1.43152e-06
ENSG00000213024	NUP62	nucleoporin 62	664.517	1.03418	0.133765	-7.73127	1.06475e-14	1.15253e-12
ENSG00000169247	SH3TC2		32.0038	1.03212	0.345055	-2.99119	0.00277895	0.0219822
ENSG00000123737	EXOSC9	exosome component 9	838.883	1.03032	0.128328	-8.02881	9.84242e-16	1.26572e-13
ENSG00000143815	LBR	lamin B receptor	1532.14	1.02959	0.162741	-6.32658	2.50659e-10	1.20879e-08
ENSG00000204392	LSM2	LSM2 homolog, U6 small nuclear RNA and mRNA degradation associated	305.793	1.02958	0.192189	-5.3571	8.45679e-08	2.39625e-06
ENSG00000197472	ZNF695	synaptotagmin 7	26.745	1.02912	0.337644	-3.04795	0.00230405	0.0188526
ENSG00000076003	MCM6		2085.96	1.02838	0.252968	-4.06525	4.79812e-05	0.00071762
ENSG00000119397	CNTRL	centriolin	461.312	1.02819	0.179361	-5.73253	9.89445e-09	3.44611e-07
ENSG00000184992	BRI3BP	DNA polymerase epsilon, catalytic subunit	523.06	1.0273	0.219171	-4.68723	2.76934e-06	5.76314e-05
ENSG00000104626	ERI1	exoribonuclease 1	1158.94	1.02606	0.143379	-7.15626	8.29073e-13	6.3321e-11
ENSG00000175832	ETV4		62.5774	1.02512	0.311306	-3.29298	0.000991308	0.00947599
ENSG00000267500	CTD-2006C1.6	transmembrane protein 176B	12.5709	1.02451	0.361556	-2.83361	0.00460252	0.0326803
ENSG00000103540	CCP110	centriolar coiled-coil protein 110	1049.46	1.0241	0.197446	-5.18673	2.14018e-07	5.64932e-06
ENSG00000162073	PAQR4	small nucleolar RNA, C/D box 116-24	46.7417	1.02107	0.349767	-2.91928	0.00350843	0.0264794
ENSG00000123892	RAB38	plexin domain containing 2	75.9315	1.02095	0.316553	-3.22519	0.00125887	0.0115691
ENSG00000007372	PAX6	UBL7 antisense RNA 1 (head to head)	101.094	1.0168	0.324107	-3.13722	0.00170558	0.0147739
ENSG00000175216	CKAP5	cytoskeleton associated protein 5	5260.71	1.0154	0.150626	-6.74117	1.57117e-11	9.2343e-10
ENSG00000155561	NUP205	nucleoporin 205	2369.51	1.01527	0.118398	-8.57507	9.90251e-18	1.77373e-15
ENSG00000051825	MPHOSPH9	M-phase phosphoprotein 9	991.378	1.01443	0.14578	-6.95865	3.43548e-12	2.24762e-10
ENSG00000154640	BTG3	BTG anti-proliferation factor 3	692.662	1.01378	0.189698	-5.34418	9.08262e-08	2.52601e-06
ENSG00000113645	WWC1	metallothionein 1L, pseudogene	77.2489	1.01223	0.337414	-2.99997	0.00270004	0.0215244
ENSG00000010318	PHF7	vault RNA 1-3	60.1737	1.00996	0.275572	-3.66494	0.000247397	0.00295086
ENSG00000185697	MYBL1	coiled-coil domain containing 170	1211.28	1.00929	0.278501	-3.62401	0.000290065	0.00334175
ENSG00000071794	HLTF	helicase like transcription factor	2276.9	1.00922	0.138936	-7.26395	3.75951e-13	3.0249e-11
ENSG00000042088	TDP1	small Cajal body-specific RNA 1	486.154	1.00829	0.235992	-4.27256	1.93242e-05	0.000320565
ENSG00000173269	MMRN2	dihydrofolate reductase pseudogene 1	41.0285	1.00681	0.340535	-2.95654	0.00311109	0.0241318
ENSG00000066248	NGEF	protocadherin gamma subfamily C, 4	19.7027	1.00652	0.360647	-2.79087	0.00525672	0.0361484
ENSG00000184368	MAP7D2		14.2593	1.00468	0.359477	-2.79483	0.00519277	0.0358232
ENSG00000242419	PCDHGC4		9.47338	1.00302	0.360725	-2.78057	0.00542634	0.0370103
ENSG00000131462	TUBG1	tubulin gamma 1	382.35	1.00289	0.191775	-5.22949	1.69981e-07	4.55077e-06
ENSG00000111885	MAN1A1	mannosidase alpha class 1A member 1	4022.41	1.00258	0.132991	-7.53873	4.74569e-14	4.6366e-12
ENSG00000182628	SKA2	spindle and kinetochore associated complex subunit 2	1706.55	1.00153	0.149773	-6.687	2.27799e-11	1.30322e-09
ENSG00000168476	REEP4	fibroblast growth factor 5	85.4218	1.00145	0.302764	-3.30768	0.000940712	0.00906143
ENSG00000196081	ZNF724P	RNA, Ro-associated Y3	204.799	1.00009	0.24613	-4.06326	4.83911e-05	0.000720346
ENSG00000169126	ARMC4	solute carrier family 25 member 10	88.2674	-1.00344	0.32689	3.06965	0.00214313	0.0178645
ENSG00000213760	ATP6V1G2		12.988	-1.00354	0.361295	2.77764	0.00547559	0.0373124
ENSG00000130635	COL5A1	ATP binding cassette subfamily A member 10	18655.1	-1.00364	0.214902	4.67024	3.00855e-06	6.20942e-05
ENSG00000253051	SNORA31	histone cluster 2 H2B family member a (pseudogene)	269.259	-1.00398	0.293606	3.41949	0.000627384	0.00644343
ENSG00000230299	AC093162.3	ATPase H+ transporting V1 subunit G2	11.6896	-1.00767	0.361322	2.78884	0.00528973	0.0362594
ENSG00000139178	C1RL	complement C1r subcomponent like	367.691	-1.00813	0.173153	5.82216	5.80908e-09	2.15382e-07
ENSG00000163884	KLF15		9.94035	-1.00846	0.353707	2.85113	0.0043564	0.0312871
ENSG00000076716	GPC4	interferon omega 1 pseudogene 19	313.203	-1.0095	0.265124	3.80765	0.000140293	0.00180863
ENSG00000007255	TRAPPC6A	fibroblast growth factor 10	57.5736	-1.01198	0.326055	3.1037	0.00191119	0.016237
ENSG00000272482	RP11-474O21.5	MAP7 domain containing 2	18.9077	-1.01339	0.360423	2.81167	0.00492851	0.0344423
ENSG00000152580	IGSF10	neuronal guanine nucleotide exchange factor	137.349	-1.01468	0.362348	2.80029	0.00510571	0.0353564
ENSG00000022267	FHL1	TNF superfamily member 18	2502	-1.01625	0.355547	2.85828	0.00425944	0.0307669
ENSG00000011465	DCN	decorin	63416.8	-1.0171	0.131541	7.73221	1.05696e-14	1.1524e-12
ENSG00000157766	ACAN	CAP-Gly domain containing linker protein 3	1364.9	-1.01733	0.300219	3.38862	0.000702446	0.00709329
ENSG00000148926	ADM		13265.1	-1.01851	0.221141	4.60569	4.11095e-06	8.20336e-05
ENSG00000122786	CALD1	caldesmon 1	33936.3	-1.01928	0.148865	6.84699	7.54174e-12	4.68897e-10
ENSG00000138735	PDE5A	phosphodiesterase 5A	576.314	-1.01974	0.146251	6.97253	3.11285e-12	2.06326e-10
ENSG00000106565	TMEM176B	immunoglobulin superfamily member 10	82.2804	-1.02041	0.361151	2.82544	0.0047216	0.0333167
ENSG00000188042	ARL4C	ADP ribosylation factor like GTPase 4C	622.399	-1.02126	0.201253	5.07452	3.88481e-07	9.67466e-06
ENSG00000162458	FBLIM1	neuropilin and tolloid like 2	631.834	-1.02164	0.228036	4.48017	7.45819e-06	0.000140095
ENSG00000207279	SNORD116-24		27.1272	-1.0222	0.351837	2.90531	0.0036689	0.0274229
ENSG00000249784	SCARNA22	oxidized low density lipoprotein receptor 1	85.9481	-1.02336	0.355968	2.87487	0.00404194	0.0295506
ENSG00000103196	CRISPLD2	small nucleolar RNA, H/ACA box 38	1064.84	-1.02353	0.32902	3.11084	0.00186554	0.0159302
ENSG00000168209	DDIT4	histone cluster 1 H3 family member e	561.425	-1.02423	0.278386	3.67918	0.000233984	0.00281416
ENSG00000198832	SELM		796.619	-1.02458	0.178037	5.75489	8.6699e-09	3.02662e-07
ENSG00000145423	SFRP2		1231.28	-1.02461	0.361641	2.83323	0.00460808	0.0327044
ENSG00000170624	SGCD	sarcoglycan delta	12696.7	-1.02471	0.211342	4.8486	1.24338e-06	2.809e-05
ENSG00000173391	OLR1	Kruppel like factor 15	33.1147	-1.0261	0.357586	2.86952	0.00411093	0.0299386
ENSG00000122026	RPL21	ribosomal protein L21	4819.95	-1.02739	0.189687	5.41623	6.08699e-08	1.77147e-06
ENSG00000120337	TNFSF18	secreted frizzled related protein 2	64.234	-1.02768	0.362305	2.8365	0.00456113	0.032417
ENSG00000261824	LINC00662	long intergenic non-protein coding RNA 662	322.104	-1.02806	0.164182	6.26172	3.80749e-10	1.77912e-08
ENSG00000148154	UGCG	UDP-glucose ceramide glucosyltransferase	5694.18	-1.02811	0.203394	5.05477	4.30901e-07	1.05727e-05
ENSG00000206538	VGLL3	vestigial like family member 3	20855.4	-1.0295	0.181872	5.66056	1.50883e-08	5.07872e-07
ENSG00000197461	PDGFA		89.5358	-1.03043	0.313987	3.28176	0.00103162	0.00977444
ENSG00000074590	NUAK1	THAP domain containing 10	500.12	-1.03311	0.239264	4.31788	1.57538e-05	0.000270894
ENSG00000105270	CLIP3		132.827	-1.03476	0.305882	3.38286	0.000717348	0.00721954
ENSG00000154678	PDE1C	phosphodiesterase 1C	2542.09	-1.03606	0.199814	5.18514	2.15849e-07	5.68767e-06
ENSG00000261888	AC144831.1	thioesterase superfamily member 6	134.545	-1.03984	0.273625	3.80024	0.000144559	0.00185583
ENSG00000072163	LIMS2	X-ray repair cross complementing 3	181.242	-1.04165	0.234838	4.43562	9.18069e-06	0.000168866
ENSG00000154734	ADAMTS1	ADAM metallopeptidase with thrombospondin type 1 motif 1	3109.72	-1.04482	0.183457	5.69519	1.23234e-08	4.23329e-07
ENSG00000146122	DAAM2	dishevelled associated activator of morphogenesis 2	1072.67	-1.04592	0.221192	4.72856	2.26121e-06	4.8327e-05
ENSG00000261573	RP11-553K8.5	GATA binding protein 6	39.2235	-1.04935	0.328587	3.19353	0.00140542	0.0125645
ENSG00000259807	RP11-426C22.4	zinc finger protein 695	63.5539	-1.0541	0.345508	3.05087	0.00228178	0.0187502
ENSG00000137285	TUBB2B	zinc finger protein 714	42.0412	-1.05538	0.305814	3.45104	0.000558432	0.0057946
ENSG00000011454	RABGAP1	RAB GTPase activating protein 1	2653.12	-1.05607	0.213161	4.95434	7.25752e-07	1.73053e-05
ENSG00000208892	SNORA49		68.2095	-1.05735	0.355233	2.9765	0.00291557	0.0228835
ENSG00000205940	HSP90AB2P	WW and C2 domain containing 1	15.9807	-1.05993	0.351383	3.01644	0.00255758	0.0205775
ENSG00000163046	ANKRD30BL		74.0301	-1.06192	0.36231	2.93098	0.00337897	0.0257678
ENSG00000186496	ZNF396	ras homolog family member J	39.332	-1.06367	0.305596	3.48065	0.000500196	0.00532622
ENSG00000226381	RP11-119F19.2	heat shock protein 90 alpha family class B member 2, pseudogene	17.7013	-1.06605	0.35331	3.01733	0.0025501	0.020562
ENSG00000207375	SNORD116-23		25.1091	-1.06884	0.348006	3.07132	0.00213112	0.0177842
ENSG00000175155	YPEL2	yippee like 2	465.551	-1.06947	0.181026	5.90782	3.46671e-09	1.3513e-07
ENSG00000120594	PLXDC2	small Cajal body-specific RNA 18	1182.29	-1.06995	0.331847	3.22424	0.00126307	0.011595
ENSG00000126785	RHOJ	SLIT-ROBO Rho GTPase activating protein 3	148.993	-1.07239	0.308981	3.47074	0.000519022	0.00547091
ENSG00000233016	SNHG7	small nucleolar RNA host gene 7	669.534	-1.07441	0.189591	5.667	1.45316e-08	4.92438e-07
ENSG00000200816	SNORA38	small nucleolar RNA, C/D box 116-23	95.2991	-1.07607	0.347581	3.09588	0.00196228	0.0165961
ENSG00000141448	GATA6	GIPC PDZ domain containing family member 2	36.0212	-1.07624	0.337349	3.19028	0.00142135	0.0126918
ENSG00000119280	C1orf198	early B-cell factor 2	3825.09	-1.07636	0.296802	3.62653	0.000287259	0.00331958
ENSG00000182568	SATB1	C-type lectin domain family 3 member B	197.425	-1.07945	0.278722	3.87286	0.000107565	0.00144373
ENSG00000143341	HMCN1	scavenger receptor class A member 3	13221.4	-1.08003	0.304309	3.54913	0.000386504	0.00424788
ENSG00000170962	PDGFD	SH3 domain and tetratricopeptide repeats 2	2013.93	-1.08079	0.359913	3.00291	0.00267409	0.0213331
ENSG00000064205	WISP2	receptor accessory protein 4	338.561	-1.08143	0.326588	3.31131	0.000928615	0.00897363
ENSG00000114251	WNT5A	calponin 2	11568.8	-1.08174	0.238815	4.52963	5.90875e-06	0.000112821
ENSG00000181852	RNF41	ring finger protein 41	1432	-1.08187	0.168506	6.42038	1.35939e-10	6.93334e-09
ENSG00000139269	INHBE	Rho GTPase activating protein 26	103.11	-1.08278	0.279219	3.87789	0.000105367	0.00141676
ENSG00000220749	RPL21P28	RAB38, member RAS oncogene family	84.4512	-1.08454	0.335723	3.23046	0.00123592	0.0113944
ENSG00000164292	RHOBTB3	protein kinase, membrane associated tyrosine/threonine 1	6213.44	-1.08552	0.273667	3.96656	7.29169e-05	0.00103306
ENSG00000140511	HAPLN3	small nucleolar RNA, H/ACA box 63	67.7662	-1.08602	0.273027	3.97772	6.95804e-05	0.000990451
ENSG00000119922	IFIT2	placenta specific 8	391.536	-1.08679	0.305804	3.55389	0.000379577	0.00420554
ENSG00000150347	ARID5B	AT-rich interaction domain 5B	7396.48	-1.09294	0.126688	8.62701	6.29746e-18	1.25218e-15
ENSG00000137393	RNF144B	ring finger protein 144B	549.016	-1.09349	0.225362	4.85217	1.2212e-06	2.76304e-05
ENSG00000204262	COL5A2	collagen type V alpha 2 chain	35851.5	-1.09435	0.14935	7.3274	2.34652e-13	1.96143e-11
ENSG00000117228	GBP1	guanylate binding protein 1	1138.46	-1.10143	0.153441	7.17819	7.06416e-13	5.42283e-11
ENSG00000163815	CLEC3B	androgen dependent TFPI regulating protein	43.3295	-1.10435	0.28553	3.86774	0.00010985	0.00146916
ENSG00000064666	CNN2	histone cluster 2 H2B family member e	3465.43	-1.106	0.244219	4.52872	5.93422e-06	0.000113164
ENSG00000168542	COL3A1	collagen type III alpha 1 chain	172332	-1.10647	0.197162	5.61197	2.00036e-08	6.4865e-07
ENSG00000178764	ZHX2	zinc fingers and homeoboxes 2	214.494	-1.11514	0.189579	5.88219	4.04869e-09	1.55004e-07
ENSG00000200354	SNORA71D	collagen type IV alpha 5 chain	98.7803	-1.11681	0.307192	3.63555	0.00027739	0.00322785
ENSG00000222009	BTBD19	asporin	60.7359	-1.11888	0.258861	4.32231	1.54401e-05	0.000266719
ENSG00000070193	FGF10	armadillo repeat containing 4	168.08	-1.11932	0.36202	3.09188	0.00198895	0.0168028
ENSG00000120262	CCDC170	intercellular adhesion molecule 1	97.3216	-1.11946	0.309064	3.6221	0.000292218	0.00336397
ENSG00000225840	AC010970.2	small nucleolar RNA, H/ACA box 53	474.95	-1.12108	0.317148	3.53488	0.000407963	0.00444798
ENSG00000238835	SCARNA18	NDP, norrin cystine knot growth factor	86.3434	-1.12341	0.348958	3.21934	0.00128485	0.0117519
ENSG00000206838	SNORA5A	BMP/retinoic acid inducible neural specific 1	37.6213	-1.12558	0.356327	3.15884	0.00158398	0.0139209
ENSG00000259345	RP11-624L4.1	high mobility group AT-hook 2	104.237	-1.12687	0.317341	3.55097	0.000383807	0.00423206
ENSG00000206702	RNU1-11P	opioid binding protein/cell adhesion molecule like	7.68242	-1.12958	0.358145	3.15397	0.00161064	0.0140968
ENSG00000153993	SEMA3D	sulfatase 2	2275.17	-1.13006	0.268822	4.20375	2.62528e-05	0.000422008
ENSG00000120738	EGR1	beta-1,3-galactosyltransferase 2	1539.47	-1.13093	0.255695	4.42295	9.73611e-06	0.000177792
ENSG00000188153	COL4A5	chromosome 1 open reading frame 198	51.1827	-1.1311	0.311542	3.63063	0.000282727	0.00327981
ENSG00000106484	MEST	small nucleolar RNA, H/ACA box 5A	149.848	-1.13378	0.35874	3.16045	0.00157525	0.0138522
ENSG00000219438	FAM19A5	family with sequence similarity 19 member A5, C-C motif chemokine like	421.308	-1.13482	0.204653	5.54507	2.93833e-08	9.22965e-07
ENSG00000108448	TRIM16L	glypican 4	305.536	-1.13806	0.298624	3.811	0.000138405	0.00178597
ENSG00000253190	AC084082.3	protein kinase, cGMP-dependent, type II	45.5835	-1.1383	0.347193	3.27858	0.00104332	0.00984804
ENSG00000201448	SNORA63	paired box 6	21.9236	-1.13969	0.36145	3.15309	0.0016155	0.0141154
ENSG00000171223	JUNB	JunB proto-oncogene, AP-1 transcription factor subunit	455.957	-1.13974	0.22434	5.0804	3.76645e-07	9.41361e-06
ENSG00000078725	BRINP1	solute carrier organic anion transporter family member 4A1	405.594	-1.14194	0.361653	3.15755	0.001591	0.0139744
ENSG00000136040	PLXNC1	plexin C1	575.334	-1.14277	0.219216	5.21299	1.85817e-07	4.95709e-06
ENSG00000196159	FAT4	FAT atypical cadherin 4	5324.8	-1.14292	0.213531	5.35247	8.67629e-08	2.44007e-06
ENSG00000187800	PEAR1	NUAK family kinase 1	85.2246	-1.14636	0.265442	4.31867	1.56973e-05	0.000270231
ENSG00000106823	ECM2	carboxypeptidase B1	528.451	-1.14865	0.321081	3.57745	0.000346958	0.00390451
ENSG00000129474	AJUBA	ajuba LIM protein	1190.99	-1.1491	0.205101	5.60262	2.11136e-08	6.83173e-07
ENSG00000088756	ARHGAP28	Rho GTPase activating protein 28	376.663	-1.15143	0.242855	4.74122	2.12437e-06	4.56618e-05
ENSG00000087842	PIR	pirin	181.246	-1.15196	0.24185	4.76312	1.90619e-06	4.13861e-05
ENSG00000235997	AC109642.1		53.0512	-1.15219	0.362313	3.18011	0.00147221	0.0131148
ENSG00000162849	KIF26B		391.494	-1.15678	0.33958	3.4065	0.000658026	0.00670322
ENSG00000212443	SNORA53	zinc finger protein 396	202.371	-1.15911	0.328905	3.52415	0.000424838	0.00459534
ENSG00000225031	EIF4BP7	chromosome 11 open reading frame 87	36.9115	-1.15962	0.324829	3.56993	0.000357077	0.00399296
ENSG00000238961	SNORA47		20.4852	-1.16579	0.349155	3.33889	0.000841153	0.00823958
ENSG00000166046	TCP11L2	RecQ like helicase 4	824.785	-1.16702	0.270709	4.31098	1.6253e-05	0.000277752
ENSG00000157514	TSC22D3	TSC22 domain family member 3	413.454	-1.16961	0.184655	6.33404	2.38825e-10	1.15542e-08
ENSG00000261040	CTD-2319I12.1	ETS variant 1	151.406	-1.16974	0.316978	3.6903	0.000223994	0.00271353
ENSG00000154556	SORBS2	syndecan 1	113.239	-1.17139	0.347399	3.37188	0.00074656	0.00746858
ENSG00000143878	RHOB	ras homolog family member B	1444.25	-1.17153	0.164866	7.10591	1.19535e-12	8.77328e-11
ENSG00000229833	PET100	lactate dehydrogenase A pseudogene 3	19.9092	-1.18011	0.355643	3.31823	0.000905886	0.0087992
ENSG00000154930	ACSS1	nuclear receptor subfamily 1 group D member 1	143.816	-1.18134	0.282147	4.18695	2.82727e-05	0.000451104
ENSG00000090339	ICAM1		34.0052	-1.18396	0.327408	3.61617	0.000298994	0.00343409
ENSG00000169583	CLIC3	transmembrane 4 L six family member 1	37.8177	-1.18707	0.355179	3.34219	0.000831212	0.00816879
ENSG00000269028	MTRNR2L12	GRAM domain containing 1C	3985.94	-1.19223	0.263809	4.51931	6.20421e-06	0.000118013
ENSG00000154265	ABCA5	ATP binding cassette subfamily A member 5	1138.04	-1.19654	0.15005	7.97426	1.53302e-15	1.89064e-13
ENSG00000206052	DOK6	docking protein 6	287.91	-1.19731	0.21059	5.68549	1.30435e-08	4.44009e-07
ENSG00000106819	ASPN	platelet endothelial aggregation receptor 1	223.234	-1.19837	0.277458	4.3191	1.56666e-05	0.000270202
ENSG00000144802	NFKBIZ	NFKB inhibitor zeta	363.864	-1.19866	0.194542	6.16143	7.20908e-10	3.2671e-08
ENSG00000236090	LDHAP3	WNT1 inducible signaling pathway protein 2	12.685	-1.20004	0.361903	3.31592	0.000913404	0.00886079
ENSG00000006459	KDM7A	lysine demethylase 7A	471.28	-1.20825	0.176137	6.85973	6.89931e-12	4.3253e-10
ENSG00000226958	CTD-2328D6.1	major histocompatibility complex, class I, G	1151.53	-1.21052	0.336591	3.59641	0.000322641	0.00366651
ENSG00000153714	LURAP1L	leucine rich adaptor protein 1 like	533.88	-1.21691	0.256208	4.74969	2.03729e-06	4.39786e-05
ENSG00000185345	PARK2	interferon induced protein with tetratricopeptide repeats 2	31.8592	-1.21997	0.343078	3.55596	0.000376596	0.00417867
ENSG00000168672	FAM84B	long intergenic non-protein coding RNA 910	44.3206	-1.22089	0.326606	3.7381	0.000185416	0.00232287
ENSG00000172264	MACROD2	MACRO domain containing 2	91.4211	-1.22116	0.242948	5.02643	4.99693e-07	1.21854e-05
ENSG00000145819	ARHGAP26	SATB homeobox 1	368.134	-1.22386	0.315804	3.87537	0.000106463	0.00143021
ENSG00000156804	FBXO32	nudix hydrolase 8	1750.37	-1.2248	0.302338	4.0511	5.09776e-05	0.000752708
ENSG00000119866	BCL11A	B-cell CLL/lymphoma 11A	98.24	-1.22729	0.254004	4.8318	1.35303e-06	3.02493e-05
ENSG00000145287	PLAC8	G protein-coupled receptor 19	21.1241	-1.22921	0.34592	3.55346	0.000380201	0.00420692
ENSG00000198796	ALPK2	C-C motif chemokine ligand 2	2820.32	-1.23057	0.286415	4.29646	1.73546e-05	0.000292405
ENSG00000115380	EFEMP1	EGF containing fibulin like extracellular matrix protein 1	3070.16	-1.23812	0.106016	11.6787	1.63784e-31	6.16072e-28
ENSG00000178734	C13orf45	purinergic receptor P2X 7	8.60869	-1.23997	0.36036	3.44093	0.000579716	0.00598655
ENSG00000176046	NUPR1	nuclear protein 1, transcriptional regulator	2346.18	-1.24045	0.20981	5.91225	3.37461e-09	1.31882e-07
ENSG00000221491	SNORA34	PHD finger protein 7	261.705	-1.24525	0.339225	3.67086	0.000241731	0.00289577
ENSG00000150394	CDH8		7.23411	-1.24798	0.352361	3.54178	0.000397441	0.00435218
ENSG00000132000	PODNL1	myelin expression factor 2	111.189	-1.25241	0.266162	4.70543	2.53327e-06	5.33086e-05
ENSG00000111907	TPD52L1	extracellular matrix protein 2	132.885	-1.25624	0.350474	3.5844	0.000337852	0.0038163
ENSG00000212283	SNORD89	erythropoietin receptor	412.908	-1.25695	0.317617	3.95743	7.57615e-05	0.00107134
ENSG00000130513	GDF15	activin A receptor type 1C	107.321	-1.26855	0.322313	3.93578	8.29273e-05	0.00115744
ENSG00000162496	DHRS3	growth differentiation factor 15	1090.04	-1.27187	0.322915	3.93871	8.19221e-05	0.00114448
ENSG00000202515	VTRNA1-3	nucleosome assembly protein 1 like 1 pseudogene 1	193.654	-1.27372	0.348101	3.65904	0.00025316	0.00300398
ENSG00000117525	F3	coagulation factor III, tissue factor	2814.26	-1.27417	0.144837	8.79725	1.40206e-18	3.14858e-16
ENSG00000130707	ASS1	argininosuccinate synthase 1	1883.48	-1.27787	0.217988	5.8621	4.57059e-09	1.72787e-07
ENSG00000113140	SPARC	secreted protein acidic and cysteine rich	50531.5	-1.27801	0.144896	8.8202	1.14255e-18	2.64473e-16
ENSG00000185742	C11orf87		1150.28	-1.28733	0.361461	3.56147	0.000368777	0.00410705
ENSG00000260035	CTD-2651B20.6		53.7155	-1.28759	0.322937	3.98712	6.68789e-05	0.000959256
ENSG00000128165	ADM2	histone cluster 1 H1 family member a	303.381	-1.2916	0.278709	4.63422	3.58288e-06	7.24571e-05
ENSG00000153002	CPB1	eukaryotic translation initiation factor 4B pseudogene 7	17.925	-1.29227	0.361803	3.57175	0.000354604	0.00397273
ENSG00000155961	RAB39B		30.5723	-1.29294	0.338126	3.82385	0.000131386	0.00171155
ENSG00000204632	HLA-G	tumor protein D52 like 1	18.2027	-1.29591	0.360699	3.59276	0.000327188	0.00370419
ENSG00000136149	RPL13AP25	nestin	79.3751	-1.29816	0.2839	4.57261	4.8169e-06	9.42458e-05
ENSG00000162630	B3GALT2	Rho guanine nucleotide exchange factor 39	377.179	-1.30041	0.294437	4.41662	1.00258e-05	0.000182405
ENSG00000242299	RP11-234A1.1		243.436	-1.30045	0.244454	5.3198	1.03884e-07	2.86796e-06
ENSG00000149257	SERPINH1	serpin family H member 1	14377.1	-1.3043	0.173613	7.51267	5.79354e-14	5.44043e-12
ENSG00000137463	MGARP	chromosome 14 open reading frame 80	190.041	-1.30449	0.312479	4.17464	2.9846e-05	0.000474195
ENSG00000150636	CCDC102B	DEAD/H-box helicase 11	147.947	-1.30641	0.316399	4.129	3.64341e-05	0.000567481
ENSG00000102683	SGCG	sarcoglycan gamma	280.782	-1.31205	0.172524	7.60504	2.84815e-14	2.83958e-12
ENSG00000263934	SNORD3A	small nucleolar RNA, H/ACA box 71D	28665	-1.31435	0.361502	3.63581	0.000277106	0.00322785
ENSG00000150051	MKX	mohawk homeobox	2070.76	-1.31489	0.162971	8.06829	7.12917e-16	9.66356e-14
ENSG00000108691	CCL2	small nucleolar RNA, H/ACA box 71A	359.1	-1.31733	0.306778	4.29407	1.75426e-05	0.000295242
ENSG00000233859	ADH5P4	DNA meiotic recombinase 1	39.6389	-1.32107	0.327635	4.03213	5.52742e-05	0.000807433
ENSG00000231574	RP11-91K9.1	HAUS augmin like complex subunit 5	12.748	-1.32694	0.35856	3.70076	0.000214957	0.00262306
ENSG00000172572	PDE3A	transmembrane protein 158 (gene/pseudogene)	129.782	-1.33379	0.325803	4.09387	4.24238e-05	0.000645407
ENSG00000137809	ITGA11	integrin subunit alpha 11	9358.05	-1.34689	0.257896	5.2226	1.76432e-07	4.7151e-06
ENSG00000213025	COX20P1	family with sequence similarity 84 member B	11.8351	-1.34958	0.360374	3.74494	0.000180439	0.00226618
ENSG00000201229	SNORA63	Rho related BTB domain containing 3	29.7039	-1.35157	0.339846	3.97702	6.97846e-05	0.000992419
ENSG00000233901	RP11-65J3.1	RAD51 recombinase	22.1003	-1.35221	0.339226	3.98615	6.71535e-05	0.000962278
ENSG00000173406	DAB1	StAR related lipid transfer domain containing 8	469.746	-1.35838	0.33888	4.00845	6.11196e-05	0.000885524
ENSG00000106123	EPHB6	EPH receptor B6	75.9043	-1.35858	0.262161	5.18221	2.19276e-07	5.76787e-06
ENSG00000138135	CH25H	cholesterol 25-hydroxylase	443.397	-1.35867	0.225074	6.03655	1.57443e-09	6.66425e-08
ENSG00000150594	ADRA2A	histone cluster 3 H2A	548.521	-1.36477	0.310311	4.39807	1.09217e-05	0.000196388
ENSG00000228561	RP11-114M1.1	prostaglandin E receptor 2	13.7922	-1.36613	0.35736	3.82285	0.000131919	0.00171552
ENSG00000107731	UNC5B	unc-5 netrin receptor B	1729.13	-1.36807	0.259566	5.27059	1.35985e-07	3.67991e-06
ENSG00000170153	RNF150	ring finger protein 150	1463.05	-1.3748	0.253252	5.4286	5.67993e-08	1.66265e-06
ENSG00000137507	LRRC32	BRI3 binding protein	264.158	-1.37988	0.293786	4.69689	2.64155e-06	5.52778e-05
ENSG00000202354	RNY3	regulator of G protein signaling 20	49.0981	-1.38238	0.341044	4.05338	5.04831e-05	0.000747607
ENSG00000170775	GPR37	G protein-coupled receptor 37	145.394	-1.38502	0.259164	5.34419	9.08217e-08	2.52601e-06
ENSG00000095739	BAMBI	BTB domain containing 19	218.791	-1.38912	0.321318	4.32318	1.53793e-05	0.000265973
ENSG00000240869	RN7SL128P	minichromosome maintenance complex component 6	124.635	-1.38974	0.341733	4.06675	4.76729e-05	0.000713719
ENSG00000252947	SCARNA1	zinc finger protein 726	129.832	-1.3926	0.327721	4.24934	2.14405e-05	0.000352947
ENSG00000175197	DDIT3	DNA damage inducible transcript 3	266.972	-1.39455	0.226614	6.15386	7.56171e-10	3.39622e-08
ENSG00000196562	SULF2	acyl-CoA synthetase short-chain family member 1	425.143	-1.39607	0.333014	4.19223	2.76231e-05	0.000441676
ENSG00000101255	TRIB3	tribbles pseudokinase 3	1205	-1.39761	0.275532	5.0724	3.92832e-07	9.75338e-06
ENSG00000227008	RP3-417G15.1	ribosomal protein S6 kinase A5	27.4234	-1.39783	0.356427	3.92177	8.79003e-05	0.00121446
ENSG00000196730	DAPK1	death associated protein kinase 1	624.938	-1.40112	0.236058	5.9355	2.92946e-09	1.16914e-07
ENSG00000161970	RPL26	ribosomal protein L26	1147.52	-1.40146	0.242954	5.7684	8.00275e-09	2.83316e-07
ENSG00000169851	PCDH7	protocadherin 7	360.953	-1.40564	0.194456	7.22859	4.8805e-13	3.86442e-11
ENSG00000135480	KRT7	keratin 7	646.001	-1.40656	0.24159	5.82208	5.81184e-09	2.15382e-07
ENSG00000227825	SLC9A7P1		63.6502	-1.40821	0.322893	4.36123	1.29331e-05	0.000228661
ENSG00000237697	LINC00312	long intergenic non-protein coding RNA 312	125.329	-1.41012	0.236301	5.96747	2.40956e-09	9.79845e-08
ENSG00000066468	FGFR2	fibroblast growth factor receptor 2	106.815	-1.41222	0.246878	5.72032	1.06321e-08	3.67748e-07
ENSG00000103888	KIAA1199	adrenomedullin 2	13141.6	-1.41225	0.303674	4.65055	3.31048e-06	6.73102e-05
ENSG00000104415	WISP1	WNT1 inducible signaling pathway protein 1	2062.28	-1.41317	0.202569	6.97622	3.03224e-12	2.01872e-10
ENSG00000168453	HR	WD repeat containing antisense to TP53	157.658	-1.42278	0.309259	4.60062	4.21229e-06	8.37227e-05
ENSG00000225091	SNORA71A	long intergenic non-protein coding RNA 704	261.079	-1.43367	0.334038	4.29194	1.77116e-05	0.000297089
ENSG00000111859	NEDD9	neural precursor cell expressed, developmentally down-regulated 9	918.903	-1.4384	0.176764	8.1374	4.03847e-16	5.57457e-14
ENSG00000111452	GPR133	RNA, 7SK small nuclear pseudogene 255	712.643	-1.4447	0.32448	4.45234	8.49377e-06	0.000157192
ENSG00000143473	KCNH1	acyl-CoA thioesterase 7	128.33	-1.44787	0.316281	4.5778	4.69888e-06	9.21765e-05
ENSG00000154263	ABCA10	rotatin	70.9738	-1.45228	0.310997	4.66976	3.01546e-06	6.21516e-05
ENSG00000072422	RHOBTB1	Rho related BTB domain containing 1	1111.57	-1.45883	0.193454	7.54096	4.66528e-14	4.59294e-12
ENSG00000225200	AB019441.29	ADAMTS9 antisense RNA 2	32.1284	-1.46523	0.339847	4.31144	1.62198e-05	0.000277637
ENSG00000125266	EFNB2	collagen type V alpha 1 chain	1655.76	-1.4658	0.313495	4.67568	2.92977e-06	6.06346e-05
ENSG00000139112	GABARAPL1	GABA type A receptor associated protein like 1	1633.04	-1.47363	0.262106	5.62226	1.88477e-08	6.15147e-07
ENSG00000138759	FRAS1	Fraser extracellular matrix complex subunit 1	1237.47	-1.47625	0.240903	6.128	8.8992e-10	3.97322e-08
ENSG00000151090	THRB	thyroid hormone receptor beta	1369.41	-1.48721	0.152653	9.74245	1.98703e-22	1.14988e-19
ENSG00000251442	LINC01094	long intergenic non-protein coding RNA 1094	93.8494	-1.48939	0.253114	5.88426	3.99839e-09	1.53469e-07
ENSG00000213977	TAX1BP3	Tax1 binding protein 3	153.655	-1.50871	0.307298	4.90959	9.12653e-07	2.14559e-05
ENSG00000241684	ADAMTS9-AS2	t-complex 11 like 2	23.7426	-1.51189	0.350719	4.31084	1.62634e-05	0.000277752
ENSG00000144218	AFF3	PHD finger protein 19	592.22	-1.52123	0.332895	4.56968	4.88462e-06	9.53229e-05
ENSG00000107738	C10orf54		1183.89	-1.52409	0.203869	7.47582	7.6725e-14	6.95425e-12
ENSG00000163638	ADAMTS9	ADAM metallopeptidase with thrombospondin type 1 motif 9	99.5597	-1.52558	0.299622	5.09169	3.5489e-07	8.92923e-06
ENSG00000072952	MRVI1	murine retrovirus integration site 1 homolog	288.097	-1.53288	0.32092	4.77651	1.7836e-06	3.89394e-05
ENSG00000154736	ADAMTS5	ADAM metallopeptidase with thrombospondin type 1 motif 5	4899.43	-1.53739	0.259351	5.92784	3.06947e-09	1.21856e-07
ENSG00000128965	CHAC1	ChaC glutathione specific gamma-glutamylcyclotransferase 1	578.801	-1.54892	0.215752	7.17918	7.01316e-13	5.41128e-11
ENSG00000139174	PRICKLE1	prickle planar cell polarity protein 1	144.99	-1.55576	0.241784	6.43451	1.23874e-10	6.38289e-09
ENSG00000200312	RN7SKP255	LIM zinc finger domain containing 2	416.752	-1.56301	0.35173	4.44379	8.83898e-06	0.00016298
ENSG00000144476	ACKR3	atypical chemokine receptor 3	547.57	-1.57524	0.27119	5.80863	6.29849e-09	2.30577e-07
ENSG00000172349	IL16	interleukin 16	57.1476	-1.57546	0.279689	5.63289	1.77214e-08	5.84728e-07
ENSG00000123243	ITIH5	inter-alpha-trypsin inhibitor heavy chain family member 5	1585.04	-1.57736	0.234043	6.7396	1.58823e-11	9.29827e-10
ENSG00000116991	SIPA1L2	signal induced proliferation associated 1 like 2	833.473	-1.58281	0.184189	8.5934	8.44311e-18	1.59702e-15
ENSG00000208772	SNORD94	small nucleolar RNA, C/D box 94	103.693	-1.58733	0.323595	4.90529	9.32914e-07	2.1898e-05
ENSG00000221869	CEBPD	CCAAT/enhancer binding protein delta	594.704	-1.61863	0.184087	8.79273	1.45963e-18	3.22964e-16
ENSG00000197149	RP11-452G18.2	HR, lysine demethylase and nuclear receptor corepressor	35.7618	-1.62296	0.352485	4.60434	4.13768e-06	8.23486e-05
ENSG00000166741	NNMT	nicotinamide N-methyltransferase	7091.57	-1.62746	0.181351	8.97406	2.85787e-19	7.28807e-17
ENSG00000252481	SCARNA13	small Cajal body-specific RNA 13	48.7006	-1.63396	0.334632	4.88285	1.04564e-06	2.43165e-05
ENSG00000206634	SNORA22	integrin subunit beta 3 binding protein	142.223	-1.63501	0.347103	4.71044	2.47177e-06	5.23069e-05
ENSG00000166136	NDUFB8	NADH:ubiquinone oxidoreductase subunit B8	78.6187	-1.63726	0.311088	5.26303	1.41704e-07	3.81409e-06
ENSG00000172403	SYNPO2	synaptopodin 2	6331.17	-1.64231	0.261719	6.27508	3.49465e-10	1.64314e-08
ENSG00000186594	MIR22HG	MIR22 host gene	906.443	-1.65637	0.240581	6.88488	5.78375e-12	3.6564e-10
ENSG00000255633	MTRNR2L9	MT-RNR2-like 9	33.6949	-1.65896	0.350511	4.73296	2.21266e-06	4.7424e-05
ENSG00000169020	ATP5I	ATP synthase, H+ transporting, mitochondrial Fo complex subunit E	159.611	-1.67626	0.264484	6.33785	2.32986e-10	1.13081e-08
ENSG00000143367	TUFT1	tuftelin 1	282.97	-1.6764	0.201953	8.30096	1.03276e-16	1.61864e-14
ENSG00000168890	TMEM150A	transmembrane protein 150A	87.0488	-1.68214	0.258595	6.50495	7.7719e-11	4.08867e-09
ENSG00000122877	EGR2	early growth response 2	54.2722	-1.68773	0.346548	4.87012	1.11532e-06	2.56199e-05
ENSG00000127528	KLF2	Kruppel like factor 2	149.061	-1.68905	0.210162	8.0369	9.21395e-16	1.2055e-13
ENSG00000155011	DKK2	dickkopf WNT signaling pathway inhibitor 2	2669.4	-1.75267	0.184226	9.51371	1.83977e-21	6.59077e-19
ENSG00000101384	JAG1	jagged 1	293.895	-1.77795	0.250931	7.08541	1.38635e-12	9.98259e-11
ENSG00000163431	LMOD1	leiomodin 1	421.061	-1.78637	0.285757	6.25137	4.06869e-10	1.88362e-08
ENSG00000159251	ACTC1	actin, alpha, cardiac muscle 1	113.346	-1.79924	0.333945	5.38783	7.13147e-08	2.05163e-06
ENSG00000222489	SNORA79	small nucleolar RNA, H/ACA box 79	216.844	-1.83729	0.292604	6.27909	3.40557e-10	1.61133e-08
ENSG00000087495	PHACTR3	phosphatase and actin regulator 3	362.633	-1.84639	0.21489	8.59227	8.52687e-18	1.59702e-15
ENSG00000197410	DCHS2	dachsous cadherin-related 2	67.5793	-1.88581	0.299464	6.29729	3.02895e-10	1.43765e-08
ENSG00000121989	ACVR2A	activin A receptor type 2A	1509.39	-1.88747	0.269627	7.0003	2.55408e-12	1.73102e-10
ENSG00000071282	LMCD1	LIM and cysteine rich domains 1	2552.96	-1.88797	0.246559	7.65726	1.89937e-14	1.99845e-12
ENSG00000127083	OMD	osteomodulin	136.669	-1.93468	0.253538	7.63074	2.33402e-14	2.37281e-12
ENSG00000107796	ACTA2	actin, alpha 2, smooth muscle, aorta	2454.99	-1.94771	0.304759	6.39098	1.64828e-10	8.26667e-09
ENSG00000207445	SNORD15B	small nucleolar RNA, C/D box 15B	4272.52	-1.9817	0.308248	6.42891	1.28526e-10	6.57758e-09
ENSG00000213453	FTH1P3	ferritin heavy chain 1 pseudogene 3	28.3369	-2.08323	0.357449	5.82804	5.60832e-09	2.09387e-07
ENSG00000207344	SNORA22	small nucleolar RNA, H/ACA box 22	70.2476	-2.2705	0.285177	7.96171	1.69674e-15	2.07554e-13
ENSG00000136244	IL6	interleukin 6	227.426	-2.27266	0.293175	7.75192	9.05157e-15	1.0014e-12
ENSG00000228221	LINC00578	long intergenic non-protein coding RNA 578	131.479	-2.33942	0.284723	8.21647	2.09578e-16	3.09148e-14
ENSG00000163661	PTX3	pentraxin 3	6220.25	-2.44974	0.215893	11.347	7.6725e-30	1.64915e-26
ENSG00000196616	ADH1B	alcohol dehydrogenase 1B (class I), beta polypeptide	1059.54	-2.64397	0.277741	9.51956	1.73907e-21	6.4763e-19
